# Supplementary material for: Regulation of rumen development in neonatal ruminants through microbial metagenomes and host transcriptomes
Source: Genome Biol. 2019 Aug 23;20:172. doi: 10.1186/s13059-019-1786-0 (PMC6708143; doi:10.1186/s13059-019-1786-0)
Supplement: Supplementary file 1 — An excel file containing the relative abundance of rumen bacterial community and differentially abundant microbial functions. (XLSX 27 kb) [file 13059_2019_1786_MOESM1_ESM.xlsx]

## Sheet: Bacterial composition
ST1 - sheet 1
Abundant genera in 0-Day calf rumen*	Relative abundance (%)
Veillonella	23.3±14.1
Prevotella	23.0±4.0
Bacteroides	21.6±5.6
Eubacterium	7.0±0.7
Streptococcus	3.9±0.4
Acidaminococcus	3.7±0.2
Clostridium	3.2±0.1
Bifidobacterium	1.8±0.1
Ruminococcus	1.2±0.02
*as a % of all the bacterial genera observed in 0-Day calves
phylum*	0-Day	1-week	3-week	6-week
Actinobacteria	2.5±1.8	0.8±0.003	13.2±1.0	14.7±3.0
Bacteroidetes	44.8±14.2	77.1±4.6	17.0±2.5	18.9±8.1
Chlamydiae	0	< 0.01	0.04±0.0000	0.6±0.01
Cyanobacteria	0.08±0.06	0.02±0.0000	0.5±0.003	0.4±0.0000
Elusimicrobia	0	0	0	0.04±0.0000
Firmicutes	48.0±17.7	16.2±4.0	28.7±0.4	33.5±1.1
Fusobacteria	0.09±0.09	0.06±0.0000	0.8±0.01	0.7±0.003
Plancomycetes	0	< 0.01	0	0.2±0.0000
Proteobacteria	4.1±3.4	4.5±0.1	32.2±4.5	25.6±2.2
Spirochaetes	0	0.01±0.0000	2.3±0.1	1.2±0.02
Synergistetes	0	0.02±0.0000	0	0.07±0.0000
Tenericutes	0.02±0.02	0.04±0.0000	1.4±0.01	0.7±0.001
Thermotogae	0	< 0.01	< 0.01	0.2±0.002
Verrucomicrobia	0.1±0.06	< 0.01	0.2±0.003	< 0.01
*as a % of all the bacterial phyla observed
				1-week					3-week					6-week
genus**	1-week	3-week	6-week	13	14	16	17	18	7	8	9	10	12	2	3	4	5	22
Propionibacterium	0.292486	0.0760558	0.00524549	0.0135452	0.0241914	0.00829119	0.12496	1.29144	0.00494535	0.117647	0	0.21254	0.0451467	0	0.0262274	0	0	0
Selenomonas	0.0674441	0.894131	0.134115	0.155249	0.0070804	0	0.174891	0	0.0115392	0	0	0.53135	3.92777	0	0.120646	0.410846	0	0.139082
Pseudomonas	0.0733328	0.623781	0.340865	0.0323001	0.0312718	0.0746207	0.140465	0.0880065	0.00824226	0.470588	0.191022	1.27524	1.17381	0.749712	0.020982	0.0821693	0.608071	0.243394
Burkholderia	0.131998	0.87013	0.539892	0.0260485	0.0188811	0.265318	0.29039	0.0593533	0.0164845	0.588235	1.52818	0.63762	1.58014	0.0576701	0.225556	1.0682	0.165837	1.1822
Roseburia	0.00667465	0.139764	0.543217	0.00208388	0.0230113	0	0.00827809	0	0.0593442	0.352941	0.286533	0	0	1.49942	0.167856	0.164339	0.884467	0
Corynebacterium	0.054193	1.27808	1.12944	0.0771034	0.0118007	0.0663295	0.027725	0.0880065	0.0873679	3.29412	0.573066	1.48778	0.948081	0.576701	0.178347	1.0682	1.21614	2.60779
Staphylococcus	0.0509975	1.45546	1.56022	0.0854389	0.0631335	0.0414559	0.0281192	0.03684	0.248916	3.64706	2.10124	0.10627	1.17381	2.94118	0.26752	0.410846	2.9298	1.25174
Bacillus	0.100344	1.56768	1.78628	0.0354259	0.0418924	0.34823	0.016819	0.0593533	0.0313206	2.94118	0.668577	3.29437	0.902935	3.22953	0.356693	2.1364	1.71365	1.49513
Campylobacter	0.199373	1.16683	2.13895	0.0125033	0.0472027	0.862283	0.0257541	0.0491199	0.235729	3.29412	1.05062	0.53135	0.722348	2.47982	0.26752	5.50534	1.99005	0.452017
Clostridium	2.72146	2.66279	2.17855	0.120865	0.110926	0.497471	4.84281	8.0352	0.0527504	3.17647	3.4384	4.56961	2.07675	3.63322	0.466849	4.93016	1.27142	0.591099
Ruminococcus	6.68397	2.32122	3.19122	0.00104194	0.0053103	0.00829119	0.0507197	33.3545	8.34611	2.94118	0	0.31881	0	0	15.7207	0	0.165837	0.069541
Eubacterium	0.286117	1.29219	3.31804	0.00937744	1.16591	0.00829119	0.23678	0.0102333	0	0	0.191022	6.26993	0	3.57555	0.010491	0	0	13.0042
Bacteroides	17.8327	0.800771	4.50003	0.0312581	0.0271415	0	46.256	42.849	3.61011	0.117647	0.095511	0	0.180587	0.692042	20.3892	0.739523	0.331675	0.347705
Lactobacillus	1.09947	2.51636	4.6035	0.213597	2.56959	0.754498	0.183169	1.7765	0.194517	2.58824	4.68004	3.71945	1.39955	11.6494	0.451112	5.42317	2.15589	3.33797
Streptococcus	1.97805	5.53424	4.77448	0.39802	0.122137	0.356521	4.78106	4.2325	0.609927	1.76471	12.6074	7.22635	5.46275	6.34371	1.30613	7.2309	6.52294	2.46871
Bifidobacterium	0.389368	2.44511	7.47074	0.158375	0.967064	0.0248736	0.704426	0.0920999	1.20667	7.17647	0.95511	1.48778	1.39955	2.88351	1.07533	2.87592	4.75401	25.765
Prevotella	57.6684	11.3104	11.4767	95.329	89.5434	87.7539	15.6029	0.112567	38.1633	3.17647	4.39351	4.99469	5.82393	1.1534	44.0254	2.95809	5.80431	3.44228
Others	9.83833	56.5166	45.8506	2.91013	5.04183	8.15853	26.0979	6.98322	46.9594	54.1176	59.6944	60.9989	60.8126	52.9412	14.189	58.9154	61.6915	41.516
**as a % of all the bacterial genera observed
Subsytem***	0-day	1-week	3-week	6-week	P-value	Significance comparison
Amino acids and derivatives	5.6±2.8	11±1.1	8.3±0.6	7.9±1.0	< 0.10	1W vs. 3W, 6W
Carbohydrates	9.4±4.8	12.4±0.7	14.5±1.3	11±0.6	< 0.05	3W vs. 6W
Cofactors, vitamins, prosthetic groups, pigments	5.8±2.3	5.4±0.1	4.7±0.2	4.8±0.4	< 0.05	1W vs. 3W
Dormancy and sporulation	0.02±0.02	0.2±0.1	0.3±0.1	0.4±0.2	< 0.01	0D vs. 1W
Metabolism of Aromatic Compounds	0.1±0.1	0.5±0.2	0.7±0.4	0.5±0.04	< 0.05	0D vs. 1W
Fatty acids, lipids, isoprenoids	0.6±0.6	1.7±0.3	1.1±0.3	2.1±0.4	< 0.10	3W vs. 6W
Motility and chemotaxis	0.0±0.0	0.3±0.1	1.1±0.2	0.3±0.3	< 0.01	0D vs. 1W, 1W vs. 3W, 3W vs. 6W
Nitrogen metabolism	1.1±0.6	1.6±0.4	0.6±0.3	1.4±0.5	< 0.10	0D vs. 3W
Nucleosides and Nucleotides	1.6±0.1	3.8±0.1	3.8±0.2	4.4±0.1	< 0.05	0D vs. 1W, 3W, 6W
Phages, prophages, transposable elements, plasmids	1.1±0.6	4.4±0.8	7±1.3	6±1.4	< 0.05	0D vs. 1W, 3W, 6W
Potassium metabolism	0.08±0.01	0.2±0.1	0.01±0.01	0.05±0.02	< 0.05	1W vs. 3W
Virulence, disease and defense	1.2±0.7	3.0±0.5	2.2±0.5	2.9±0.3	< 0.10	0D vs. 1W
Respiration	20.5±10.8	3.2±0.7	4.5±1.2	2.8±0.4	< 0.01	0D vs. 1W, 3W, 6W
Clustering-based subsystems	14.7±3.5	13.9±1.0	12.7±1.0	14.0±0.8	NS	Not Applicable
Protein Metabolism	11.8±1.2	10.7±0.9	11.4±2.3	15.0±1,7	NS	Not Applicable
Miscellaneous	7.5±1.4	7.6±0.4	7.0±0.8	5.3±0.6	NS	Not Applicable
RNA Metabolism	5.1±2.6	4.4±0.6	4.8±0.8	5.2±1.0	NS	Not Applicable
DNA Metabolism	1.9±1.4	3.9±0.4	4.4±0.9	5.3±0.8	NS	Not Applicable
Cell Wall and Capsule	3.2±1.6	3.6±0.4	2.6±0.6	2.3±0.3	NS	Not Applicable
Membrane Transport	3.2±2.0	2.0±0.4	1.7±0.3	1.8±0.4	NS	Not Applicable
Stress Response	0.8±0.8	1.5±0.1	2.0±0.3	2.3±0.4	NS	Not Applicable
Cell Division and Cell Cycle	1.1±0.6	1.4±0.4	1.2±0.2	1.8±0.4	NS	Not Applicable
Sulfur Metabolism	0.4±0.4	1.0±0.3	0.7±0.3	0.5±0.2	NS	Not Applicable
Regulation and Cell signaling	1.8±1.3	0.6±0.2	0.8±0.4	0.4±0.3	NS	Not Applicable
Secondary Metabolism	0.1±0.1	0.6±0.2	0.7±0.3	0.6±0.3	NS	Not Applicable
Iron acquisition and metabolism	0.2±0.2	0.5±0.06	0.5±0.2	0.4±0.2	NS	Not Applicable
Phosphorus Metabolism	1.2±0.6	0.4±0.2	0.7±0.4	0.4±0.04	NS	Not Applicable
Photosynthesis	0.1±0.1	0.0±0.0	0.01±0.006	0.1±0.1	NS	Not Applicable
***as a % of all the subsystems observed
Abundant level2 function****	1-week	3-week	6-week
Clustering-based subsystems	9.0±0.02	10.0±0.07	10.5±0.05
Central carbohydrate metabolism	6.4±0.03	10.5±0.2	9.2±0.05
Phages, Prophages	0.7±0.001	2.2±0.01	3.9±0.1
RNA processing and modification	2.8±0.01	2.7±0.01	2.8±0.01
Folate and pterines	2.6±0.0005	2.4±0.004	2.8±0.002
DNA repair	1.9±0.002	2.5±0.02	2.6±0.01
DNA replication	1.6±0.003	1.5±0.01	2.5±0.02
Lysine, threonine, methionine, and cysteine	3.1±0.005	2.3±0.02	1.9±0.004
Branched-chain amino acids	2.3±0.009	2.9±0.08	1.8±0.02
Transposable elements	2.3±0.02	2.8±0.02	1.4±0.001
****as a % of all the level2 functions observed
archaeal-specific glycolysis enzymes*****
	1-week	3-week	6-week
Glucose-6-phosphate isomerase, archaeal (EC 5.3.1.9)	0.00012±0.00	0	0
Fructose-bisphosphate aldolase, archaeal class I (EC 4.1.2.13)	0.01±0.00	0	0
2,3-bisphosphoglycerate-independent phosphoglycerate mutase, archaeal type (EC 5.4.2.1)	0.2±0.00	0.006±0.00	0.1±0.00
Non-phosphorylating glyceraldehyde-3-phosphate dehydrogenase (NADP) (EC 1.2.1.9)	0.03±0.00	0.0008±0.00	0.0003±0.00
*****as a % of all the microbial genes observed

## Sheet: DA microbial functions
ST1 - Sheet2
Subsystems1	0D	1W	3W	6W	Significant comparisons2
Amino acids and derivatives	5.6	11	8.3	7.9	1W vs. 3W, 6W
Carbohydrates	9.4	12.4	14.5	11	3W vs... 6W
Cofactors, vitamins, prosthetic groups, pigments	5.8	5.4	4.7	4.8	1W vs. 3W
Dormancy and sporulation	0.02	0.2	0.3	0.4	0D vs. 1W, 3W, 6W
Metabolism of Aromatic Compounds	0.1	0.5	0.7	0.5	0D vs. 1W
Fatty acids, lipids, isoprenoids	0.6	1.7	1.1	2.1	3W vs. 6W
Motility and chemotaxis	0	0.3	1.1	0.3	0D vs. 1W, 1W vs. 3W, 3W vs. 6W
Nitrogen metabolism	1.1	1.6	0.6	1.4	0D vs. 3W
Nucleosides and Nucleotides	1.6	3.8	3.8	4.4	0D vs. 1W, 3W, 6W
Phages, prophages, transposable elements, plasmids	1.1	4.4	7	6	0D vs. 1W, 3W, 6W
Potassium metabolism	0.08	0.2	0.01	0.05	1W vs. 3W
Virulence, disease and defense	1.2	3	2.2	2.9	0D vs. 1W
Respiration	20.5	3.2	4.5	2.8	0D vs. 1W, 3W, 6W
Level 2 functions in SEED hierarchy1
Adhesion	0	0.05	0.04	0.02	0D vs. 1W; 1W vs. 6W
ATP synthases	0.2	0.5	1.6	0.8	1W vs. 3W
Biologically active compounds in metazoan cell defence and differentiation	0.1	0.1	0	0.5	1W vs. 3W
Biosynthesis of galactoglycans and related lipopolysacharides	0	0.03	4e-05	0.03	0D vs. 1W
Biotin	0.2	0.2	0	0.06	1W vs. 3W
Branched-chain amino acids	0.2	2.3	2.9	1.8	0D vs. 1W
Carotenoid biosynthesis	0.01	0	0.003	0	0D vs. 1W
Cell Wall and Capsule	1.6	1.3	0.6	0.6	1W vs. 3W; 1W vs. 6W
Cell wall of Mycobacteria	0	0.1	0	0.001	0D vs. 1W; 1W vs. 3W
Central carbohydrate metabolism	2.8	6.4	10.5	9.2	1W vs. 6W
Choline bitartrate degradation, putative	0	0.1	0.2	0.2	0D vs. 1W
Coenzyme A	0.04	0.3	0	0.3	0D vs. 1W; 1W vs. 3W
Coenzyme F420	0	0.001	0.06	0.03	1W vs. 6W
Cofactors, Vitamins, Prosthetic Groups, Pigments	0.05	0.4	0.4	0.2	0D vs. 1W
Cold shock	0	0	0.01	0	1W vs. 3W
DNA recombination	0.01	0.1	0.1	0.2	0D vs. 1W
Dormancy and Sporulation	0.01	0.2	0.2	0.3	0D vs. 1W
Fatty acids	0.1	0.4	0.4	2.5	0D vs. 1W
Fatty Acids, Lipids, and Isoprenoids	0	0.1	0.2	0.1	0D vs. 1W
Flagellar motility in Prokaryota	0	0.3	1.3	0.4	0D vs. 1W; 1W vs. 3W; 3w vs. 6W
Glycoside hydrolases	0.01	0.1	0	0.03	0D vs. 1W
Heat shock	0.2	0.5	1	1.2	1W vs. 6W
Histidine Metabolism	0.1	0.5	0.3	0.2	0D vs. 1W
Lysine, threonine, methionine, and cysteine	1.9	3.1	2.3	1.9	1W vs. 6W
Metabolism of Aromatic Compounds	0	0.03	0.01	0.02	0D vs. 1W
Methylamine utilization	0.1	0.7	0.1	0.5	1W vs. 3W
Motility and Chemotaxis	0	0.03	0.3	0.1	1W vs. 3W
Nucleosides and Nucleotides	0.03	0.6	0.5	0.2	0D vs. 1W; 1W vs. 6W; 3W vs. 6W
Organic acids	0.8	1	0.7	0.9	1W vs. 3W; 3W vs. 6W
Osmotic stress	0	0.06	0.01	0.03	0D vs. 1W; 1W vs. 3W
Pathogenicity islands	0.2	0.3	0.5	0.8	1W vs. 6W
Peripheral pathways for catabolism of aromatic compounds	0.01	0.3	0.001	0.3	0D vs. 1W
Periplasmic Stress	0.03	0.04	0.01	0.01	1W vs. 6W
Phages, Prophages	0.2	0.7	2.2	3.9	1W vs. 3W
Phospholipids	0.3	0.7	0.22	0.5	1W vs. 3W
Plant-Prokaryote DOE project	11.7	7.1	6.4	4.6	1W vs. 6W
Potassium metabolism	0.05	0.2	0.01	0.07	1W vs. 3W
Programmed Cell Death and Toxin-antitoxin Systems	0.01	0.05	0.01	0	1W vs. 3W; 1W vs. 6W
Proteasome related clusters	0.4	0	0.04	0.02	1W vs. 3W
Protein biosynthesis	0.01	0	0.03	0.05	0D vs. 1W
Protein folding	0.05	0.6	1	1.9	1W vs. 6W
Protein secretion system, Type II	0	0.034	0.08	0.03	0D vs. 1W
Proteolytic pathway	0.2	0	0	0	0D vs. 1W
Putrescine/GABA utilization cluster-temporal,to add to SSs	0	0.05	0.004	0.008	1W vs. 3W
Pyridoxine	0.1	0.5	0.3	0.4	0D vs. 1W
Pyrimidines	0.5	1.2	0.7	1.8	0D vs. 1W; 1W vs. 3W; 3w vs. 6W
Pyruvate kinase associated cluster	0.03	0	0	0	0D vs. 1W
Quinone cofactors	0.1	0.3	0.1	0.03	0D vs. 1W; 1W vs. 3W; 1W vs. 6W; 3W vs. 6W
Resistance to antibiotics and toxic compounds	0.7	2.4	1.4	1.9	0D vs. 1W
Reverse electron transport	0.03	0.04	0.3	0.3	1W vs. 6W
Riboflavin, FMN, FAD	0.04	0.3	0.2	0.2	0D vs. 1W
Ribosome-related cluster	0.1	0.2	0.7	0.4	1W vs. 3W
Selenoproteins	0	0.1	0.5	0.4	0D vs. 1W
Transcription	0.5	1.6	1.4	2.2	0D vs. 1W
Translation	0.1	0.2	0.1	0.5	1W vs. 6W; 3W vs. 6W
Two related proteases	0	0.3	0.3	0.4	0D vs. 1W
1Relative abundance of functions as a percentage (%)	Increase with calf growth	Decrease with calf growth
2Compared pairs are significant at P < 0.01

## Sheet: Glycoside hydrolases
ST1 - Sheet3
Glycosides Hydrolases	1-week**	3-week	6-week	GH family*
6-phospho-beta-glucosidase ascB (EC 3.2.1.86)	10.0±5.0	10.0±5.0	0.2±0.001	1, 4
Alpha-amylase (Neopullulanase) SusA (EC 3.2.1.135)	21.5±19.3	22.8±19.3	5.0±1.2	13
Alpha-galactosidase (EC 3.2.1.22)	5.0±1.2	5.0±1.2	11.7±6.9	4, 21, 31, 36, 57, 97, 110
Alpha-glucosidase (EC 3.2.1.20)	3.6±0.7	4.0±0.7	.	4, 13, 31, 63, 97, 122
Alpha-glucosidase SusB (EC 3.2.1.20)	12.3±5.5	12.0±5.5	36.1±17.0	4, 13, 31, 63, 97, 122
Alpha-L-arabinofuranosidase II precursor (EC 3.2.1.55)	.	.	2.2±0.2	2, 3, 10, 43, 54, 62
Alpha-mannosidase (EC 3.2.1.24)	7.7±3.0	8.0±2.9	.	31, 38, 92
Alpha-N-acetylglucosaminidase (EC 3.2.1.50)	.	.	1.8±0.2	89
Alpha-N-arabinofuranosidase 2 (EC 3.2.1.55)	2.1±0.2	2.1±0.2	11.8±7.0	2, 3, 10, 43, 54, 62
Beta-galactosidase large subunit (EC 3.2.1.23)	0.2±0.001	0.02±0.001	11.1±0.06	1, 2, 3, 35, 49, 50, 52
Endo-beta-1,3-1,4 glucanase (Licheninase) (EC 3.2.1.73)	10.0±5.0	10.0±5.0	.	5, 7, 8, 9, 11, 12, 16, 17, 26
Glucan 1,6-alpha-glucosidase (EC 3.2.1.70)	.	.	17.4±10.6	13, 15
Glycogen debranching enzyme (EC 3.2.1.-)	14.6±5.5	14.6±5.5	.	1-5, 8-10, 13, 16-20, 26, 28, 30, 32, 33, 35, 38, 42-44, 48, 51, 55
Maltose-6'-phosphate glucosidase (EC 3.2.1.122)	1.4±0.1	1.4±0.1	8.8±1.5	4
Periplasmic beta-glucosidase (EC 3.2.1.21)	.	.	3.4±0.6	1, 3, 5, 9, 30, 116
Polygalacturonase (EC 3.2.1.15)	10.6±0.05	1.1±0.06	.	28
Spore cortex-lytic enzyme, N-acetylglucosaminidase SleL (EC 3.2.1.-)	0.2±0.001	0.15±0.001	.	2, 3, 10, 43, 54, 62
Trehalase (EC 3.2.1.28)	8.9±2.8	8.9±2.8	0.3±0.005	13, 15, 37, 65
Trehalose-6-phosphate hydrolase (EC 3.2.1.93)	1.5±0.1	1.5±0.1	.	13
archaeal-specific glycolysis enzymes
Glucose-6-phosphate isomerase, archaeal (EC 5.3.1.9)	0.00012±0.00	0	0
Fructose-bisphosphate aldolase, archaeal class I (EC 4.1.2.13)	0.01±0.00	0	0
2,3-bisphosphoglycerate-independent phosphoglycerate mutase, archaeal type (EC 5.4.2.1)	0.2±0.00	0.006±0.00	0.1±0.00
Non-phosphorylating glyceraldehyde-3-phosphate dehydrogenase (NADP) (EC 1.2.1.9)	0.03±0.00	0.0008±0.00	0.0003±0.00
* http://www.cazy.org/Glycoside-Hydrolases.html
** as % of all the GH observed in each age group (mean±SEM)
