# Supplementary material for: Regulation of rumen development in neonatal ruminants through microbial metagenomes and host transcriptomes
Source: Genome Biol. 2019 Aug 23;20:172. doi: 10.1186/s13059-019-1786-0 (PMC6708143; doi:10.1186/s13059-019-1786-0)
Supplement: Supplementary file 3 — An excel file containing commonly expressed transcripts of the rumen tissue and top 3000 functions identified from the rumen tissue transcriptome. (XLSX 412 kb) [file 13059_2019_1786_MOESM3_ESM.xlsx]

## Sheet: commonly-expressed
ST3-sheet1
ID
ENSBTAG00000043561	ENSBTAG00000006666	ENSBTAG00000016858	ENSBTAG00000001314
ENSBTAG00000043560	ENSBTAG00000015909	ENSBTAG00000016108	ENSBTAG00000003845
ENSBTAG00000005353	ENSBTAG00000015590	ENSBTAG00000016281	ENSBTAG00000044000
ENSBTAG00000015988	ENSBTAG00000012243	ENSBTAG00000007788	ENSBTAG00000016311
ENSBTAG00000043550	ENSBTAG00000020414	ENSBTAG00000013528	ENSBTAG00000011416
ENSBTAG00000031376	ENSBTAG00000032374	ENSBTAG00000008419	ENSBTAG00000047954
ENSBTAG00000015441	ENSBTAG00000019846	ENSBTAG00000013116	ENSBTAG00000010153
ENSBTAG00000006806	ENSBTAG00000000020	ENSBTAG00000014665	ENSBTAG00000019777
ENSBTAG00000011190	ENSBTAG00000018415	ENSBTAG00000002902	ENSBTAG00000010595
ENSBTAG00000043584	ENSBTAG00000038228	ENSBTAG00000004920	ENSBTAG00000013477
ENSBTAG00000043556	ENSBTAG00000038195	ENSBTAG00000046839	ENSBTAG00000001269
ENSBTAG00000015106	ENSBTAG00000014207	ENSBTAG00000001023	ENSBTAG00000015381
ENSBTAG00000043577	ENSBTAG00000005753	ENSBTAG00000027024	ENSBTAG00000020305
ENSBTAG00000004855	ENSBTAG00000009368	ENSBTAG00000010727	ENSBTAG00000006478
ENSBTAG00000004097	ENSBTAG00000018072	ENSBTAG00000005517	ENSBTAG00000002329
ENSBTAG00000036116	ENSBTAG00000002462	ENSBTAG00000008766	ENSBTAG00000035584
ENSBTAG00000021466	ENSBTAG00000010381	ENSBTAG00000021896	ENSBTAG00000017826
ENSBTAG00000026199	ENSBTAG00000002996	ENSBTAG00000006611	ENSBTAG00000016841
ENSBTAG00000013103	ENSBTAG00000020136	ENSBTAG00000013495	ENSBTAG00000006246
ENSBTAG00000039425	ENSBTAG00000014936	ENSBTAG00000016590	ENSBTAG00000003444
ENSBTAG00000012638	ENSBTAG00000038298	ENSBTAG00000019443	ENSBTAG00000002332
ENSBTAG00000014835	ENSBTAG00000024493	ENSBTAG00000015487	ENSBTAG00000000313
ENSBTAG00000007196	ENSBTAG00000000781	ENSBTAG00000015738	ENSBTAG00000015182
ENSBTAG00000004258	ENSBTAG00000001323	ENSBTAG00000011505	ENSBTAG00000017373
ENSBTAG00000011207	ENSBTAG00000003777	ENSBTAG00000048210	ENSBTAG00000000357
ENSBTAG00000017389	ENSBTAG00000032640	ENSBTAG00000002319	ENSBTAG00000011880
ENSBTAG00000011424	ENSBTAG00000037941	ENSBTAG00000018361	ENSBTAG00000008185
ENSBTAG00000013472	ENSBTAG00000005550	ENSBTAG00000002823	ENSBTAG00000032859
ENSBTAG00000006189	ENSBTAG00000048041	ENSBTAG00000012916	ENSBTAG00000005998
ENSBTAG00000043558	ENSBTAG00000003895	ENSBTAG00000033304	ENSBTAG00000021934
ENSBTAG00000043571	ENSBTAG00000045702	ENSBTAG00000000604	ENSBTAG00000003943
ENSBTAG00000017425	ENSBTAG00000016287	ENSBTAG00000010439	ENSBTAG00000006050
ENSBTAG00000011473	ENSBTAG00000012630	ENSBTAG00000008072	ENSBTAG00000003535
ENSBTAG00000019517	ENSBTAG00000014406	ENSBTAG00000006489	ENSBTAG00000013925
ENSBTAG00000011752	ENSBTAG00000015505	ENSBTAG00000009839	ENSBTAG00000014373
ENSBTAG00000007583	ENSBTAG00000008793	ENSBTAG00000010387	ENSBTAG00000039071
ENSBTAG00000003898	ENSBTAG00000016048	ENSBTAG00000005997	ENSBTAG00000048119
ENSBTAG00000001835	ENSBTAG00000005275	ENSBTAG00000011022	ENSBTAG00000016320
ENSBTAG00000014614	ENSBTAG00000044126	ENSBTAG00000016218	ENSBTAG00000035175
ENSBTAG00000015285	ENSBTAG00000008539	ENSBTAG00000016309	ENSBTAG00000015582
ENSBTAG00000019648	ENSBTAG00000001093	ENSBTAG00000010106	ENSBTAG00000002112
ENSBTAG00000038384	ENSBTAG00000000422	ENSBTAG00000011527	ENSBTAG00000011483
ENSBTAG00000013468	ENSBTAG00000005765	ENSBTAG00000001107	ENSBTAG00000012998
ENSBTAG00000043563	ENSBTAG00000008253	ENSBTAG00000030247	ENSBTAG00000002033
ENSBTAG00000047418	ENSBTAG00000007623	ENSBTAG00000017871	ENSBTAG00000013155
ENSBTAG00000014567	ENSBTAG00000022142	ENSBTAG00000005862	ENSBTAG00000001890
ENSBTAG00000005373	ENSBTAG00000017038	ENSBTAG00000006633	ENSBTAG00000001301
ENSBTAG00000017827	ENSBTAG00000045750	ENSBTAG00000002070	ENSBTAG00000046823
ENSBTAG00000013953	ENSBTAG00000012322	ENSBTAG00000005715	ENSBTAG00000002999
ENSBTAG00000012849	ENSBTAG00000018752	ENSBTAG00000007120	ENSBTAG00000011345
ENSBTAG00000043568	ENSBTAG00000001844	ENSBTAG00000007519	ENSBTAG00000018456
ENSBTAG00000006253	ENSBTAG00000015419	ENSBTAG00000006940	ENSBTAG00000011179
ENSBTAG00000010799	ENSBTAG00000019161	ENSBTAG00000007872	ENSBTAG00000009288
ENSBTAG00000016057	ENSBTAG00000001941	ENSBTAG00000016104	ENSBTAG00000019163
ENSBTAG00000011941	ENSBTAG00000009055	ENSBTAG00000020944	ENSBTAG00000005071
ENSBTAG00000009535	ENSBTAG00000004511	ENSBTAG00000026283	ENSBTAG00000016713
ENSBTAG00000017753	ENSBTAG00000006768	ENSBTAG00000006971	ENSBTAG00000002614
ENSBTAG00000011184	ENSBTAG00000003570	ENSBTAG00000000176	ENSBTAG00000009928
ENSBTAG00000013924	ENSBTAG00000019667	ENSBTAG00000022128	ENSBTAG00000048286
ENSBTAG00000011969	ENSBTAG00000015887	ENSBTAG00000013392	ENSBTAG00000020584
ENSBTAG00000016224	ENSBTAG00000000817	ENSBTAG00000001741	ENSBTAG00000007643
ENSBTAG00000005620	ENSBTAG00000007479	ENSBTAG00000035323	ENSBTAG00000048262
ENSBTAG00000009757	ENSBTAG00000004268	ENSBTAG00000019822	ENSBTAG00000007817
ENSBTAG00000014534	ENSBTAG00000023445	ENSBTAG00000011037	ENSBTAG00000005530
ENSBTAG00000020097	ENSBTAG00000048054	ENSBTAG00000045857	ENSBTAG00000016406
ENSBTAG00000018255	ENSBTAG00000035286	ENSBTAG00000011330	ENSBTAG00000000767
ENSBTAG00000002648	ENSBTAG00000040490	ENSBTAG00000016164	ENSBTAG00000000483
ENSBTAG00000039483	ENSBTAG00000030317	ENSBTAG00000011072	ENSBTAG00000007657
ENSBTAG00000002038	ENSBTAG00000003981	ENSBTAG00000016912	ENSBTAG00000019492
ENSBTAG00000035998	ENSBTAG00000006869	ENSBTAG00000021595	ENSBTAG00000022622
ENSBTAG00000017685	ENSBTAG00000009310	ENSBTAG00000001781	ENSBTAG00000017872
ENSBTAG00000008300	ENSBTAG00000012512	ENSBTAG00000030942	ENSBTAG00000018155
ENSBTAG00000039684	ENSBTAG00000035370	ENSBTAG00000017996	ENSBTAG00000000638
ENSBTAG00000046358	ENSBTAG00000006268	ENSBTAG00000008109	ENSBTAG00000033298
ENSBTAG00000039728	ENSBTAG00000021715	ENSBTAG00000004278	ENSBTAG00000020546
ENSBTAG00000039967	ENSBTAG00000033041	ENSBTAG00000010227	ENSBTAG00000037962
ENSBTAG00000004903	ENSBTAG00000014007	ENSBTAG00000010071	ENSBTAG00000015593
ENSBTAG00000000622	ENSBTAG00000000141	ENSBTAG00000030258	ENSBTAG00000031461
ENSBTAG00000025210	ENSBTAG00000027506	ENSBTAG00000006548	ENSBTAG00000012441
ENSBTAG00000003100	ENSBTAG00000019933	ENSBTAG00000006920	ENSBTAG00000001629
ENSBTAG00000032236	ENSBTAG00000004422	ENSBTAG00000020215	ENSBTAG00000005696
ENSBTAG00000005211	ENSBTAG00000013581	ENSBTAG00000011056	ENSBTAG00000046321
ENSBTAG00000001785	ENSBTAG00000007847	ENSBTAG00000016599	ENSBTAG00000010018
ENSBTAG00000008091	ENSBTAG00000020212	ENSBTAG00000046580	ENSBTAG00000016078
ENSBTAG00000001246	ENSBTAG00000004413	ENSBTAG00000002630	ENSBTAG00000032887
ENSBTAG00000014191	ENSBTAG00000015892	ENSBTAG00000021294	ENSBTAG00000004287
ENSBTAG00000013162	ENSBTAG00000007865	ENSBTAG00000020050	ENSBTAG00000005639
ENSBTAG00000039504	ENSBTAG00000013725	ENSBTAG00000015013	ENSBTAG00000002028
ENSBTAG00000003109	ENSBTAG00000017457	ENSBTAG00000017761	ENSBTAG00000003447
ENSBTAG00000010402	ENSBTAG00000017694	ENSBTAG00000001602	ENSBTAG00000006776
ENSBTAG00000000560	ENSBTAG00000001578	ENSBTAG00000010376	ENSBTAG00000017486
ENSBTAG00000015388	ENSBTAG00000002415	ENSBTAG00000005002	ENSBTAG00000045493
ENSBTAG00000011843	ENSBTAG00000022825	ENSBTAG00000003752	ENSBTAG00000017594
ENSBTAG00000025868	ENSBTAG00000013750	ENSBTAG00000003504	ENSBTAG00000047133
ENSBTAG00000019140	ENSBTAG00000018348	ENSBTAG00000009047	ENSBTAG00000001514
ENSBTAG00000012640	ENSBTAG00000002747	ENSBTAG00000005285	ENSBTAG00000009846
ENSBTAG00000015910	ENSBTAG00000019784	ENSBTAG00000005730	ENSBTAG00000020149
ENSBTAG00000001754	ENSBTAG00000010002	ENSBTAG00000020938	ENSBTAG00000010667
ENSBTAG00000015989	ENSBTAG00000045779	ENSBTAG00000013011	ENSBTAG00000045734
ENSBTAG00000017122	ENSBTAG00000003579	ENSBTAG00000000578	ENSBTAG00000014430
ENSBTAG00000021879	ENSBTAG00000006420	ENSBTAG00000003421	ENSBTAG00000044150
ENSBTAG00000006487	ENSBTAG00000008401	ENSBTAG00000014700	ENSBTAG00000017158
ENSBTAG00000040584	ENSBTAG00000010809	ENSBTAG00000007385	ENSBTAG00000008990
ENSBTAG00000018137	ENSBTAG00000039163	ENSBTAG00000001832	ENSBTAG00000013759
ENSBTAG00000020905	ENSBTAG00000034689	ENSBTAG00000015414	ENSBTAG00000004720
ENSBTAG00000031464	ENSBTAG00000011895	ENSBTAG00000006323	ENSBTAG00000039686
ENSBTAG00000000778	ENSBTAG00000018028	ENSBTAG00000021556	ENSBTAG00000020282
ENSBTAG00000018320	ENSBTAG00000014023	ENSBTAG00000019781	ENSBTAG00000000802
ENSBTAG00000013315	ENSBTAG00000018941	ENSBTAG00000020454	ENSBTAG00000045507
ENSBTAG00000005296	ENSBTAG00000017221	ENSBTAG00000021752	ENSBTAG00000006657
ENSBTAG00000006045	ENSBTAG00000021072	ENSBTAG00000020053	ENSBTAG00000008250
ENSBTAG00000016648	ENSBTAG00000014889	ENSBTAG00000020679	ENSBTAG00000035654
ENSBTAG00000021499	ENSBTAG00000047116	ENSBTAG00000006287	ENSBTAG00000015366
ENSBTAG00000009223	ENSBTAG00000018603	ENSBTAG00000008150	ENSBTAG00000003871
ENSBTAG00000006434	ENSBTAG00000014695	ENSBTAG00000005843	ENSBTAG00000012972
ENSBTAG00000001852	ENSBTAG00000018994	ENSBTAG00000002412	ENSBTAG00000018806
ENSBTAG00000030190	ENSBTAG00000016800	ENSBTAG00000002404	ENSBTAG00000010774
ENSBTAG00000017368	ENSBTAG00000026394	ENSBTAG00000013112	ENSBTAG00000015144
ENSBTAG00000011802	ENSBTAG00000003296	ENSBTAG00000010666	ENSBTAG00000013563
ENSBTAG00000003300	ENSBTAG00000048314	ENSBTAG00000002603	ENSBTAG00000012863
ENSBTAG00000012683	ENSBTAG00000017610	ENSBTAG00000012586	ENSBTAG00000009401
ENSBTAG00000013066	ENSBTAG00000006797	ENSBTAG00000047262	ENSBTAG00000015841
ENSBTAG00000008493	ENSBTAG00000038691	ENSBTAG00000017913	ENSBTAG00000004718
ENSBTAG00000018628	ENSBTAG00000033747	ENSBTAG00000001282	ENSBTAG00000005436
ENSBTAG00000002485	ENSBTAG00000014526	ENSBTAG00000004624	ENSBTAG00000019278
ENSBTAG00000006270	ENSBTAG00000018186	ENSBTAG00000021392	ENSBTAG00000000211
ENSBTAG00000003228	ENSBTAG00000025571	ENSBTAG00000016197	ENSBTAG00000007395
ENSBTAG00000021024	ENSBTAG00000000332	ENSBTAG00000017091	ENSBTAG00000013340
ENSBTAG00000048229	ENSBTAG00000000084	ENSBTAG00000038116	ENSBTAG00000016091
ENSBTAG00000022004	ENSBTAG00000019343	ENSBTAG00000005967	ENSBTAG00000001663
ENSBTAG00000037651	ENSBTAG00000015051	ENSBTAG00000005300	ENSBTAG00000013915
ENSBTAG00000038215	ENSBTAG00000002476	ENSBTAG00000019336	ENSBTAG00000002472
ENSBTAG00000003920	ENSBTAG00000015044	ENSBTAG00000022847	ENSBTAG00000013480
ENSBTAG00000016598	ENSBTAG00000019891	ENSBTAG00000015032	ENSBTAG00000014434
ENSBTAG00000021455	ENSBTAG00000006656	ENSBTAG00000032092	ENSBTAG00000036297
ENSBTAG00000012044	ENSBTAG00000003740	ENSBTAG00000025372	ENSBTAG00000008077
ENSBTAG00000012409	ENSBTAG00000008938	ENSBTAG00000000561	ENSBTAG00000006405
ENSBTAG00000017970	ENSBTAG00000039705	ENSBTAG00000007719	ENSBTAG00000021988
ENSBTAG00000003229	ENSBTAG00000024756	ENSBTAG00000013303	ENSBTAG00000044125
ENSBTAG00000007484	ENSBTAG00000013165	ENSBTAG00000017482	ENSBTAG00000020294
ENSBTAG00000003806	ENSBTAG00000015820	ENSBTAG00000014608	ENSBTAG00000007953
ENSBTAG00000043564	ENSBTAG00000015630	ENSBTAG00000010427	ENSBTAG00000020440
ENSBTAG00000014140	ENSBTAG00000012144	ENSBTAG00000015979	ENSBTAG00000002971
ENSBTAG00000021301	ENSBTAG00000025621	ENSBTAG00000002869	ENSBTAG00000004191
ENSBTAG00000012927	ENSBTAG00000011553	ENSBTAG00000020446	ENSBTAG00000012476
ENSBTAG00000047330	ENSBTAG00000046005	ENSBTAG00000002795	ENSBTAG00000036101
ENSBTAG00000020308	ENSBTAG00000005526	ENSBTAG00000000320	ENSBTAG00000003578
ENSBTAG00000007737	ENSBTAG00000013166	ENSBTAG00000000019	ENSBTAG00000000991
ENSBTAG00000006995	ENSBTAG00000007718	ENSBTAG00000005851	ENSBTAG00000020835
ENSBTAG00000011559	ENSBTAG00000003083	ENSBTAG00000002654	ENSBTAG00000000653
ENSBTAG00000006883	ENSBTAG00000009874	ENSBTAG00000009188	ENSBTAG00000021064
ENSBTAG00000017475	ENSBTAG00000026886	ENSBTAG00000006819	ENSBTAG00000000406
ENSBTAG00000005315	ENSBTAG00000012873	ENSBTAG00000013623	ENSBTAG00000007118
ENSBTAG00000040586	ENSBTAG00000014675	ENSBTAG00000000312	ENSBTAG00000003953
ENSBTAG00000015434	ENSBTAG00000017744	ENSBTAG00000015333	ENSBTAG00000004727
ENSBTAG00000022155	ENSBTAG00000001483	ENSBTAG00000002650	ENSBTAG00000009281
ENSBTAG00000013264	ENSBTAG00000008595	ENSBTAG00000018060	ENSBTAG00000013029
ENSBTAG00000015107	ENSBTAG00000023867	ENSBTAG00000013843	ENSBTAG00000039190
ENSBTAG00000020060	ENSBTAG00000014358	ENSBTAG00000009305	ENSBTAG00000033334
ENSBTAG00000015327	ENSBTAG00000025496	ENSBTAG00000001856	ENSBTAG00000013314
ENSBTAG00000007502	ENSBTAG00000007734	ENSBTAG00000011187	ENSBTAG00000010100
ENSBTAG00000026327	ENSBTAG00000021967	ENSBTAG00000020707	ENSBTAG00000008036
ENSBTAG00000011922	ENSBTAG00000003617	ENSBTAG00000017855	ENSBTAG00000004969
ENSBTAG00000018101	ENSBTAG00000016954	ENSBTAG00000011772	ENSBTAG00000014644
ENSBTAG00000019718	ENSBTAG00000002645	ENSBTAG00000039630	ENSBTAG00000011482
ENSBTAG00000018588	ENSBTAG00000006212	ENSBTAG00000016354	ENSBTAG00000037980
ENSBTAG00000000425	ENSBTAG00000011014	ENSBTAG00000005144	ENSBTAG00000011998
ENSBTAG00000014764	ENSBTAG00000018600	ENSBTAG00000012403	ENSBTAG00000005448
ENSBTAG00000008570	ENSBTAG00000000666	ENSBTAG00000008184	ENSBTAG00000015092
ENSBTAG00000009615	ENSBTAG00000006893	ENSBTAG00000001827	ENSBTAG00000007756
ENSBTAG00000003505	ENSBTAG00000001229	ENSBTAG00000007825	ENSBTAG00000046928
ENSBTAG00000003846	ENSBTAG00000009035	ENSBTAG00000021617	ENSBTAG00000021135
ENSBTAG00000019915	ENSBTAG00000002750	ENSBTAG00000002736	ENSBTAG00000037746
ENSBTAG00000010830	ENSBTAG00000046750	ENSBTAG00000019515	ENSBTAG00000010598
ENSBTAG00000015978	ENSBTAG00000045584	ENSBTAG00000020332	ENSBTAG00000019589
ENSBTAG00000012447	ENSBTAG00000016845	ENSBTAG00000020655	ENSBTAG00000017255
ENSBTAG00000002507	ENSBTAG00000021586	ENSBTAG00000011611	ENSBTAG00000046966
ENSBTAG00000025441	ENSBTAG00000004781	ENSBTAG00000019848	ENSBTAG00000032598
ENSBTAG00000007622	ENSBTAG00000001185	ENSBTAG00000017002	ENSBTAG00000006005
ENSBTAG00000045568	ENSBTAG00000040551	ENSBTAG00000012541	ENSBTAG00000000389
ENSBTAG00000040019	ENSBTAG00000016295	ENSBTAG00000003124	ENSBTAG00000017219
ENSBTAG00000015598	ENSBTAG00000017727	ENSBTAG00000016760	ENSBTAG00000022114
ENSBTAG00000031679	ENSBTAG00000003051	ENSBTAG00000019388	ENSBTAG00000004449
ENSBTAG00000019269	ENSBTAG00000038062	ENSBTAG00000020780	ENSBTAG00000015319
ENSBTAG00000043546	ENSBTAG00000005145	ENSBTAG00000010890	ENSBTAG00000021836
ENSBTAG00000013461	ENSBTAG00000015291	ENSBTAG00000021540	ENSBTAG00000018951
ENSBTAG00000048107	ENSBTAG00000000250	ENSBTAG00000021932	ENSBTAG00000000946
ENSBTAG00000000711	ENSBTAG00000017017	ENSBTAG00000011068	ENSBTAG00000021308
ENSBTAG00000046350	ENSBTAG00000033801	ENSBTAG00000001405	ENSBTAG00000038251
ENSBTAG00000012330	ENSBTAG00000003565	ENSBTAG00000003469	ENSBTAG00000012857
ENSBTAG00000018513	ENSBTAG00000015158	ENSBTAG00000007705	ENSBTAG00000002223
ENSBTAG00000003362	ENSBTAG00000021664	ENSBTAG00000007173	ENSBTAG00000033398
ENSBTAG00000018463	ENSBTAG00000016737	ENSBTAG00000020607	ENSBTAG00000014502
ENSBTAG00000012991	ENSBTAG00000013874	ENSBTAG00000020378	ENSBTAG00000014850
ENSBTAG00000002430	ENSBTAG00000037942	ENSBTAG00000000480	ENSBTAG00000016629
ENSBTAG00000002060	ENSBTAG00000038794	ENSBTAG00000017150	ENSBTAG00000019119
ENSBTAG00000012881	ENSBTAG00000025642	ENSBTAG00000019938	ENSBTAG00000013125
ENSBTAG00000015114	ENSBTAG00000013664	ENSBTAG00000019115	ENSBTAG00000006921
ENSBTAG00000019701	ENSBTAG00000003018	ENSBTAG00000008728	ENSBTAG00000015036
ENSBTAG00000001601	ENSBTAG00000005503	ENSBTAG00000027789	ENSBTAG00000004956
ENSBTAG00000005316	ENSBTAG00000011926	ENSBTAG00000002591	ENSBTAG00000013489
ENSBTAG00000011215	ENSBTAG00000019472	ENSBTAG00000002078	ENSBTAG00000009260
ENSBTAG00000026181	ENSBTAG00000018426	ENSBTAG00000008933	ENSBTAG00000002305
ENSBTAG00000009419	ENSBTAG00000016661	ENSBTAG00000033669	ENSBTAG00000017863
ENSBTAG00000009663	ENSBTAG00000027425	ENSBTAG00000018803	ENSBTAG00000015014
ENSBTAG00000018598	ENSBTAG00000008726	ENSBTAG00000007829	ENSBTAG00000019516
ENSBTAG00000008103	ENSBTAG00000040210	ENSBTAG00000007588	ENSBTAG00000048160
ENSBTAG00000025434	ENSBTAG00000034449	ENSBTAG00000013981	ENSBTAG00000018401
ENSBTAG00000010365	ENSBTAG00000008772	ENSBTAG00000009165	ENSBTAG00000018057
ENSBTAG00000003711	ENSBTAG00000011466	ENSBTAG00000008186	ENSBTAG00000013043
ENSBTAG00000013060	ENSBTAG00000001938	ENSBTAG00000012852	ENSBTAG00000017435
ENSBTAG00000006702	ENSBTAG00000018894	ENSBTAG00000020495	ENSBTAG00000020055
ENSBTAG00000004094	ENSBTAG00000001843	ENSBTAG00000013288	ENSBTAG00000011242
ENSBTAG00000017605	ENSBTAG00000009523	ENSBTAG00000017748	ENSBTAG00000020688
ENSBTAG00000019203	ENSBTAG00000002921	ENSBTAG00000007453	ENSBTAG00000000147
ENSBTAG00000018077	ENSBTAG00000000704	ENSBTAG00000012094	ENSBTAG00000021574
ENSBTAG00000016420	ENSBTAG00000032557	ENSBTAG00000016895	ENSBTAG00000016335
ENSBTAG00000012957	ENSBTAG00000017232	ENSBTAG00000018322	ENSBTAG00000002551
ENSBTAG00000001538	ENSBTAG00000003822	ENSBTAG00000007305	ENSBTAG00000011905
ENSBTAG00000023343	ENSBTAG00000045604	ENSBTAG00000019755	ENSBTAG00000014126
ENSBTAG00000000678	ENSBTAG00000006654	ENSBTAG00000006016	ENSBTAG00000002904
ENSBTAG00000010082	ENSBTAG00000032026	ENSBTAG00000013859	ENSBTAG00000013339
ENSBTAG00000006383	ENSBTAG00000020133	ENSBTAG00000009635	ENSBTAG00000003514
ENSBTAG00000004379	ENSBTAG00000003718	ENSBTAG00000001968	ENSBTAG00000037937
ENSBTAG00000046623	ENSBTAG00000018667	ENSBTAG00000001498	ENSBTAG00000016506
ENSBTAG00000043559	ENSBTAG00000023928	ENSBTAG00000007709	ENSBTAG00000016498
ENSBTAG00000015283	ENSBTAG00000040575	ENSBTAG00000003316	ENSBTAG00000017339
ENSBTAG00000014182	ENSBTAG00000046498	ENSBTAG00000010484	ENSBTAG00000046156
ENSBTAG00000001777	ENSBTAG00000014492	ENSBTAG00000019627	ENSBTAG00000035005
ENSBTAG00000004757	ENSBTAG00000047780	ENSBTAG00000012128	ENSBTAG00000000501
ENSBTAG00000023274	ENSBTAG00000002002	ENSBTAG00000025920	ENSBTAG00000000990
ENSBTAG00000012370	ENSBTAG00000003443	ENSBTAG00000009272	ENSBTAG00000008916
ENSBTAG00000012442	ENSBTAG00000006616	ENSBTAG00000025942	ENSBTAG00000017549
ENSBTAG00000018499	ENSBTAG00000009346	ENSBTAG00000002726	ENSBTAG00000016217
ENSBTAG00000018987	ENSBTAG00000011595	ENSBTAG00000016252	ENSBTAG00000014560
ENSBTAG00000021576	ENSBTAG00000015392	ENSBTAG00000017395	ENSBTAG00000003915
ENSBTAG00000000132	ENSBTAG00000016618	ENSBTAG00000017242	ENSBTAG00000013922
ENSBTAG00000017574	ENSBTAG00000020844	ENSBTAG00000009647	ENSBTAG00000006860
ENSBTAG00000039037	ENSBTAG00000009214	ENSBTAG00000013098	ENSBTAG00000009979
ENSBTAG00000015000	ENSBTAG00000016526	ENSBTAG00000010073	ENSBTAG00000039477
ENSBTAG00000047249	ENSBTAG00000016746	ENSBTAG00000001286	ENSBTAG00000007271
ENSBTAG00000008915	ENSBTAG00000011642	ENSBTAG00000017299	ENSBTAG00000003319
ENSBTAG00000016516	ENSBTAG00000007739	ENSBTAG00000019937	ENSBTAG00000037811
ENSBTAG00000001360	ENSBTAG00000047906	ENSBTAG00000021580	ENSBTAG00000046862
ENSBTAG00000010242	ENSBTAG00000000548	ENSBTAG00000015833	ENSBTAG00000011543
ENSBTAG00000004553	ENSBTAG00000020304	ENSBTAG00000046135	ENSBTAG00000047432
ENSBTAG00000012088	ENSBTAG00000003242	ENSBTAG00000012761	ENSBTAG00000001367
ENSBTAG00000007648	ENSBTAG00000012090	ENSBTAG00000006740	ENSBTAG00000015510
ENSBTAG00000027075	ENSBTAG00000033735	ENSBTAG00000025001	ENSBTAG00000012525
ENSBTAG00000013607	ENSBTAG00000039764	ENSBTAG00000009085	ENSBTAG00000008705
ENSBTAG00000016391	ENSBTAG00000002658	ENSBTAG00000039635	ENSBTAG00000045834
ENSBTAG00000020527	ENSBTAG00000013834	ENSBTAG00000006708	ENSBTAG00000014932
ENSBTAG00000030974	ENSBTAG00000017798	ENSBTAG00000012937	ENSBTAG00000019067
ENSBTAG00000002863	ENSBTAG00000008887	ENSBTAG00000021705	ENSBTAG00000025462
ENSBTAG00000017710	ENSBTAG00000020662	ENSBTAG00000010888	ENSBTAG00000014221
ENSBTAG00000014643	ENSBTAG00000013421	ENSBTAG00000010773	ENSBTAG00000010023
ENSBTAG00000010265	ENSBTAG00000031012	ENSBTAG00000045937	ENSBTAG00000017418
ENSBTAG00000017869	ENSBTAG00000007434	ENSBTAG00000014411	ENSBTAG00000008913
ENSBTAG00000006046	ENSBTAG00000018291	ENSBTAG00000021815	ENSBTAG00000002333
ENSBTAG00000043570	ENSBTAG00000018730	ENSBTAG00000014541	ENSBTAG00000009400
ENSBTAG00000018423	ENSBTAG00000013515	ENSBTAG00000031004	ENSBTAG00000013652
ENSBTAG00000012275	ENSBTAG00000021156	ENSBTAG00000011683	ENSBTAG00000034495
ENSBTAG00000011488	ENSBTAG00000005751	ENSBTAG00000011112	ENSBTAG00000046092
ENSBTAG00000002049	ENSBTAG00000014873	ENSBTAG00000040569	ENSBTAG00000009407
ENSBTAG00000021832	ENSBTAG00000013716	ENSBTAG00000019662	ENSBTAG00000014442
ENSBTAG00000002068	ENSBTAG00000032777	ENSBTAG00000001868	ENSBTAG00000018825
ENSBTAG00000025450	ENSBTAG00000020815	ENSBTAG00000016896	ENSBTAG00000010254
ENSBTAG00000010801	ENSBTAG00000017160	ENSBTAG00000032234	ENSBTAG00000017790
ENSBTAG00000021164	ENSBTAG00000001450	ENSBTAG00000005580	ENSBTAG00000018116
ENSBTAG00000017441	ENSBTAG00000017907	ENSBTAG00000011645	ENSBTAG00000011455
ENSBTAG00000011578	ENSBTAG00000004514	ENSBTAG00000006743	ENSBTAG00000004675
ENSBTAG00000032436	ENSBTAG00000009679	ENSBTAG00000009963	ENSBTAG00000001600
ENSBTAG00000002129	ENSBTAG00000008787	ENSBTAG00000003830	ENSBTAG00000021078
ENSBTAG00000007662	ENSBTAG00000008462	ENSBTAG00000018884	ENSBTAG00000035587
ENSBTAG00000015228	ENSBTAG00000023338	ENSBTAG00000034823	ENSBTAG00000000365
ENSBTAG00000046019	ENSBTAG00000014503	ENSBTAG00000018796	ENSBTAG00000013888
ENSBTAG00000005664	ENSBTAG00000007184	ENSBTAG00000019995	ENSBTAG00000000511
ENSBTAG00000019096	ENSBTAG00000023259	ENSBTAG00000030600	ENSBTAG00000015504
ENSBTAG00000001444	ENSBTAG00000003997	ENSBTAG00000002209	ENSBTAG00000039871
ENSBTAG00000006505	ENSBTAG00000005089	ENSBTAG00000014458	ENSBTAG00000004971
ENSBTAG00000006835	ENSBTAG00000002914	ENSBTAG00000007234	ENSBTAG00000011046
ENSBTAG00000001332	ENSBTAG00000019972	ENSBTAG00000032763	ENSBTAG00000015490
ENSBTAG00000015154	ENSBTAG00000033160	ENSBTAG00000002352	ENSBTAG00000030595
ENSBTAG00000009389	ENSBTAG00000015337	ENSBTAG00000038316	ENSBTAG00000032902
ENSBTAG00000002549	ENSBTAG00000011413	ENSBTAG00000020387	ENSBTAG00000015926
ENSBTAG00000016846	ENSBTAG00000011243	ENSBTAG00000013761	ENSBTAG00000010276
ENSBTAG00000015473	ENSBTAG00000004620	ENSBTAG00000014069	ENSBTAG00000011101
ENSBTAG00000046936	ENSBTAG00000002243	ENSBTAG00000012250	ENSBTAG00000033174
ENSBTAG00000006969	ENSBTAG00000002440	ENSBTAG00000019338	ENSBTAG00000008730
ENSBTAG00000011154	ENSBTAG00000012004	ENSBTAG00000011139	ENSBTAG00000002918
ENSBTAG00000016234	ENSBTAG00000031569	ENSBTAG00000004376	ENSBTAG00000008088
ENSBTAG00000008635	ENSBTAG00000027213	ENSBTAG00000006209	ENSBTAG00000016710
ENSBTAG00000016093	ENSBTAG00000004750	ENSBTAG00000019847	ENSBTAG00000017622
ENSBTAG00000001027	ENSBTAG00000001816	ENSBTAG00000021090	ENSBTAG00000008406
ENSBTAG00000013411	ENSBTAG00000001435	ENSBTAG00000007300	ENSBTAG00000011102
ENSBTAG00000012890	ENSBTAG00000012918	ENSBTAG00000016588	ENSBTAG00000002615
ENSBTAG00000011419	ENSBTAG00000020124	ENSBTAG00000007362	ENSBTAG00000004676
ENSBTAG00000037526	ENSBTAG00000008998	ENSBTAG00000013899	ENSBTAG00000016355
ENSBTAG00000006370	ENSBTAG00000038047	ENSBTAG00000007489	ENSBTAG00000007584
ENSBTAG00000047998	ENSBTAG00000010630	ENSBTAG00000016824	ENSBTAG00000001872
ENSBTAG00000006029	ENSBTAG00000018496	ENSBTAG00000017571	ENSBTAG00000024950
ENSBTAG00000015839	ENSBTAG00000000094	ENSBTAG00000007900	ENSBTAG00000021302
ENSBTAG00000019569	ENSBTAG00000013544	ENSBTAG00000010309	ENSBTAG00000002015
ENSBTAG00000012276	ENSBTAG00000030393	ENSBTAG00000046406	ENSBTAG00000012496
ENSBTAG00000006071	ENSBTAG00000013955	ENSBTAG00000010432	ENSBTAG00000047966
ENSBTAG00000011966	ENSBTAG00000002328	ENSBTAG00000025612	ENSBTAG00000019162
ENSBTAG00000000550	ENSBTAG00000006792	ENSBTAG00000018918	ENSBTAG00000000153
ENSBTAG00000032481	ENSBTAG00000010497	ENSBTAG00000016929	ENSBTAG00000003606
ENSBTAG00000018449	ENSBTAG00000003649	ENSBTAG00000008153	ENSBTAG00000031548
ENSBTAG00000000575	ENSBTAG00000002883	ENSBTAG00000005909	ENSBTAG00000005745
ENSBTAG00000002528	ENSBTAG00000012982	ENSBTAG00000014971	ENSBTAG00000009428
ENSBTAG00000019870	ENSBTAG00000020698	ENSBTAG00000010720	ENSBTAG00000009208
ENSBTAG00000019682	ENSBTAG00000001586	ENSBTAG00000007968	ENSBTAG00000008607
ENSBTAG00000015677	ENSBTAG00000020286	ENSBTAG00000001419	ENSBTAG00000010541
ENSBTAG00000015438	ENSBTAG00000038283	ENSBTAG00000019514	ENSBTAG00000007773
ENSBTAG00000023792	ENSBTAG00000019461	ENSBTAG00000007256	ENSBTAG00000004864
ENSBTAG00000012847	ENSBTAG00000016961	ENSBTAG00000032702	ENSBTAG00000021215
ENSBTAG00000002411	ENSBTAG00000001109	ENSBTAG00000007160	ENSBTAG00000033902
ENSBTAG00000020757	ENSBTAG00000008112	ENSBTAG00000038733	ENSBTAG00000007170
ENSBTAG00000013507	ENSBTAG00000017051	ENSBTAG00000011721	ENSBTAG00000008222
ENSBTAG00000022635	ENSBTAG00000011313	ENSBTAG00000009026	ENSBTAG00000007488
ENSBTAG00000008611	ENSBTAG00000002389	ENSBTAG00000014337	ENSBTAG00000002809
ENSBTAG00000012866	ENSBTAG00000001631	ENSBTAG00000046486	ENSBTAG00000020142
ENSBTAG00000000599	ENSBTAG00000020533	ENSBTAG00000000414	ENSBTAG00000020973
ENSBTAG00000000448	ENSBTAG00000009765	ENSBTAG00000024449	ENSBTAG00000014322
ENSBTAG00000009462	ENSBTAG00000010984	ENSBTAG00000004117	ENSBTAG00000017141
ENSBTAG00000020355	ENSBTAG00000000428	ENSBTAG00000005832	ENSBTAG00000000522
ENSBTAG00000002018	ENSBTAG00000015007	ENSBTAG00000015310	ENSBTAG00000040394
ENSBTAG00000035379	ENSBTAG00000014520	ENSBTAG00000004551	ENSBTAG00000039313
ENSBTAG00000006396	ENSBTAG00000007084	ENSBTAG00000001931	ENSBTAG00000017493
ENSBTAG00000019782	ENSBTAG00000012332	ENSBTAG00000020968	ENSBTAG00000009415
ENSBTAG00000013113	ENSBTAG00000008219	ENSBTAG00000007137	ENSBTAG00000019614
ENSBTAG00000016168	ENSBTAG00000021358	ENSBTAG00000001673	ENSBTAG00000013180
ENSBTAG00000016079	ENSBTAG00000007346	ENSBTAG00000008577	ENSBTAG00000008390
ENSBTAG00000018522	ENSBTAG00000004962	ENSBTAG00000014029	ENSBTAG00000018314
ENSBTAG00000025644	ENSBTAG00000019209	ENSBTAG00000015009	ENSBTAG00000000125
ENSBTAG00000009908	ENSBTAG00000024641	ENSBTAG00000019107	ENSBTAG00000003417
ENSBTAG00000000874	ENSBTAG00000047293	ENSBTAG00000001144	ENSBTAG00000001519
ENSBTAG00000016822	ENSBTAG00000025211	ENSBTAG00000026585	ENSBTAG00000015098
ENSBTAG00000004315	ENSBTAG00000005712	ENSBTAG00000005289	ENSBTAG00000004706
ENSBTAG00000014872	ENSBTAG00000016139	ENSBTAG00000006162	ENSBTAG00000004854
ENSBTAG00000039374	ENSBTAG00000000435	ENSBTAG00000024487	ENSBTAG00000005923
ENSBTAG00000015089	ENSBTAG00000015379	ENSBTAG00000010356	ENSBTAG00000021940
ENSBTAG00000020873	ENSBTAG00000013408	ENSBTAG00000010777	ENSBTAG00000044018
ENSBTAG00000016679	ENSBTAG00000011161	ENSBTAG00000039855	ENSBTAG00000013405
ENSBTAG00000016708	ENSBTAG00000003719	ENSBTAG00000017422	ENSBTAG00000015741
ENSBTAG00000014912	ENSBTAG00000000957	ENSBTAG00000008472	ENSBTAG00000040056
ENSBTAG00000014731	ENSBTAG00000015802	ENSBTAG00000017225	ENSBTAG00000005769
ENSBTAG00000015767	ENSBTAG00000026915	ENSBTAG00000020270	ENSBTAG00000019303
ENSBTAG00000014423	ENSBTAG00000032166	ENSBTAG00000016763	ENSBTAG00000025494
ENSBTAG00000007454	ENSBTAG00000025817	ENSBTAG00000007818	ENSBTAG00000030369
ENSBTAG00000017196	ENSBTAG00000020643	ENSBTAG00000014707	ENSBTAG00000005431
ENSBTAG00000000182	ENSBTAG00000016193	ENSBTAG00000008743	ENSBTAG00000016676
ENSBTAG00000013347	ENSBTAG00000013393	ENSBTAG00000012507	ENSBTAG00000045885
ENSBTAG00000016282	ENSBTAG00000004046	ENSBTAG00000014380	ENSBTAG00000008827
ENSBTAG00000021237	ENSBTAG00000013316	ENSBTAG00000010584	ENSBTAG00000008373
ENSBTAG00000033453	ENSBTAG00000000088	ENSBTAG00000005161	ENSBTAG00000005785
ENSBTAG00000027173	ENSBTAG00000000977	ENSBTAG00000002939	ENSBTAG00000011173
ENSBTAG00000025385	ENSBTAG00000011180	ENSBTAG00000019414	ENSBTAG00000032281
ENSBTAG00000010692	ENSBTAG00000017085	ENSBTAG00000018196	ENSBTAG00000020908
ENSBTAG00000017183	ENSBTAG00000005083	ENSBTAG00000012194	ENSBTAG00000040392
ENSBTAG00000018169	ENSBTAG00000030282	ENSBTAG00000022044	ENSBTAG00000006957
ENSBTAG00000010012	ENSBTAG00000046080	ENSBTAG00000001069	ENSBTAG00000038428
ENSBTAG00000016024	ENSBTAG00000002283	ENSBTAG00000015853	ENSBTAG00000009163
ENSBTAG00000007605	ENSBTAG00000005108	ENSBTAG00000015889	ENSBTAG00000012898
ENSBTAG00000005349	ENSBTAG00000010359	ENSBTAG00000031165	ENSBTAG00000005268
ENSBTAG00000014324	ENSBTAG00000014170	ENSBTAG00000001597	ENSBTAG00000015165
ENSBTAG00000020449	ENSBTAG00000010732	ENSBTAG00000021919	ENSBTAG00000016606
ENSBTAG00000000215	ENSBTAG00000002344	ENSBTAG00000020303	ENSBTAG00000017284
ENSBTAG00000003642	ENSBTAG00000008688	ENSBTAG00000008435	ENSBTAG00000018809
ENSBTAG00000002378	ENSBTAG00000045500	ENSBTAG00000012774	ENSBTAG00000020315
ENSBTAG00000015831	ENSBTAG00000020760	ENSBTAG00000005754	ENSBTAG00000013326
ENSBTAG00000025260	ENSBTAG00000019889	ENSBTAG00000013491	ENSBTAG00000006970
ENSBTAG00000008648	ENSBTAG00000002882	ENSBTAG00000018746	ENSBTAG00000008465
ENSBTAG00000017713	ENSBTAG00000032340	ENSBTAG00000006008	ENSBTAG00000009191
ENSBTAG00000012062	ENSBTAG00000025516	ENSBTAG00000018847	ENSBTAG00000021487
ENSBTAG00000018152	ENSBTAG00000013697	ENSBTAG00000021210	ENSBTAG00000039208
ENSBTAG00000000253	ENSBTAG00000021961	ENSBTAG00000032493	ENSBTAG00000018275
ENSBTAG00000011104	ENSBTAG00000016995	ENSBTAG00000001792	ENSBTAG00000008636
ENSBTAG00000008853	ENSBTAG00000014694	ENSBTAG00000005907	ENSBTAG00000047896
ENSBTAG00000027020	ENSBTAG00000015286	ENSBTAG00000034496	ENSBTAG00000039377
ENSBTAG00000006122	ENSBTAG00000007208	ENSBTAG00000016751	ENSBTAG00000012945
ENSBTAG00000010347	ENSBTAG00000008063	ENSBTAG00000008438	ENSBTAG00000019876
ENSBTAG00000020894	ENSBTAG00000019509	ENSBTAG00000003225	ENSBTAG00000013196
ENSBTAG00000016688	ENSBTAG00000003710	ENSBTAG00000013423	ENSBTAG00000016561
ENSBTAG00000033190	ENSBTAG00000018564	ENSBTAG00000004829	ENSBTAG00000006111
ENSBTAG00000002006	ENSBTAG00000045784	ENSBTAG00000045664	ENSBTAG00000011850
ENSBTAG00000005250	ENSBTAG00000006379	ENSBTAG00000002784	ENSBTAG00000021202
ENSBTAG00000006429	ENSBTAG00000002357	ENSBTAG00000007323	ENSBTAG00000010408
ENSBTAG00000023462	ENSBTAG00000007105	ENSBTAG00000008414	ENSBTAG00000001446
ENSBTAG00000001988	ENSBTAG00000020963	ENSBTAG00000004015	ENSBTAG00000002512
ENSBTAG00000002178	ENSBTAG00000012562	ENSBTAG00000004380	ENSBTAG00000014087
ENSBTAG00000034586	ENSBTAG00000016271	ENSBTAG00000014351	ENSBTAG00000020344
ENSBTAG00000003418	ENSBTAG00000019542	ENSBTAG00000040031	ENSBTAG00000011744
ENSBTAG00000003072	ENSBTAG00000015296	ENSBTAG00000008068	ENSBTAG00000002418
ENSBTAG00000019851	ENSBTAG00000002743	ENSBTAG00000002504	ENSBTAG00000013168
ENSBTAG00000014032	ENSBTAG00000015562	ENSBTAG00000016397	ENSBTAG00000020047
ENSBTAG00000009436	ENSBTAG00000038540	ENSBTAG00000009330	ENSBTAG00000007703
ENSBTAG00000048098	ENSBTAG00000013169	ENSBTAG00000046939	ENSBTAG00000013192
ENSBTAG00000004602	ENSBTAG00000021620	ENSBTAG00000016401	ENSBTAG00000036016
ENSBTAG00000008482	ENSBTAG00000000943	ENSBTAG00000021176	ENSBTAG00000018744
ENSBTAG00000047495	ENSBTAG00000018770	ENSBTAG00000004215	ENSBTAG00000017802
ENSBTAG00000012387	ENSBTAG00000019166	ENSBTAG00000012335	ENSBTAG00000030200
ENSBTAG00000014966	ENSBTAG00000008372	ENSBTAG00000008340	ENSBTAG00000002347
ENSBTAG00000007399	ENSBTAG00000023417	ENSBTAG00000016533	ENSBTAG00000027694
ENSBTAG00000002960	ENSBTAG00000016075	ENSBTAG00000017689	ENSBTAG00000001593
ENSBTAG00000011105	ENSBTAG00000015781	ENSBTAG00000009299	ENSBTAG00000008925
ENSBTAG00000001745	ENSBTAG00000004942	ENSBTAG00000014642	ENSBTAG00000025129
ENSBTAG00000011823	ENSBTAG00000001324	ENSBTAG00000019465	ENSBTAG00000048033
ENSBTAG00000033510	ENSBTAG00000018063	ENSBTAG00000030584	ENSBTAG00000018381
ENSBTAG00000030650	ENSBTAG00000006374	ENSBTAG00000004787	ENSBTAG00000010442
ENSBTAG00000025005	ENSBTAG00000000405	ENSBTAG00000015294	ENSBTAG00000017108
ENSBTAG00000010386	ENSBTAG00000015272	ENSBTAG00000019854	ENSBTAG00000021686
ENSBTAG00000025274	ENSBTAG00000008371	ENSBTAG00000026851	ENSBTAG00000019588
ENSBTAG00000005574	ENSBTAG00000033333	ENSBTAG00000021857	ENSBTAG00000005466
ENSBTAG00000010508	ENSBTAG00000021505	ENSBTAG00000009211	ENSBTAG00000001113
ENSBTAG00000016744	ENSBTAG00000020429	ENSBTAG00000009414	ENSBTAG00000004457
ENSBTAG00000039406	ENSBTAG00000047561	ENSBTAG00000007013	ENSBTAG00000012352
ENSBTAG00000001212	ENSBTAG00000009680	ENSBTAG00000016873	ENSBTAG00000022927
ENSBTAG00000002278	ENSBTAG00000013341	ENSBTAG00000010020	ENSBTAG00000000454
ENSBTAG00000019052	ENSBTAG00000019174	ENSBTAG00000006837	ENSBTAG00000002663
ENSBTAG00000020035	ENSBTAG00000036282	ENSBTAG00000007981	ENSBTAG00000007096
ENSBTAG00000000894	ENSBTAG00000046215	ENSBTAG00000011960	ENSBTAG00000004154
ENSBTAG00000002944	ENSBTAG00000014561	ENSBTAG00000007467	ENSBTAG00000001364
ENSBTAG00000006262	ENSBTAG00000013776	ENSBTAG00000001116	ENSBTAG00000004993
ENSBTAG00000012885	ENSBTAG00000032148	ENSBTAG00000016959	ENSBTAG00000026660
ENSBTAG00000003196	ENSBTAG00000011761	ENSBTAG00000004291	ENSBTAG00000040422
ENSBTAG00000008303	ENSBTAG00000017557	ENSBTAG00000003345	ENSBTAG00000016879
ENSBTAG00000012380	ENSBTAG00000026523	ENSBTAG00000019877	ENSBTAG00000021083
ENSBTAG00000010534	ENSBTAG00000019900	ENSBTAG00000005092	ENSBTAG00000012699
ENSBTAG00000012219	ENSBTAG00000003581	ENSBTAG00000018613	ENSBTAG00000003970
ENSBTAG00000021569	ENSBTAG00000019310	ENSBTAG00000015638	ENSBTAG00000019761
ENSBTAG00000003937	ENSBTAG00000018548	ENSBTAG00000034255	ENSBTAG00000019703
ENSBTAG00000002203	ENSBTAG00000034824	ENSBTAG00000003162	ENSBTAG00000005453
ENSBTAG00000017462	ENSBTAG00000007476	ENSBTAG00000010422	ENSBTAG00000010993
ENSBTAG00000003061	ENSBTAG00000018026	ENSBTAG00000008690	ENSBTAG00000019275
ENSBTAG00000009541	ENSBTAG00000015511	ENSBTAG00000020030	ENSBTAG00000003012
ENSBTAG00000001420	ENSBTAG00000019611	ENSBTAG00000000404	ENSBTAG00000021224
ENSBTAG00000010624	ENSBTAG00000021893	ENSBTAG00000002728	ENSBTAG00000016852
ENSBTAG00000007606	ENSBTAG00000004394	ENSBTAG00000010009	ENSBTAG00000023885
ENSBTAG00000021039	ENSBTAG00000023367	ENSBTAG00000011322	ENSBTAG00000021862
ENSBTAG00000004907	ENSBTAG00000015479	ENSBTAG00000008241	ENSBTAG00000010114
ENSBTAG00000016764	ENSBTAG00000004259	ENSBTAG00000019857	ENSBTAG00000046542
ENSBTAG00000020056	ENSBTAG00000015628	ENSBTAG00000012878	ENSBTAG00000003025
ENSBTAG00000021421	ENSBTAG00000003359	ENSBTAG00000009178	ENSBTAG00000005413
ENSBTAG00000009513	ENSBTAG00000030285	ENSBTAG00000000993	ENSBTAG00000003114
ENSBTAG00000000375	ENSBTAG00000046024	ENSBTAG00000008931	ENSBTAG00000001957
ENSBTAG00000045504	ENSBTAG00000008989	ENSBTAG00000007871	ENSBTAG00000015462
ENSBTAG00000009495	ENSBTAG00000013291	ENSBTAG00000013600	ENSBTAG00000021663
ENSBTAG00000015255	ENSBTAG00000007510	ENSBTAG00000002367	ENSBTAG00000047341
ENSBTAG00000012582	ENSBTAG00000006686	ENSBTAG00000012147	ENSBTAG00000006499
ENSBTAG00000012317	ENSBTAG00000007589	ENSBTAG00000007513	ENSBTAG00000001730
ENSBTAG00000012931	ENSBTAG00000017223	ENSBTAG00000006416	ENSBTAG00000008996
ENSBTAG00000004531	ENSBTAG00000016191	ENSBTAG00000020356	ENSBTAG00000019501
ENSBTAG00000021192	ENSBTAG00000002190	ENSBTAG00000021037	ENSBTAG00000031940
ENSBTAG00000013271	ENSBTAG00000034613	ENSBTAG00000000941	ENSBTAG00000014926
ENSBTAG00000047441	ENSBTAG00000013573	ENSBTAG00000008863	ENSBTAG00000016484
ENSBTAG00000016298	ENSBTAG00000001927	ENSBTAG00000007427	ENSBTAG00000045692
ENSBTAG00000007343	ENSBTAG00000009493	ENSBTAG00000005086	ENSBTAG00000009336
ENSBTAG00000010517	ENSBTAG00000003936	ENSBTAG00000035493	ENSBTAG00000021837
ENSBTAG00000013533	ENSBTAG00000004172	ENSBTAG00000047319	ENSBTAG00000018739
ENSBTAG00000003168	ENSBTAG00000011192	ENSBTAG00000000759	ENSBTAG00000011280
ENSBTAG00000000848	ENSBTAG00000012673	ENSBTAG00000019695	ENSBTAG00000015758
ENSBTAG00000015398	ENSBTAG00000021880	ENSBTAG00000006276	ENSBTAG00000007777
ENSBTAG00000027444	ENSBTAG00000000571	ENSBTAG00000000442	ENSBTAG00000046548
ENSBTAG00000001055	ENSBTAG00000000824	ENSBTAG00000000222	ENSBTAG00000015596
ENSBTAG00000004915	ENSBTAG00000007386	ENSBTAG00000001403	ENSBTAG00000021756
ENSBTAG00000014734	ENSBTAG00000013018	ENSBTAG00000016448	ENSBTAG00000011171
ENSBTAG00000017267	ENSBTAG00000004544	ENSBTAG00000020505	ENSBTAG00000007462
ENSBTAG00000003935	ENSBTAG00000014461	ENSBTAG00000016714	ENSBTAG00000027916
ENSBTAG00000001349	ENSBTAG00000003550	ENSBTAG00000045498	ENSBTAG00000044198
ENSBTAG00000003758	ENSBTAG00000008135	ENSBTAG00000012065	ENSBTAG00000005708
ENSBTAG00000014501	ENSBTAG00000012844	ENSBTAG00000018321	ENSBTAG00000039594
ENSBTAG00000010793	ENSBTAG00000008758	ENSBTAG00000021130	ENSBTAG00000024096
ENSBTAG00000016206	ENSBTAG00000008510	ENSBTAG00000003557	ENSBTAG00000030999
ENSBTAG00000015147	ENSBTAG00000010904	ENSBTAG00000009689	ENSBTAG00000018379
ENSBTAG00000019494	ENSBTAG00000017631	ENSBTAG00000020012	ENSBTAG00000038084
ENSBTAG00000038439	ENSBTAG00000033322	ENSBTAG00000017690	ENSBTAG00000003878
ENSBTAG00000005660	ENSBTAG00000016722	ENSBTAG00000034691	ENSBTAG00000021830
ENSBTAG00000023471	ENSBTAG00000030915	ENSBTAG00000005075	ENSBTAG00000017616
ENSBTAG00000010740	ENSBTAG00000013205	ENSBTAG00000046670	ENSBTAG00000039218
ENSBTAG00000016278	ENSBTAG00000012060	ENSBTAG00000019085	ENSBTAG00000020575
ENSBTAG00000012778	ENSBTAG00000004436	ENSBTAG00000018046	ENSBTAG00000043974
ENSBTAG00000011689	ENSBTAG00000016435	ENSBTAG00000020451	ENSBTAG00000018578
ENSBTAG00000007152	ENSBTAG00000021894	ENSBTAG00000004135	ENSBTAG00000007014
ENSBTAG00000002280	ENSBTAG00000013666	ENSBTAG00000008137	ENSBTAG00000019596
ENSBTAG00000003560	ENSBTAG00000011646	ENSBTAG00000008909	ENSBTAG00000031160
ENSBTAG00000016469	ENSBTAG00000019014	ENSBTAG00000009236	ENSBTAG00000025853
ENSBTAG00000007123	ENSBTAG00000012037	ENSBTAG00000015901	ENSBTAG00000019884
ENSBTAG00000010786	ENSBTAG00000001440	ENSBTAG00000010549	ENSBTAG00000025148
ENSBTAG00000026813	ENSBTAG00000009439	ENSBTAG00000007213	ENSBTAG00000027713
ENSBTAG00000015591	ENSBTAG00000001651	ENSBTAG00000014518	ENSBTAG00000031041
ENSBTAG00000012788	ENSBTAG00000034396	ENSBTAG00000016514	ENSBTAG00000007543
ENSBTAG00000012244	ENSBTAG00000018590	ENSBTAG00000003366	ENSBTAG00000001415
ENSBTAG00000018851	ENSBTAG00000022167	ENSBTAG00000006662	ENSBTAG00000037991
ENSBTAG00000014265	ENSBTAG00000016369	ENSBTAG00000021775	ENSBTAG00000000012
ENSBTAG00000019685	ENSBTAG00000017061	ENSBTAG00000003151	ENSBTAG00000038034
ENSBTAG00000013930	ENSBTAG00000003609	ENSBTAG00000013615	ENSBTAG00000012738
ENSBTAG00000018258	ENSBTAG00000008292	ENSBTAG00000015976	ENSBTAG00000007651
ENSBTAG00000001839	ENSBTAG00000001752	ENSBTAG00000015896	ENSBTAG00000031340
ENSBTAG00000035907	ENSBTAG00000018888	ENSBTAG00000001744	ENSBTAG00000040442
ENSBTAG00000006422	ENSBTAG00000033395	ENSBTAG00000020232	ENSBTAG00000015371
ENSBTAG00000021191	ENSBTAG00000002179	ENSBTAG00000040507	ENSBTAG00000009719
ENSBTAG00000013653	ENSBTAG00000006547	ENSBTAG00000021082	ENSBTAG00000006204
ENSBTAG00000021979	ENSBTAG00000013735	ENSBTAG00000011225	ENSBTAG00000010948
ENSBTAG00000003887	ENSBTAG00000047685	ENSBTAG00000014454	ENSBTAG00000000900
ENSBTAG00000017967	ENSBTAG00000027516	ENSBTAG00000033339	ENSBTAG00000040308
ENSBTAG00000013369	ENSBTAG00000019370	ENSBTAG00000005587	ENSBTAG00000021581
ENSBTAG00000005355	ENSBTAG00000018710	ENSBTAG00000010275	ENSBTAG00000014596
ENSBTAG00000011140	ENSBTAG00000010671	ENSBTAG00000000942	ENSBTAG00000020749
ENSBTAG00000030209	ENSBTAG00000005916	ENSBTAG00000010616	ENSBTAG00000048059
ENSBTAG00000015683	ENSBTAG00000005898	ENSBTAG00000021062	ENSBTAG00000038487
ENSBTAG00000009887	ENSBTAG00000005564	ENSBTAG00000021172	ENSBTAG00000004753
ENSBTAG00000015996	ENSBTAG00000021694	ENSBTAG00000046612	ENSBTAG00000017437
ENSBTAG00000011779	ENSBTAG00000021869	ENSBTAG00000027962	ENSBTAG00000001029
ENSBTAG00000045828	ENSBTAG00000000074	ENSBTAG00000020819	ENSBTAG00000008597
ENSBTAG00000010790	ENSBTAG00000021796	ENSBTAG00000020366	ENSBTAG00000013740
ENSBTAG00000008203	ENSBTAG00000021588	ENSBTAG00000011727	ENSBTAG00000039049
ENSBTAG00000038025	ENSBTAG00000032819	ENSBTAG00000044184	ENSBTAG00000000899
ENSBTAG00000008341	ENSBTAG00000008032	ENSBTAG00000009677	ENSBTAG00000006152
ENSBTAG00000015240	ENSBTAG00000002392	ENSBTAG00000005693	ENSBTAG00000015384
ENSBTAG00000025666	ENSBTAG00000008844	ENSBTAG00000015625	ENSBTAG00000015571
ENSBTAG00000020980	ENSBTAG00000046237	ENSBTAG00000010324	ENSBTAG00000002527
ENSBTAG00000000555	ENSBTAG00000022020	ENSBTAG00000032024	ENSBTAG00000021430
ENSBTAG00000009067	ENSBTAG00000005377	ENSBTAG00000003675	ENSBTAG00000010520
ENSBTAG00000004333	ENSBTAG00000008814	ENSBTAG00000018417	ENSBTAG00000016717
ENSBTAG00000034529	ENSBTAG00000001486	ENSBTAG00000011200	ENSBTAG00000009304
ENSBTAG00000026278	ENSBTAG00000003525	ENSBTAG00000010126	ENSBTAG00000044053
ENSBTAG00000008985	ENSBTAG00000043987	ENSBTAG00000011766	ENSBTAG00000039512
ENSBTAG00000012232	ENSBTAG00000003607	ENSBTAG00000019015	ENSBTAG00000008839
ENSBTAG00000011412	ENSBTAG00000003880	ENSBTAG00000000897	ENSBTAG00000013650
ENSBTAG00000012697	ENSBTAG00000001098	ENSBTAG00000020465	ENSBTAG00000003425
ENSBTAG00000007784	ENSBTAG00000014674	ENSBTAG00000019712	ENSBTAG00000045575
ENSBTAG00000007390	ENSBTAG00000016026	ENSBTAG00000016838	ENSBTAG00000048159
ENSBTAG00000031786	ENSBTAG00000013439	ENSBTAG00000012371	ENSBTAG00000017815
ENSBTAG00000043582	ENSBTAG00000027263	ENSBTAG00000003386	ENSBTAG00000019456
ENSBTAG00000006543	ENSBTAG00000004165	ENSBTAG00000005975	ENSBTAG00000023745
ENSBTAG00000001398	ENSBTAG00000008023	ENSBTAG00000006881	ENSBTAG00000017326
ENSBTAG00000008817	ENSBTAG00000009374	ENSBTAG00000004723	ENSBTAG00000021630
ENSBTAG00000030164	ENSBTAG00000021803	ENSBTAG00000008753	ENSBTAG00000015609
ENSBTAG00000037400	ENSBTAG00000009607	ENSBTAG00000008494	ENSBTAG00000024726
ENSBTAG00000007172	ENSBTAG00000008719	ENSBTAG00000009210	ENSBTAG00000007398
ENSBTAG00000027937	ENSBTAG00000003268	ENSBTAG00000005830	ENSBTAG00000025778
ENSBTAG00000046981	ENSBTAG00000013025	ENSBTAG00000046079	ENSBTAG00000026842
ENSBTAG00000012159	ENSBTAG00000003458	ENSBTAG00000000394	ENSBTAG00000019462
ENSBTAG00000006346	ENSBTAG00000015879	ENSBTAG00000011028	ENSBTAG00000017512
ENSBTAG00000018451	ENSBTAG00000023814	ENSBTAG00000011111	ENSBTAG00000000827
ENSBTAG00000006756	ENSBTAG00000000292	ENSBTAG00000013440	ENSBTAG00000046192
ENSBTAG00000011263	ENSBTAG00000015336	ENSBTAG00000013884	ENSBTAG00000017123
ENSBTAG00000037608	ENSBTAG00000005209	ENSBTAG00000004438	ENSBTAG00000015339
ENSBTAG00000004409	ENSBTAG00000009294	ENSBTAG00000017072	ENSBTAG00000011556
ENSBTAG00000008314	ENSBTAG00000030340	ENSBTAG00000000608	ENSBTAG00000000517
ENSBTAG00000011786	ENSBTAG00000012168	ENSBTAG00000005795	ENSBTAG00000017090
ENSBTAG00000019390	ENSBTAG00000006815	ENSBTAG00000002657	ENSBTAG00000010311
ENSBTAG00000001182	ENSBTAG00000040131	ENSBTAG00000020668	ENSBTAG00000010637
ENSBTAG00000008353	ENSBTAG00000003555	ENSBTAG00000015368	ENSBTAG00000004423
ENSBTAG00000000469	ENSBTAG00000019215	ENSBTAG00000006754	ENSBTAG00000016584
ENSBTAG00000014766	ENSBTAG00000002708	ENSBTAG00000007354	ENSBTAG00000014879
ENSBTAG00000004279	ENSBTAG00000014083	ENSBTAG00000015225	ENSBTAG00000033441
ENSBTAG00000009863	ENSBTAG00000022689	ENSBTAG00000003968	ENSBTAG00000001768
ENSBTAG00000019300	ENSBTAG00000001126	ENSBTAG00000009661	ENSBTAG00000010318
ENSBTAG00000037509	ENSBTAG00000010132	ENSBTAG00000008966	ENSBTAG00000047957
ENSBTAG00000007115	ENSBTAG00000001747	ENSBTAG00000024657	ENSBTAG00000002201
ENSBTAG00000011324	ENSBTAG00000019458	ENSBTAG00000016277	ENSBTAG00000017009
ENSBTAG00000027610	ENSBTAG00000018857	ENSBTAG00000010581	ENSBTAG00000013705
ENSBTAG00000003147	ENSBTAG00000010249	ENSBTAG00000003889	ENSBTAG00000015264
ENSBTAG00000047029	ENSBTAG00000004826	ENSBTAG00000006671	ENSBTAG00000009693
ENSBTAG00000009034	ENSBTAG00000010810	ENSBTAG00000021226	ENSBTAG00000007142
ENSBTAG00000000696	ENSBTAG00000018269	ENSBTAG00000012724	ENSBTAG00000007619
ENSBTAG00000016779	ENSBTAG00000031335	ENSBTAG00000013636	ENSBTAG00000038844
ENSBTAG00000037559	ENSBTAG00000001894	ENSBTAG00000020174	ENSBTAG00000004639
ENSBTAG00000006359	ENSBTAG00000019787	ENSBTAG00000007696	ENSBTAG00000005788
ENSBTAG00000014521	ENSBTAG00000000056	ENSBTAG00000001422	ENSBTAG00000006790
ENSBTAG00000004861	ENSBTAG00000015390	ENSBTAG00000009962	ENSBTAG00000026613
ENSBTAG00000008683	ENSBTAG00000001567	ENSBTAG00000012758	ENSBTAG00000014390
ENSBTAG00000016720	ENSBTAG00000039634	ENSBTAG00000012876	ENSBTAG00000001828
ENSBTAG00000022731	ENSBTAG00000009494	ENSBTAG00000031385	ENSBTAG00000032083
ENSBTAG00000015991	ENSBTAG00000047734	ENSBTAG00000008480	ENSBTAG00000005347
ENSBTAG00000004381	ENSBTAG00000020865	ENSBTAG00000020316	ENSBTAG00000010164
ENSBTAG00000038488	ENSBTAG00000009491	ENSBTAG00000003115	ENSBTAG00000010547
ENSBTAG00000019267	ENSBTAG00000018044	ENSBTAG00000016122	ENSBTAG00000017569
ENSBTAG00000009233	ENSBTAG00000020041	ENSBTAG00000009278	ENSBTAG00000010813
ENSBTAG00000025320	ENSBTAG00000022681	ENSBTAG00000023795	ENSBTAG00000014660
ENSBTAG00000014377	ENSBTAG00000021935	ENSBTAG00000000647	ENSBTAG00000016502
ENSBTAG00000021211	ENSBTAG00000000218	ENSBTAG00000018229	ENSBTAG00000021183
ENSBTAG00000017465	ENSBTAG00000013587	ENSBTAG00000011249	ENSBTAG00000014996
ENSBTAG00000047051	ENSBTAG00000011045	ENSBTAG00000046974	ENSBTAG00000009169
ENSBTAG00000005735	ENSBTAG00000000679	ENSBTAG00000001057	ENSBTAG00000047200
ENSBTAG00000013627	ENSBTAG00000008399	ENSBTAG00000013287	ENSBTAG00000020975
ENSBTAG00000020782	ENSBTAG00000003754	ENSBTAG00000017661	ENSBTAG00000020806
ENSBTAG00000046786	ENSBTAG00000023453	ENSBTAG00000006640	ENSBTAG00000018715
ENSBTAG00000014931	ENSBTAG00000007016	ENSBTAG00000012675	ENSBTAG00000017371
ENSBTAG00000016199	ENSBTAG00000007012	ENSBTAG00000012040	ENSBTAG00000009562
ENSBTAG00000023907	ENSBTAG00000020457	ENSBTAG00000006876	ENSBTAG00000013017
ENSBTAG00000009359	ENSBTAG00000020515	ENSBTAG00000004643	ENSBTAG00000019806
ENSBTAG00000009761	ENSBTAG00000019225	ENSBTAG00000034193	ENSBTAG00000013138
ENSBTAG00000014883	ENSBTAG00000019285	ENSBTAG00000014730	ENSBTAG00000033170
ENSBTAG00000013831	ENSBTAG00000033095	ENSBTAG00000001977	ENSBTAG00000020226
ENSBTAG00000011494	ENSBTAG00000014235	ENSBTAG00000007923	ENSBTAG00000016326
ENSBTAG00000009362	ENSBTAG00000031231	ENSBTAG00000010735	ENSBTAG00000047226
ENSBTAG00000016161	ENSBTAG00000007516	ENSBTAG00000009127	ENSBTAG00000022954
ENSBTAG00000001081	ENSBTAG00000007460	ENSBTAG00000031752	ENSBTAG00000006614
ENSBTAG00000015238	ENSBTAG00000008958	ENSBTAG00000020154	ENSBTAG00000019988
ENSBTAG00000019852	ENSBTAG00000023106	ENSBTAG00000019214	ENSBTAG00000010372
ENSBTAG00000008978	ENSBTAG00000012908	ENSBTAG00000012504	ENSBTAG00000003561
ENSBTAG00000030435	ENSBTAG00000012391	ENSBTAG00000018834	ENSBTAG00000011589
ENSBTAG00000013745	ENSBTAG00000014550	ENSBTAG00000001146	ENSBTAG00000040206
ENSBTAG00000008541	ENSBTAG00000021600	ENSBTAG00000019918	ENSBTAG00000009107
ENSBTAG00000013912	ENSBTAG00000018452	ENSBTAG00000040006	ENSBTAG00000010642
ENSBTAG00000005726	ENSBTAG00000010568	ENSBTAG00000013076	ENSBTAG00000016430
ENSBTAG00000012698	ENSBTAG00000011434	ENSBTAG00000000113	ENSBTAG00000015534
ENSBTAG00000004593	ENSBTAG00000019375	ENSBTAG00000014393	ENSBTAG00000009472
ENSBTAG00000038896	ENSBTAG00000009139	ENSBTAG00000014733	ENSBTAG00000008613
ENSBTAG00000006898	ENSBTAG00000002767	ENSBTAG00000020630	ENSBTAG00000018300
ENSBTAG00000012003	ENSBTAG00000039992	ENSBTAG00000015663	ENSBTAG00000010131
ENSBTAG00000014226	ENSBTAG00000019672	ENSBTAG00000008893	ENSBTAG00000003102
ENSBTAG00000011074	ENSBTAG00000011986	ENSBTAG00000010134	ENSBTAG00000046763
ENSBTAG00000004037	ENSBTAG00000019813	ENSBTAG00000023179	ENSBTAG00000039090
ENSBTAG00000016571	ENSBTAG00000011857	ENSBTAG00000043961	ENSBTAG00000018130
ENSBTAG00000015345	ENSBTAG00000013932	ENSBTAG00000026848	ENSBTAG00000015108
ENSBTAG00000021381	ENSBTAG00000014881	ENSBTAG00000021467	ENSBTAG00000018249
ENSBTAG00000001035	ENSBTAG00000026429	ENSBTAG00000016255	ENSBTAG00000002522
ENSBTAG00000011382	ENSBTAG00000017463	ENSBTAG00000018905	ENSBTAG00000013881
ENSBTAG00000017426	ENSBTAG00000007855	ENSBTAG00000017812	ENSBTAG00000006707
ENSBTAG00000021776	ENSBTAG00000002768	ENSBTAG00000003501	ENSBTAG00000024381
ENSBTAG00000021523	ENSBTAG00000012609	ENSBTAG00000010868	ENSBTAG00000016738
ENSBTAG00000005654	ENSBTAG00000017488	ENSBTAG00000009569	ENSBTAG00000002480
ENSBTAG00000021131	ENSBTAG00000031863	ENSBTAG00000008548	ENSBTAG00000004426
ENSBTAG00000004554	ENSBTAG00000009824	ENSBTAG00000012851	ENSBTAG00000006260
ENSBTAG00000017847	ENSBTAG00000013277	ENSBTAG00000013454	ENSBTAG00000047717
ENSBTAG00000017380	ENSBTAG00000032331	ENSBTAG00000044075	ENSBTAG00000007383
ENSBTAG00000019794	ENSBTAG00000021002	ENSBTAG00000006762	ENSBTAG00000020717
ENSBTAG00000016918	ENSBTAG00000004652	ENSBTAG00000021134	ENSBTAG00000020573
ENSBTAG00000018041	ENSBTAG00000015828	ENSBTAG00000001671	ENSBTAG00000031014
ENSBTAG00000031252	ENSBTAG00000021115	ENSBTAG00000000322	ENSBTAG00000005014
ENSBTAG00000005221	ENSBTAG00000020665	ENSBTAG00000037640	ENSBTAG00000033137
ENSBTAG00000015053	ENSBTAG00000007595	ENSBTAG00000007979	ENSBTAG00000006989
ENSBTAG00000019295	ENSBTAG00000014769	ENSBTAG00000005481	ENSBTAG00000012295
ENSBTAG00000001311	ENSBTAG00000016546	ENSBTAG00000013855	ENSBTAG00000044097
ENSBTAG00000013363	ENSBTAG00000033315	ENSBTAG00000018883	ENSBTAG00000012030
ENSBTAG00000006075	ENSBTAG00000010423	ENSBTAG00000008079	ENSBTAG00000019960
ENSBTAG00000014262	ENSBTAG00000001395	ENSBTAG00000013013	ENSBTAG00000009974
ENSBTAG00000015185	ENSBTAG00000010207	ENSBTAG00000017868	ENSBTAG00000010677
ENSBTAG00000031497	ENSBTAG00000013302	ENSBTAG00000015908	ENSBTAG00000008380
ENSBTAG00000022032	ENSBTAG00000003546	ENSBTAG00000004347	ENSBTAG00000018638
ENSBTAG00000009580	ENSBTAG00000000911	ENSBTAG00000012338	ENSBTAG00000036028
ENSBTAG00000009543	ENSBTAG00000047424	ENSBTAG00000025003	ENSBTAG00000026371
ENSBTAG00000003548	ENSBTAG00000003587	ENSBTAG00000016050	ENSBTAG00000005030
ENSBTAG00000008527	ENSBTAG00000012200	ENSBTAG00000004856	ENSBTAG00000014114
ENSBTAG00000010682	ENSBTAG00000018772	ENSBTAG00000022777	ENSBTAG00000020406
ENSBTAG00000032477	ENSBTAG00000007639	ENSBTAG00000012674	ENSBTAG00000020381
ENSBTAG00000003399	ENSBTAG00000040368	ENSBTAG00000009717	ENSBTAG00000017704
ENSBTAG00000014471	ENSBTAG00000015968	ENSBTAG00000002525	ENSBTAG00000006440
ENSBTAG00000005191	ENSBTAG00000005206	ENSBTAG00000009087	ENSBTAG00000009363
ENSBTAG00000025313	ENSBTAG00000014540	ENSBTAG00000044073	ENSBTAG00000011115
ENSBTAG00000006187	ENSBTAG00000007189	ENSBTAG00000008367	ENSBTAG00000014171
ENSBTAG00000002703	ENSBTAG00000047217	ENSBTAG00000002356	ENSBTAG00000008739
ENSBTAG00000010659	ENSBTAG00000015022	ENSBTAG00000015771	ENSBTAG00000007841
ENSBTAG00000030333	ENSBTAG00000012946	ENSBTAG00000006731	ENSBTAG00000005165
ENSBTAG00000013952	ENSBTAG00000018000	ENSBTAG00000013790	ENSBTAG00000037465
ENSBTAG00000014490	ENSBTAG00000019989	ENSBTAG00000015004	ENSBTAG00000003502
ENSBTAG00000018115	ENSBTAG00000043989	ENSBTAG00000018048	ENSBTAG00000040323
ENSBTAG00000006441	ENSBTAG00000014479	ENSBTAG00000014460	ENSBTAG00000037778
ENSBTAG00000015038	ENSBTAG00000032347	ENSBTAG00000002827	ENSBTAG00000013657
ENSBTAG00000025762	ENSBTAG00000022721	ENSBTAG00000008994	ENSBTAG00000030347
ENSBTAG00000002026	ENSBTAG00000016716	ENSBTAG00000012855	ENSBTAG00000024928
ENSBTAG00000020795	ENSBTAG00000005760	ENSBTAG00000018761	ENSBTAG00000001002
ENSBTAG00000000985	ENSBTAG00000006751	ENSBTAG00000005100	ENSBTAG00000012940
ENSBTAG00000007867	ENSBTAG00000047637	ENSBTAG00000012691	ENSBTAG00000004136
ENSBTAG00000011435	ENSBTAG00000017175	ENSBTAG00000000492	ENSBTAG00000039014
ENSBTAG00000011613	ENSBTAG00000024688	ENSBTAG00000007954	ENSBTAG00000038321
ENSBTAG00000008557	ENSBTAG00000005446	ENSBTAG00000009715	ENSBTAG00000006368
ENSBTAG00000016185	ENSBTAG00000010225	ENSBTAG00000019536	ENSBTAG00000007093
ENSBTAG00000015131	ENSBTAG00000020279	ENSBTAG00000021922	ENSBTAG00000012925
ENSBTAG00000002778	ENSBTAG00000007876	ENSBTAG00000002539	ENSBTAG00000016839
ENSBTAG00000018828	ENSBTAG00000003378	ENSBTAG00000000825	ENSBTAG00000015171
ENSBTAG00000020729	ENSBTAG00000016776	ENSBTAG00000015808	ENSBTAG00000018718
ENSBTAG00000027722	ENSBTAG00000012719	ENSBTAG00000006748	ENSBTAG00000007247
ENSBTAG00000020638	ENSBTAG00000001348	ENSBTAG00000001407	ENSBTAG00000000670
ENSBTAG00000023929	ENSBTAG00000001509	ENSBTAG00000034662	ENSBTAG00000009694
ENSBTAG00000005757	ENSBTAG00000001956	ENSBTAG00000016211	ENSBTAG00000003180
ENSBTAG00000000609	ENSBTAG00000014255	ENSBTAG00000015301	ENSBTAG00000005724
ENSBTAG00000019216	ENSBTAG00000000495	ENSBTAG00000045748	ENSBTAG00000004987
ENSBTAG00000019081	ENSBTAG00000010161	ENSBTAG00000012594	ENSBTAG00000008864
ENSBTAG00000006343	ENSBTAG00000009518	ENSBTAG00000026172	ENSBTAG00000017739
ENSBTAG00000013212	ENSBTAG00000005536	ENSBTAG00000010988	ENSBTAG00000009097
ENSBTAG00000020783	ENSBTAG00000039435	ENSBTAG00000047406	ENSBTAG00000027983
ENSBTAG00000016740	ENSBTAG00000001463	ENSBTAG00000009459	ENSBTAG00000000477
ENSBTAG00000001589	ENSBTAG00000011851	ENSBTAG00000006730	ENSBTAG00000007896
ENSBTAG00000038520	ENSBTAG00000013909	ENSBTAG00000010775	ENSBTAG00000024884
ENSBTAG00000014943	ENSBTAG00000007110	ENSBTAG00000007490	ENSBTAG00000006088
ENSBTAG00000020070	ENSBTAG00000015099	ENSBTAG00000017719	ENSBTAG00000025589
ENSBTAG00000024909	ENSBTAG00000017469	ENSBTAG00000017816	ENSBTAG00000009187
ENSBTAG00000005008	ENSBTAG00000039951	ENSBTAG00000005816	ENSBTAG00000018837
ENSBTAG00000001933	ENSBTAG00000014945	ENSBTAG00000019791	ENSBTAG00000013464
ENSBTAG00000005793	ENSBTAG00000000658	ENSBTAG00000009996	ENSBTAG00000000277
ENSBTAG00000016894	ENSBTAG00000008575	ENSBTAG00000006482	ENSBTAG00000015242
ENSBTAG00000019526	ENSBTAG00000003178	ENSBTAG00000039916	ENSBTAG00000015200
ENSBTAG00000012620	ENSBTAG00000019029	ENSBTAG00000019219	ENSBTAG00000002226
ENSBTAG00000021653	ENSBTAG00000004777	ENSBTAG00000015566	ENSBTAG00000040381
ENSBTAG00000003585	ENSBTAG00000001207	ENSBTAG00000017851	ENSBTAG00000017218
ENSBTAG00000021976	ENSBTAG00000012100	ENSBTAG00000027795	ENSBTAG00000010668
ENSBTAG00000007244	ENSBTAG00000014863	ENSBTAG00000046514	ENSBTAG00000046625
ENSBTAG00000024663	ENSBTAG00000009997	ENSBTAG00000038181	ENSBTAG00000011352
ENSBTAG00000018801	ENSBTAG00000007153	ENSBTAG00000002854	ENSBTAG00000016564
ENSBTAG00000016501	ENSBTAG00000013493	ENSBTAG00000002709	ENSBTAG00000014711
ENSBTAG00000037726	ENSBTAG00000017075	ENSBTAG00000004496	ENSBTAG00000012141
ENSBTAG00000002580	ENSBTAG00000021969	ENSBTAG00000008634	ENSBTAG00000020107
ENSBTAG00000010620	ENSBTAG00000011730	ENSBTAG00000001504	ENSBTAG00000047727
ENSBTAG00000012756	ENSBTAG00000012297	ENSBTAG00000015266	ENSBTAG00000037687
ENSBTAG00000008731	ENSBTAG00000020939	ENSBTAG00000030966	ENSBTAG00000018383
ENSBTAG00000043567	ENSBTAG00000018309	ENSBTAG00000002072	ENSBTAG00000001786
ENSBTAG00000018278	ENSBTAG00000006864	ENSBTAG00000018483	ENSBTAG00000032450
ENSBTAG00000012125	ENSBTAG00000018566	ENSBTAG00000012288	ENSBTAG00000019097
ENSBTAG00000002985	ENSBTAG00000012894	ENSBTAG00000010350	ENSBTAG00000017676
ENSBTAG00000001648	ENSBTAG00000011227	ENSBTAG00000011619	ENSBTAG00000007114
ENSBTAG00000007474	ENSBTAG00000018143	ENSBTAG00000016558	ENSBTAG00000019279
ENSBTAG00000001928	ENSBTAG00000004248	ENSBTAG00000019246	ENSBTAG00000015375
ENSBTAG00000016081	ENSBTAG00000003066	ENSBTAG00000020475	ENSBTAG00000003174
ENSBTAG00000004371	ENSBTAG00000017033	ENSBTAG00000021527	ENSBTAG00000011600
ENSBTAG00000007303	ENSBTAG00000001724	ENSBTAG00000007634	ENSBTAG00000018016
ENSBTAG00000006335	ENSBTAG00000010602	ENSBTAG00000008492	ENSBTAG00000025445
ENSBTAG00000003949	ENSBTAG00000021819	ENSBTAG00000002720	ENSBTAG00000045886
ENSBTAG00000020619	ENSBTAG00000021497	ENSBTAG00000009020	ENSBTAG00000009049
ENSBTAG00000016007	ENSBTAG00000003186	ENSBTAG00000001771	ENSBTAG00000005129
ENSBTAG00000013866	ENSBTAG00000004651	ENSBTAG00000046184	ENSBTAG00000009343
ENSBTAG00000014093	ENSBTAG00000032961	ENSBTAG00000001294	ENSBTAG00000005456
ENSBTAG00000002391	ENSBTAG00000005861	ENSBTAG00000021035	ENSBTAG00000007608
ENSBTAG00000011212	ENSBTAG00000006393	ENSBTAG00000018920	ENSBTAG00000000532
ENSBTAG00000017755	ENSBTAG00000008436	ENSBTAG00000021457	ENSBTAG00000003465
ENSBTAG00000012265	ENSBTAG00000019071	ENSBTAG00000012137	ENSBTAG00000008147
ENSBTAG00000016267	ENSBTAG00000024431	ENSBTAG00000035247	ENSBTAG00000046324
ENSBTAG00000003040	ENSBTAG00000013063	ENSBTAG00000014211	ENSBTAG00000011875
ENSBTAG00000021067	ENSBTAG00000000245	ENSBTAG00000007163	ENSBTAG00000008183
ENSBTAG00000046365	ENSBTAG00000005280	ENSBTAG00000009872	ENSBTAG00000001153
ENSBTAG00000018374	ENSBTAG00000003928	ENSBTAG00000021700	ENSBTAG00000000022
ENSBTAG00000046054	ENSBTAG00000030566	ENSBTAG00000013931	ENSBTAG00000005870
ENSBTAG00000014272	ENSBTAG00000024701	ENSBTAG00000013919	ENSBTAG00000014650
ENSBTAG00000016006	ENSBTAG00000010590	ENSBTAG00000000073	ENSBTAG00000016687
ENSBTAG00000016105	ENSBTAG00000001665	ENSBTAG00000007498	ENSBTAG00000007649
ENSBTAG00000013007	ENSBTAG00000005652	ENSBTAG00000013282	ENSBTAG00000038235
ENSBTAG00000013773	ENSBTAG00000001071	ENSBTAG00000014091	ENSBTAG00000007107
ENSBTAG00000046100	ENSBTAG00000006112	ENSBTAG00000010863	ENSBTAG00000034998
ENSBTAG00000017804	ENSBTAG00000000784	ENSBTAG00000019520	ENSBTAG00000001120
ENSBTAG00000003530	ENSBTAG00000010601	ENSBTAG00000017779	ENSBTAG00000016766
ENSBTAG00000008389	ENSBTAG00000047837	ENSBTAG00000018126	ENSBTAG00000005729
ENSBTAG00000018639	ENSBTAG00000019508	ENSBTAG00000018127	ENSBTAG00000018474
ENSBTAG00000002829	ENSBTAG00000005663	ENSBTAG00000009565	ENSBTAG00000013403
ENSBTAG00000007494	ENSBTAG00000047972	ENSBTAG00000004902	ENSBTAG00000012433
ENSBTAG00000018937	ENSBTAG00000017401	ENSBTAG00000006936	ENSBTAG00000046758
ENSBTAG00000000878	ENSBTAG00000016331	ENSBTAG00000012450	ENSBTAG00000034995
ENSBTAG00000018813	ENSBTAG00000019746	ENSBTAG00000014474	ENSBTAG00000015202
ENSBTAG00000011571	ENSBTAG00000021223	ENSBTAG00000002393	ENSBTAG00000001654
ENSBTAG00000006241	ENSBTAG00000044058	ENSBTAG00000003849	ENSBTAG00000015751
ENSBTAG00000009207	ENSBTAG00000018225	ENSBTAG00000013225	ENSBTAG00000021981
ENSBTAG00000016378	ENSBTAG00000008331	ENSBTAG00000037729	ENSBTAG00000017155
ENSBTAG00000016508	ENSBTAG00000001660	ENSBTAG00000018103	ENSBTAG00000010419
ENSBTAG00000019150	ENSBTAG00000006272	ENSBTAG00000007520	ENSBTAG00000009123
ENSBTAG00000040055	ENSBTAG00000038845	ENSBTAG00000031327	ENSBTAG00000014156
ENSBTAG00000026111	ENSBTAG00000023610	ENSBTAG00000017830	ENSBTAG00000001609
ENSBTAG00000006495	ENSBTAG00000008771	ENSBTAG00000015912	ENSBTAG00000003312
ENSBTAG00000019368	ENSBTAG00000010235	ENSBTAG00000016924	ENSBTAG00000011278
ENSBTAG00000011338	ENSBTAG00000019334	ENSBTAG00000008596	ENSBTAG00000020570
ENSBTAG00000006586	ENSBTAG00000005376	ENSBTAG00000046353	ENSBTAG00000000475
ENSBTAG00000010083	ENSBTAG00000003495	ENSBTAG00000010723	ENSBTAG00000017397
ENSBTAG00000001137	ENSBTAG00000019729	ENSBTAG00000017839	ENSBTAG00000008535
ENSBTAG00000021093	ENSBTAG00000010743	ENSBTAG00000012996	ENSBTAG00000021669
ENSBTAG00000012046	ENSBTAG00000018349	ENSBTAG00000003097	ENSBTAG00000015075
ENSBTAG00000020645	ENSBTAG00000002321	ENSBTAG00000021986	ENSBTAG00000014934
ENSBTAG00000009641	ENSBTAG00000021768	ENSBTAG00000035182	ENSBTAG00000040043
ENSBTAG00000000212	ENSBTAG00000017939	ENSBTAG00000000097	ENSBTAG00000017660
ENSBTAG00000047425	ENSBTAG00000016658	ENSBTAG00000027569	ENSBTAG00000011677
ENSBTAG00000002108	ENSBTAG00000010802	ENSBTAG00000001356	ENSBTAG00000019104
ENSBTAG00000004242	ENSBTAG00000000356	ENSBTAG00000002993	ENSBTAG00000002626
ENSBTAG00000008172	ENSBTAG00000023744	ENSBTAG00000019812	ENSBTAG00000021962
ENSBTAG00000021678	ENSBTAG00000015129	ENSBTAG00000006955	ENSBTAG00000016000
ENSBTAG00000006007	ENSBTAG00000003185	ENSBTAG00000033136	ENSBTAG00000032852
ENSBTAG00000016813	ENSBTAG00000019543	ENSBTAG00000015499	ENSBTAG00000000803
ENSBTAG00000017527	ENSBTAG00000015732	ENSBTAG00000001579	ENSBTAG00000000197
ENSBTAG00000007935	ENSBTAG00000012882	ENSBTAG00000013869	ENSBTAG00000005504
ENSBTAG00000002578	ENSBTAG00000047135	ENSBTAG00000021725	ENSBTAG00000006688
ENSBTAG00000024095	ENSBTAG00000031185	ENSBTAG00000011994	ENSBTAG00000003143
ENSBTAG00000043951	ENSBTAG00000006034	ENSBTAG00000007181	ENSBTAG00000001847
ENSBTAG00000013123	ENSBTAG00000044029	ENSBTAG00000004282	ENSBTAG00000013498
ENSBTAG00000021944	ENSBTAG00000009611	ENSBTAG00000004990	ENSBTAG00000001306
ENSBTAG00000005009	ENSBTAG00000021592	ENSBTAG00000014653	ENSBTAG00000032872
ENSBTAG00000002510	ENSBTAG00000046033	ENSBTAG00000010204	ENSBTAG00000035958
ENSBTAG00000008022	ENSBTAG00000009453	ENSBTAG00000033248	ENSBTAG00000000512
ENSBTAG00000026428	ENSBTAG00000031834	ENSBTAG00000025046	ENSBTAG00000030521
ENSBTAG00000018542	ENSBTAG00000000289	ENSBTAG00000006247	ENSBTAG00000014849
ENSBTAG00000010871	ENSBTAG00000000710	ENSBTAG00000011539	ENSBTAG00000020988
ENSBTAG00000004051	ENSBTAG00000002640	ENSBTAG00000014595	ENSBTAG00000009042
ENSBTAG00000010451	ENSBTAG00000005186	ENSBTAG00000012902	ENSBTAG00000007921
ENSBTAG00000001992	ENSBTAG00000019164	ENSBTAG00000004024	ENSBTAG00000017421
ENSBTAG00000018313	ENSBTAG00000014021	ENSBTAG00000039415	ENSBTAG00000005922
ENSBTAG00000012746	ENSBTAG00000005534	ENSBTAG00000000565	ENSBTAG00000034560
ENSBTAG00000008573	ENSBTAG00000014159	ENSBTAG00000000286	ENSBTAG00000021484
ENSBTAG00000014059	ENSBTAG00000026286	ENSBTAG00000008289	ENSBTAG00000045565
ENSBTAG00000021118	ENSBTAG00000038831	ENSBTAG00000019369	ENSBTAG00000014375
ENSBTAG00000031723	ENSBTAG00000017788	ENSBTAG00000002194	ENSBTAG00000020346
ENSBTAG00000010395	ENSBTAG00000016367	ENSBTAG00000011401	ENSBTAG00000018347
ENSBTAG00000000745	ENSBTAG00000003165	ENSBTAG00000012501	ENSBTAG00000034506
ENSBTAG00000018823	ENSBTAG00000017280	ENSBTAG00000004885	ENSBTAG00000046520
ENSBTAG00000021945	ENSBTAG00000015316	ENSBTAG00000019633	ENSBTAG00000014693
ENSBTAG00000001708	ENSBTAG00000014803	ENSBTAG00000008703	ENSBTAG00000027772
ENSBTAG00000012865	ENSBTAG00000039555	ENSBTAG00000021587	ENSBTAG00000022991
ENSBTAG00000013671	ENSBTAG00000018810	ENSBTAG00000001032	ENSBTAG00000038093
ENSBTAG00000016368	ENSBTAG00000014278	ENSBTAG00000014827	ENSBTAG00000003322
ENSBTAG00000017125	ENSBTAG00000030705	ENSBTAG00000014005	ENSBTAG00000000062
ENSBTAG00000000598	ENSBTAG00000035171	ENSBTAG00000004155	ENSBTAG00000022449
ENSBTAG00000004115	ENSBTAG00000003544	ENSBTAG00000021170	ENSBTAG00000019801
ENSBTAG00000004349	ENSBTAG00000004871	ENSBTAG00000007304	ENSBTAG00000020198
ENSBTAG00000002734	ENSBTAG00000026650	ENSBTAG00000013677	ENSBTAG00000001429
ENSBTAG00000011931	ENSBTAG00000005445	ENSBTAG00000019387	ENSBTAG00000001898
ENSBTAG00000032829	ENSBTAG00000016038	ENSBTAG00000003851	ENSBTAG00000009002
ENSBTAG00000047136	ENSBTAG00000004011	ENSBTAG00000011872	ENSBTAG00000002232
ENSBTAG00000009144	ENSBTAG00000007066	ENSBTAG00000018812	ENSBTAG00000010464
ENSBTAG00000013956	ENSBTAG00000006530	ENSBTAG00000020311	ENSBTAG00000046573
ENSBTAG00000015460	ENSBTAG00000008695	ENSBTAG00000019621	ENSBTAG00000020671
ENSBTAG00000012589	ENSBTAG00000016915	ENSBTAG00000022204	ENSBTAG00000008963
ENSBTAG00000010336	ENSBTAG00000000050	ENSBTAG00000004933	ENSBTAG00000011043
ENSBTAG00000040005	ENSBTAG00000013851	ENSBTAG00000003221	ENSBTAG00000012024
ENSBTAG00000017143	ENSBTAG00000000504	ENSBTAG00000013330	ENSBTAG00000016534
ENSBTAG00000000099	ENSBTAG00000018175	ENSBTAG00000007658	ENSBTAG00000020784
ENSBTAG00000039839	ENSBTAG00000002460	ENSBTAG00000020379	ENSBTAG00000001886
ENSBTAG00000020657	ENSBTAG00000000753	ENSBTAG00000000539	ENSBTAG00000014958
ENSBTAG00000017246	ENSBTAG00000006307	ENSBTAG00000006984	ENSBTAG00000017329
ENSBTAG00000005681	ENSBTAG00000018589	ENSBTAG00000040512	ENSBTAG00000002500
ENSBTAG00000001394	ENSBTAG00000019739	ENSBTAG00000027930	ENSBTAG00000019194
ENSBTAG00000003390	ENSBTAG00000016694	ENSBTAG00000013958	ENSBTAG00000027635
ENSBTAG00000019255	ENSBTAG00000009384	ENSBTAG00000009104	ENSBTAG00000012868
ENSBTAG00000012490	ENSBTAG00000008962	ENSBTAG00000013127	ENSBTAG00000010765
ENSBTAG00000021688	ENSBTAG00000007722	ENSBTAG00000013620	ENSBTAG00000023601
ENSBTAG00000019020	ENSBTAG00000009458	ENSBTAG00000021633	ENSBTAG00000010144
ENSBTAG00000007147	ENSBTAG00000008347	ENSBTAG00000039682	ENSBTAG00000044091
ENSBTAG00000016956	ENSBTAG00000016427	ENSBTAG00000015659	ENSBTAG00000013311
ENSBTAG00000016254	ENSBTAG00000018205	ENSBTAG00000047299	ENSBTAG00000016904
ENSBTAG00000016037	ENSBTAG00000015348	ENSBTAG00000013046	ENSBTAG00000005344
ENSBTAG00000008202	ENSBTAG00000034436	ENSBTAG00000020613	ENSBTAG00000015891
ENSBTAG00000017992	ENSBTAG00000008973	ENSBTAG00000002520	ENSBTAG00000030543
ENSBTAG00000038104	ENSBTAG00000016223	ENSBTAG00000015648	ENSBTAG00000012126
ENSBTAG00000006133	ENSBTAG00000002051	ENSBTAG00000007820	ENSBTAG00000001711
ENSBTAG00000002880	ENSBTAG00000014167	ENSBTAG00000009990	ENSBTAG00000012069
ENSBTAG00000037703	ENSBTAG00000007766	ENSBTAG00000006087	ENSBTAG00000001302
ENSBTAG00000002830	ENSBTAG00000013651	ENSBTAG00000016315	ENSBTAG00000006941
ENSBTAG00000000585	ENSBTAG00000019525	ENSBTAG00000000156	ENSBTAG00000003700
ENSBTAG00000001706	ENSBTAG00000010805	ENSBTAG00000011754	ENSBTAG00000019386
ENSBTAG00000014295	ENSBTAG00000020321	ENSBTAG00000018408	ENSBTAG00000014146
ENSBTAG00000031598	ENSBTAG00000026829	ENSBTAG00000019412	ENSBTAG00000005617
ENSBTAG00000039851	ENSBTAG00000017994	ENSBTAG00000003748	ENSBTAG00000006048
ENSBTAG00000002849	ENSBTAG00000015212	ENSBTAG00000003205	ENSBTAG00000038045
ENSBTAG00000010935	ENSBTAG00000016932	ENSBTAG00000011406	ENSBTAG00000012022
ENSBTAG00000003415	ENSBTAG00000013545	ENSBTAG00000026716	ENSBTAG00000013612
ENSBTAG00000001821	ENSBTAG00000007609	ENSBTAG00000000024	ENSBTAG00000011509
ENSBTAG00000016563	ENSBTAG00000013523	ENSBTAG00000001254	ENSBTAG00000010527
ENSBTAG00000031875	ENSBTAG00000000256	ENSBTAG00000000439	ENSBTAG00000017885
ENSBTAG00000030587	ENSBTAG00000005328	ENSBTAG00000013774	ENSBTAG00000008826
ENSBTAG00000015980	ENSBTAG00000018088	ENSBTAG00000019742	ENSBTAG00000025477
ENSBTAG00000019218	ENSBTAG00000006542	ENSBTAG00000004256	ENSBTAG00000010898
ENSBTAG00000001925	ENSBTAG00000012451	ENSBTAG00000013401	ENSBTAG00000021636
ENSBTAG00000014648	ENSBTAG00000004502	ENSBTAG00000013343	ENSBTAG00000011334
ENSBTAG00000003746	ENSBTAG00000001004	ENSBTAG00000016615	ENSBTAG00000018706
ENSBTAG00000006027	ENSBTAG00000012464	ENSBTAG00000008293	ENSBTAG00000035319
ENSBTAG00000003894	ENSBTAG00000018134	ENSBTAG00000009218	ENSBTAG00000015730
ENSBTAG00000038379	ENSBTAG00000032617	ENSBTAG00000032774	ENSBTAG00000014593
ENSBTAG00000018914	ENSBTAG00000009177	ENSBTAG00000031061	ENSBTAG00000019480
ENSBTAG00000001303	ENSBTAG00000004950	ENSBTAG00000008802	ENSBTAG00000001574
ENSBTAG00000004558	ENSBTAG00000004613	ENSBTAG00000012607	ENSBTAG00000004098
ENSBTAG00000020330	ENSBTAG00000006372	ENSBTAG00000046185	ENSBTAG00000016555
ENSBTAG00000018373	ENSBTAG00000026139	ENSBTAG00000000693	ENSBTAG00000006255
ENSBTAG00000012749	ENSBTAG00000017814	ENSBTAG00000026369	ENSBTAG00000008881
ENSBTAG00000010662	ENSBTAG00000010155	ENSBTAG00000001607	ENSBTAG00000007998
ENSBTAG00000014575	ENSBTAG00000004954	ENSBTAG00000047434	ENSBTAG00000008815
ENSBTAG00000009435	ENSBTAG00000010343	ENSBTAG00000017925	ENSBTAG00000019651
ENSBTAG00000000524	ENSBTAG00000013541	ENSBTAG00000020028	ENSBTAG00000039195
ENSBTAG00000001700	ENSBTAG00000012284	ENSBTAG00000008395	ENSBTAG00000002398
ENSBTAG00000016524	ENSBTAG00000017866	ENSBTAG00000013760	ENSBTAG00000010803
ENSBTAG00000006330	ENSBTAG00000012482	ENSBTAG00000010498	ENSBTAG00000006225
ENSBTAG00000018824	ENSBTAG00000017164	ENSBTAG00000015222	ENSBTAG00000020503
ENSBTAG00000017547	ENSBTAG00000012176	ENSBTAG00000016977	ENSBTAG00000020748
ENSBTAG00000014804	ENSBTAG00000013669	ENSBTAG00000047845	ENSBTAG00000004592
ENSBTAG00000016080	ENSBTAG00000020459	ENSBTAG00000011143	ENSBTAG00000011911
ENSBTAG00000008951	ENSBTAG00000021321	ENSBTAG00000016152	ENSBTAG00000002866
ENSBTAG00000019463	ENSBTAG00000009624	ENSBTAG00000008807	ENSBTAG00000000836
ENSBTAG00000037377	ENSBTAG00000004989	ENSBTAG00000015915	ENSBTAG00000047467
ENSBTAG00000031538	ENSBTAG00000005225	ENSBTAG00000031809	ENSBTAG00000014415
ENSBTAG00000018893	ENSBTAG00000008260	ENSBTAG00000010502	ENSBTAG00000020329
ENSBTAG00000016456	ENSBTAG00000004524	ENSBTAG00000000639	ENSBTAG00000001637
ENSBTAG00000026461	ENSBTAG00000031579	ENSBTAG00000021225	ENSBTAG00000008631
ENSBTAG00000014001	ENSBTAG00000037571	ENSBTAG00000026356	ENSBTAG00000044006
ENSBTAG00000025564	ENSBTAG00000047883	ENSBTAG00000035081	ENSBTAG00000030456
ENSBTAG00000013755	ENSBTAG00000032163	ENSBTAG00000040333	ENSBTAG00000038777
ENSBTAG00000030499	ENSBTAG00000016352	ENSBTAG00000032518	ENSBTAG00000009956
ENSBTAG00000016511	ENSBTAG00000004772	ENSBTAG00000014807	ENSBTAG00000014646
ENSBTAG00000018959	ENSBTAG00000010546	ENSBTAG00000014822	ENSBTAG00000030593
ENSBTAG00000045510	ENSBTAG00000016864	ENSBTAG00000001179	ENSBTAG00000020709
ENSBTAG00000013917	ENSBTAG00000012762	ENSBTAG00000006134	ENSBTAG00000020517
ENSBTAG00000007993	ENSBTAG00000006695	ENSBTAG00000013988	ENSBTAG00000006625
ENSBTAG00000011100	ENSBTAG00000016733	ENSBTAG00000001013	ENSBTAG00000005073
ENSBTAG00000030913	ENSBTAG00000019457	ENSBTAG00000019998	ENSBTAG00000030563
ENSBTAG00000002350	ENSBTAG00000022292	ENSBTAG00000018593	ENSBTAG00000013837
ENSBTAG00000004552	ENSBTAG00000046172	ENSBTAG00000008320	ENSBTAG00000002612
ENSBTAG00000014809	ENSBTAG00000004834	ENSBTAG00000002012	ENSBTAG00000001892
ENSBTAG00000014388	ENSBTAG00000039117	ENSBTAG00000018655	ENSBTAG00000001462
ENSBTAG00000019604	ENSBTAG00000013910	ENSBTAG00000005578	ENSBTAG00000008204
ENSBTAG00000017846	ENSBTAG00000033284	ENSBTAG00000012382	ENSBTAG00000022084
ENSBTAG00000019883	ENSBTAG00000013722	ENSBTAG00000011025	ENSBTAG00000019086
ENSBTAG00000007596	ENSBTAG00000015512	ENSBTAG00000005792	ENSBTAG00000007456
ENSBTAG00000020525	ENSBTAG00000004823	ENSBTAG00000014900	ENSBTAG00000007546
ENSBTAG00000019838	ENSBTAG00000037581	ENSBTAG00000020777	ENSBTAG00000004575
ENSBTAG00000010230	ENSBTAG00000040411	ENSBTAG00000015692	ENSBTAG00000009709
ENSBTAG00000010611	ENSBTAG00000016675	ENSBTAG00000020441	ENSBTAG00000001478
ENSBTAG00000011580	ENSBTAG00000009334	ENSBTAG00000004017	ENSBTAG00000040001
ENSBTAG00000030301	ENSBTAG00000002127	ENSBTAG00000008744	ENSBTAG00000007031
ENSBTAG00000006607	ENSBTAG00000047027	ENSBTAG00000005814	ENSBTAG00000026263
ENSBTAG00000010841	ENSBTAG00000008812	ENSBTAG00000012081	ENSBTAG00000019723
ENSBTAG00000016578	ENSBTAG00000012747	ENSBTAG00000019866	ENSBTAG00000004568
ENSBTAG00000000087	ENSBTAG00000008271	ENSBTAG00000003639	ENSBTAG00000017645
ENSBTAG00000010042	ENSBTAG00000012970	ENSBTAG00000031358	ENSBTAG00000000521
ENSBTAG00000047008	ENSBTAG00000009636	ENSBTAG00000014831	ENSBTAG00000026519
ENSBTAG00000017564	ENSBTAG00000014668	ENSBTAG00000018848	ENSBTAG00000014153
ENSBTAG00000019821	ENSBTAG00000015728	ENSBTAG00000019971	ENSBTAG00000010785
ENSBTAG00000001353	ENSBTAG00000013629	ENSBTAG00000010378	ENSBTAG00000018705
ENSBTAG00000001030	ENSBTAG00000033078	ENSBTAG00000002970	ENSBTAG00000000005
ENSBTAG00000007203	ENSBTAG00000023851	ENSBTAG00000015205	ENSBTAG00000039316
ENSBTAG00000031082	ENSBTAG00000018534	ENSBTAG00000000731	ENSBTAG00000047365
ENSBTAG00000006066	ENSBTAG00000010195	ENSBTAG00000001961	ENSBTAG00000024162
ENSBTAG00000005970	ENSBTAG00000006789	ENSBTAG00000015599	ENSBTAG00000013197
ENSBTAG00000019147	ENSBTAG00000020799	ENSBTAG00000013606	ENSBTAG00000010465
ENSBTAG00000005397	ENSBTAG00000008120	ENSBTAG00000009985	ENSBTAG00000005583
ENSBTAG00000047747	ENSBTAG00000020933	ENSBTAG00000018784	ENSBTAG00000010351
ENSBTAG00000000111	ENSBTAG00000046757	ENSBTAG00000011000	ENSBTAG00000000697
ENSBTAG00000007485	ENSBTAG00000021611	ENSBTAG00000004310	ENSBTAG00000015745
ENSBTAG00000014820	ENSBTAG00000016855	ENSBTAG00000018775	ENSBTAG00000012082
ENSBTAG00000010193	ENSBTAG00000021933	ENSBTAG00000010709	ENSBTAG00000027854
ENSBTAG00000017492	ENSBTAG00000006054	ENSBTAG00000013259	ENSBTAG00000005141
ENSBTAG00000004211	ENSBTAG00000012412	ENSBTAG00000008014	ENSBTAG00000034875
ENSBTAG00000016208	ENSBTAG00000007666	ENSBTAG00000010375	ENSBTAG00000012796
ENSBTAG00000001932	ENSBTAG00000007061	ENSBTAG00000012988	ENSBTAG00000011788
ENSBTAG00000015406	ENSBTAG00000021472	ENSBTAG00000004079	ENSBTAG00000015151
ENSBTAG00000009960	ENSBTAG00000047254	ENSBTAG00000009431	ENSBTAG00000008682
ENSBTAG00000017889	ENSBTAG00000002293	ENSBTAG00000010290	ENSBTAG00000002189
ENSBTAG00000019665	ENSBTAG00000005691	ENSBTAG00000003914	ENSBTAG00000046273
ENSBTAG00000010467	ENSBTAG00000010437	ENSBTAG00000017803	ENSBTAG00000013093
ENSBTAG00000001105	ENSBTAG00000008484	ENSBTAG00000009037	ENSBTAG00000047210
ENSBTAG00000014354	ENSBTAG00000021543	ENSBTAG00000007352	ENSBTAG00000020034
ENSBTAG00000016525	ENSBTAG00000003394	ENSBTAG00000006411	ENSBTAG00000018199
ENSBTAG00000013478	ENSBTAG00000003817	ENSBTAG00000006667	ENSBTAG00000019298
ENSBTAG00000040602	ENSBTAG00000003576	ENSBTAG00000011433	ENSBTAG00000006963
ENSBTAG00000019290	ENSBTAG00000020620	ENSBTAG00000011252	ENSBTAG00000015113
ENSBTAG00000002791	ENSBTAG00000007389	ENSBTAG00000012704	ENSBTAG00000019039
ENSBTAG00000014609	ENSBTAG00000012070	ENSBTAG00000009856	ENSBTAG00000005026
ENSBTAG00000008424	ENSBTAG00000020936	ENSBTAG00000010982	ENSBTAG00000018502
ENSBTAG00000013222	ENSBTAG00000019082	ENSBTAG00000005815	ENSBTAG00000016221
ENSBTAG00000010661	ENSBTAG00000000687	ENSBTAG00000008590	ENSBTAG00000012413
ENSBTAG00000018073	ENSBTAG00000046664	ENSBTAG00000003745	ENSBTAG00000012980
ENSBTAG00000011250	ENSBTAG00000039466	ENSBTAG00000009084	ENSBTAG00000018737
ENSBTAG00000021367	ENSBTAG00000020684	ENSBTAG00000004654	ENSBTAG00000020542
ENSBTAG00000008621	ENSBTAG00000007644	ENSBTAG00000003925	ENSBTAG00000012005
ENSBTAG00000020807	ENSBTAG00000019721	ENSBTAG00000015318	ENSBTAG00000011682
ENSBTAG00000004075	ENSBTAG00000014907	ENSBTAG00000014392	ENSBTAG00000011328
ENSBTAG00000005718	ENSBTAG00000011659	ENSBTAG00000010452	ENSBTAG00000018877
ENSBTAG00000008114	ENSBTAG00000047598	ENSBTAG00000011593	ENSBTAG00000011764
ENSBTAG00000010069	ENSBTAG00000019137	ENSBTAG00000014106	ENSBTAG00000015432
ENSBTAG00000021798	ENSBTAG00000006720	ENSBTAG00000035254	ENSBTAG00000020589
ENSBTAG00000000014	ENSBTAG00000026497	ENSBTAG00000038920	ENSBTAG00000025410
ENSBTAG00000020922	ENSBTAG00000015942	ENSBTAG00000013935	ENSBTAG00000002888
ENSBTAG00000017636	ENSBTAG00000001966	ENSBTAG00000020307	ENSBTAG00000015181
ENSBTAG00000014724	ENSBTAG00000015156	ENSBTAG00000012361	ENSBTAG00000019669
ENSBTAG00000007068	ENSBTAG00000019554	ENSBTAG00000015798	ENSBTAG00000016279
ENSBTAG00000047286	ENSBTAG00000038652	ENSBTAG00000010511	ENSBTAG00000030932
ENSBTAG00000043553	ENSBTAG00000021060	ENSBTAG00000040384	ENSBTAG00000011585
ENSBTAG00000021512	ENSBTAG00000021181	ENSBTAG00000021927	ENSBTAG00000009022
ENSBTAG00000000152	ENSBTAG00000016758	ENSBTAG00000000342	ENSBTAG00000017063
ENSBTAG00000007540	ENSBTAG00000012664	ENSBTAG00000004261	ENSBTAG00000019901
ENSBTAG00000005469	ENSBTAG00000033603	ENSBTAG00000044123	ENSBTAG00000012745
ENSBTAG00000006202	ENSBTAG00000014714	ENSBTAG00000009725	ENSBTAG00000003375
ENSBTAG00000015232	ENSBTAG00000010449	ENSBTAG00000011912	ENSBTAG00000020554
ENSBTAG00000006342	ENSBTAG00000016899	ENSBTAG00000011291	ENSBTAG00000011617
ENSBTAG00000015066	ENSBTAG00000000039	ENSBTAG00000044135	ENSBTAG00000009201
ENSBTAG00000015016	ENSBTAG00000003636	ENSBTAG00000010529	ENSBTAG00000002454
ENSBTAG00000001858	ENSBTAG00000012067	ENSBTAG00000014455	ENSBTAG00000007689
ENSBTAG00000010701	ENSBTAG00000002715	ENSBTAG00000000526	ENSBTAG00000017289
ENSBTAG00000004118	ENSBTAG00000018329	ENSBTAG00000002896	ENSBTAG00000021026
ENSBTAG00000000810	ENSBTAG00000046123	ENSBTAG00000005136	ENSBTAG00000030646
ENSBTAG00000015034	ENSBTAG00000016307	ENSBTAG00000008520	ENSBTAG00000009579
ENSBTAG00000009554	ENSBTAG00000009487	ENSBTAG00000016728	ENSBTAG00000004729
ENSBTAG00000001537	ENSBTAG00000005733	ENSBTAG00000012768	ENSBTAG00000020523
ENSBTAG00000004400	ENSBTAG00000040435	ENSBTAG00000017019	ENSBTAG00000010246
ENSBTAG00000000025	ENSBTAG00000003076	ENSBTAG00000010617	ENSBTAG00000005666
ENSBTAG00000023037	ENSBTAG00000013621	ENSBTAG00000038190	ENSBTAG00000018795
ENSBTAG00000010672	ENSBTAG00000022598	ENSBTAG00000020431	ENSBTAG00000005058
ENSBTAG00000019565	ENSBTAG00000016046	ENSBTAG00000003695	ENSBTAG00000003971
ENSBTAG00000023026	ENSBTAG00000048234	ENSBTAG00000005105	ENSBTAG00000011859
ENSBTAG00000034978	ENSBTAG00000017278	ENSBTAG00000021275	ENSBTAG00000005501
ENSBTAG00000046176	ENSBTAG00000015807	ENSBTAG00000020653	ENSBTAG00000005658
ENSBTAG00000020528	ENSBTAG00000001499	ENSBTAG00000000940	ENSBTAG00000014169
ENSBTAG00000011182	ENSBTAG00000010604	ENSBTAG00000020345	ENSBTAG00000038662
ENSBTAG00000005694	ENSBTAG00000009951	ENSBTAG00000009755	ENSBTAG00000018410
ENSBTAG00000014024	ENSBTAG00000021231	ENSBTAG00000047035	ENSBTAG00000015669
ENSBTAG00000046996	ENSBTAG00000012416	ENSBTAG00000002128	ENSBTAG00000006470
ENSBTAG00000043971	ENSBTAG00000006129	ENSBTAG00000014399	ENSBTAG00000021438
ENSBTAG00000008849	ENSBTAG00000009141	ENSBTAG00000020169	ENSBTAG00000037375
ENSBTAG00000005455	ENSBTAG00000006156	ENSBTAG00000005763	ENSBTAG00000012740
ENSBTAG00000014824	ENSBTAG00000005835	ENSBTAG00000023018	ENSBTAG00000007920
ENSBTAG00000018742	ENSBTAG00000015424	ENSBTAG00000004806	ENSBTAG00000016032
ENSBTAG00000005665	ENSBTAG00000035744	ENSBTAG00000047196	ENSBTAG00000018094
ENSBTAG00000008448	ENSBTAG00000004035	ENSBTAG00000013460	ENSBTAG00000009390
ENSBTAG00000015363	ENSBTAG00000020900	ENSBTAG00000018469	ENSBTAG00000031544
ENSBTAG00000010627	ENSBTAG00000037907	ENSBTAG00000039591	ENSBTAG00000024340
ENSBTAG00000024803	ENSBTAG00000007577	ENSBTAG00000012818	ENSBTAG00000011332
ENSBTAG00000005903	ENSBTAG00000020177	ENSBTAG00000016133	ENSBTAG00000009075
ENSBTAG00000009036	ENSBTAG00000016887	ENSBTAG00000015138	ENSBTAG00000003541
ENSBTAG00000007109	ENSBTAG00000013120	ENSBTAG00000006142	ENSBTAG00000032964
ENSBTAG00000000507	ENSBTAG00000027630	ENSBTAG00000003588	ENSBTAG00000013215
ENSBTAG00000009434	ENSBTAG00000014099	ENSBTAG00000005976	ENSBTAG00000009586
ENSBTAG00000001926	ENSBTAG00000019198	ENSBTAG00000006186	ENSBTAG00000034991
ENSBTAG00000020192	ENSBTAG00000009199	ENSBTAG00000001902	ENSBTAG00000011340
ENSBTAG00000004629	ENSBTAG00000018282	ENSBTAG00000034776	ENSBTAG00000000157
ENSBTAG00000006690	ENSBTAG00000026246	ENSBTAG00000012514	ENSBTAG00000020612
ENSBTAG00000026909	ENSBTAG00000002879	ENSBTAG00000039991	ENSBTAG00000002021
ENSBTAG00000046450	ENSBTAG00000015343	ENSBTAG00000019427	ENSBTAG00000001666
ENSBTAG00000017537	ENSBTAG00000001335	ENSBTAG00000037813	ENSBTAG00000015463
ENSBTAG00000000417	ENSBTAG00000017074	ENSBTAG00000002224	ENSBTAG00000046956
ENSBTAG00000010663	ENSBTAG00000015041	ENSBTAG00000006002	ENSBTAG00000002641
ENSBTAG00000004887	ENSBTAG00000007779	ENSBTAG00000016594	ENSBTAG00000046231
ENSBTAG00000012237	ENSBTAG00000013096	ENSBTAG00000002735	ENSBTAG00000015026
ENSBTAG00000019156	ENSBTAG00000008884	ENSBTAG00000004736	ENSBTAG00000001343
ENSBTAG00000008645	ENSBTAG00000021801	ENSBTAG00000009859	ENSBTAG00000019634
ENSBTAG00000012152	ENSBTAG00000000297	ENSBTAG00000006291	ENSBTAG00000026307
ENSBTAG00000009242	ENSBTAG00000044003	ENSBTAG00000019177	ENSBTAG00000045989
ENSBTAG00000033221	ENSBTAG00000022887	ENSBTAG00000003049	ENSBTAG00000035265
ENSBTAG00000019193	ENSBTAG00000021021	ENSBTAG00000002458	ENSBTAG00000038527
ENSBTAG00000021780	ENSBTAG00000000875	ENSBTAG00000016596	ENSBTAG00000004597
ENSBTAG00000013362	ENSBTAG00000003941	ENSBTAG00000012341	ENSBTAG00000004953
ENSBTAG00000011396	ENSBTAG00000010968	ENSBTAG00000008498	ENSBTAG00000005155
ENSBTAG00000016828	ENSBTAG00000017118	ENSBTAG00000016625	ENSBTAG00000047582
ENSBTAG00000006712	ENSBTAG00000016900	ENSBTAG00000016703	ENSBTAG00000021996
ENSBTAG00000007480	ENSBTAG00000008439	ENSBTAG00000047567	ENSBTAG00000046239
ENSBTAG00000017077	ENSBTAG00000011368	ENSBTAG00000010582	ENSBTAG00000037757
ENSBTAG00000004077	ENSBTAG00000020090	ENSBTAG00000003303	ENSBTAG00000008886
ENSBTAG00000015611	ENSBTAG00000005205	ENSBTAG00000031789	ENSBTAG00000015413
ENSBTAG00000005498	ENSBTAG00000010812	ENSBTAG00000013329	ENSBTAG00000000581
ENSBTAG00000013391	ENSBTAG00000013961	ENSBTAG00000003288	ENSBTAG00000002291
ENSBTAG00000027337	ENSBTAG00000021660	ENSBTAG00000003222	ENSBTAG00000017010
ENSBTAG00000018633	ENSBTAG00000020685	ENSBTAG00000020175	ENSBTAG00000034963
ENSBTAG00000015806	ENSBTAG00000043959	ENSBTAG00000015230	ENSBTAG00000010303
ENSBTAG00000015962	ENSBTAG00000020161	ENSBTAG00000046004	ENSBTAG00000002600
ENSBTAG00000003068	ENSBTAG00000010125	ENSBTAG00000004540	ENSBTAG00000020448
ENSBTAG00000008935	ENSBTAG00000011001	ENSBTAG00000003395	ENSBTAG00000047364
ENSBTAG00000015607	ENSBTAG00000026963	ENSBTAG00000006103	ENSBTAG00000005955
ENSBTAG00000016174	ENSBTAG00000002315	ENSBTAG00000040518	ENSBTAG00000013879
ENSBTAG00000045794	ENSBTAG00000012020	ENSBTAG00000009213	ENSBTAG00000021604
ENSBTAG00000014429	ENSBTAG00000033089	ENSBTAG00000004814	ENSBTAG00000039962
ENSBTAG00000037457	ENSBTAG00000010964	ENSBTAG00000007331	ENSBTAG00000002712
ENSBTAG00000013191	ENSBTAG00000011044	ENSBTAG00000001094	ENSBTAG00000002346
ENSBTAG00000012344	ENSBTAG00000017955	ENSBTAG00000010977	ENSBTAG00000002395
ENSBTAG00000002628	ENSBTAG00000039263	ENSBTAG00000004403	ENSBTAG00000011445
ENSBTAG00000001632	ENSBTAG00000002336	ENSBTAG00000018160	ENSBTAG00000031106
ENSBTAG00000009186	ENSBTAG00000011042	ENSBTAG00000021691	ENSBTAG00000033621
ENSBTAG00000004064	ENSBTAG00000047625	ENSBTAG00000005838	ENSBTAG00000007461
ENSBTAG00000039289	ENSBTAG00000027711	ENSBTAG00000019645	ENSBTAG00000011889
ENSBTAG00000021461	ENSBTAG00000001050	ENSBTAG00000013253	ENSBTAG00000020802
ENSBTAG00000002402	ENSBTAG00000012626	ENSBTAG00000017566	ENSBTAG00000002174
ENSBTAG00000003954	ENSBTAG00000046672	ENSBTAG00000003815	ENSBTAG00000013592
ENSBTAG00000004072	ENSBTAG00000017765	ENSBTAG00000012920	ENSBTAG00000007702
ENSBTAG00000002444	ENSBTAG00000015015	ENSBTAG00000009098	ENSBTAG00000006925
ENSBTAG00000017363	ENSBTAG00000030337	ENSBTAG00000015049	ENSBTAG00000016374
ENSBTAG00000014691	ENSBTAG00000005958	ENSBTAG00000030817	ENSBTAG00000005311
ENSBTAG00000008232	ENSBTAG00000020734	ENSBTAG00000002625	ENSBTAG00000018559
ENSBTAG00000016445	ENSBTAG00000004111	ENSBTAG00000013946	ENSBTAG00000044099
ENSBTAG00000004852	ENSBTAG00000002982	ENSBTAG00000023947	ENSBTAG00000015925
ENSBTAG00000010444	ENSBTAG00000010832	ENSBTAG00000020327	ENSBTAG00000004650
ENSBTAG00000013772	ENSBTAG00000005661	ENSBTAG00000006481	ENSBTAG00000002394
ENSBTAG00000032087	ENSBTAG00000012095	ENSBTAG00000004934	ENSBTAG00000023452
ENSBTAG00000007780	ENSBTAG00000001044	ENSBTAG00000014904	ENSBTAG00000019453
ENSBTAG00000015100	ENSBTAG00000006966	ENSBTAG00000011360	ENSBTAG00000008437
ENSBTAG00000007952	ENSBTAG00000019954	ENSBTAG00000002782	ENSBTAG00000018599
ENSBTAG00000019188	ENSBTAG00000021924	ENSBTAG00000012575	ENSBTAG00000040209
ENSBTAG00000005844	ENSBTAG00000023989	ENSBTAG00000006166	ENSBTAG00000000199
ENSBTAG00000021209	ENSBTAG00000005592	ENSBTAG00000024958	ENSBTAG00000040108
ENSBTAG00000007893	ENSBTAG00000018690	ENSBTAG00000009286	ENSBTAG00000032031
ENSBTAG00000008350	ENSBTAG00000011702	ENSBTAG00000016209	ENSBTAG00000011841
ENSBTAG00000033662	ENSBTAG00000020801	ENSBTAG00000030172	ENSBTAG00000008533
ENSBTAG00000046337	ENSBTAG00000013177	ENSBTAG00000012107	ENSBTAG00000012073
ENSBTAG00000002953	ENSBTAG00000015723	ENSBTAG00000018562	ENSBTAG00000019093
ENSBTAG00000014204	ENSBTAG00000018202	ENSBTAG00000006647	ENSBTAG00000015093
ENSBTAG00000007964	ENSBTAG00000009746	ENSBTAG00000004965	ENSBTAG00000013069
ENSBTAG00000015069	ENSBTAG00000007743	ENSBTAG00000047613	ENSBTAG00000045893
ENSBTAG00000009696	ENSBTAG00000018743	ENSBTAG00000015204	ENSBTAG00000019606
ENSBTAG00000013084	ENSBTAG00000007712	ENSBTAG00000031797	ENSBTAG00000014014
ENSBTAG00000006049	ENSBTAG00000034785	ENSBTAG00000018661	ENSBTAG00000046432
ENSBTAG00000025161	ENSBTAG00000001110	ENSBTAG00000002267	ENSBTAG00000037539
ENSBTAG00000008862	ENSBTAG00000012235	ENSBTAG00000001551	ENSBTAG00000047062
ENSBTAG00000002282	ENSBTAG00000005272	ENSBTAG00000009426	ENSBTAG00000017442
ENSBTAG00000008409	ENSBTAG00000021372	ENSBTAG00000015376	ENSBTAG00000040018
ENSBTAG00000015177	ENSBTAG00000048308	ENSBTAG00000002039	ENSBTAG00000005556
ENSBTAG00000005776	ENSBTAG00000005614	ENSBTAG00000011896	ENSBTAG00000002816
ENSBTAG00000032951	ENSBTAG00000015178	ENSBTAG00000020314	ENSBTAG00000003155
ENSBTAG00000002019	ENSBTAG00000007378	ENSBTAG00000002610	ENSBTAG00000004398
ENSBTAG00000009603	ENSBTAG00000014722	ENSBTAG00000017478	ENSBTAG00000019062
ENSBTAG00000013982	ENSBTAG00000014522	ENSBTAG00000016415	ENSBTAG00000001949
ENSBTAG00000018252	ENSBTAG00000021948	ENSBTAG00000021125	ENSBTAG00000009151
ENSBTAG00000033803	ENSBTAG00000002238	ENSBTAG00000001749	ENSBTAG00000000418
ENSBTAG00000030384	ENSBTAG00000009308	ENSBTAG00000004489	ENSBTAG00000016096
ENSBTAG00000020935	ENSBTAG00000017618	ENSBTAG00000008090	ENSBTAG00000046922
ENSBTAG00000018921	ENSBTAG00000014933	ENSBTAG00000018261	ENSBTAG00000014713
ENSBTAG00000011770	ENSBTAG00000015254	ENSBTAG00000009984	ENSBTAG00000021190
ENSBTAG00000021746	ENSBTAG00000010739	ENSBTAG00000030567	ENSBTAG00000001447
ENSBTAG00000005483	ENSBTAG00000038131	ENSBTAG00000008747	ENSBTAG00000023169
ENSBTAG00000009086	ENSBTAG00000012907	ENSBTAG00000017325	ENSBTAG00000004092
ENSBTAG00000016771	ENSBTAG00000047673	ENSBTAG00000033032	ENSBTAG00000003701
ENSBTAG00000018283	ENSBTAG00000006130	ENSBTAG00000017079	ENSBTAG00000005096
ENSBTAG00000009969	ENSBTAG00000010787	ENSBTAG00000006423	ENSBTAG00000021220
ENSBTAG00000007360	ENSBTAG00000008122	ENSBTAG00000010734	ENSBTAG00000016936
ENSBTAG00000018497	ENSBTAG00000016522	ENSBTAG00000007321	ENSBTAG00000006525
ENSBTAG00000006367	ENSBTAG00000013724	ENSBTAG00000006642	ENSBTAG00000040190
ENSBTAG00000001523	ENSBTAG00000008952	ENSBTAG00000014181	ENSBTAG00000009749
ENSBTAG00000001077	ENSBTAG00000011866	ENSBTAG00000015354	ENSBTAG00000016709
ENSBTAG00000014261	ENSBTAG00000043581	ENSBTAG00000010691	ENSBTAG00000040151
ENSBTAG00000017379	ENSBTAG00000021201	ENSBTAG00000010518	ENSBTAG00000047428
ENSBTAG00000014583	ENSBTAG00000031895	ENSBTAG00000011333	ENSBTAG00000014903
ENSBTAG00000002820	ENSBTAG00000003237	ENSBTAG00000010321	ENSBTAG00000008065
ENSBTAG00000033080	ENSBTAG00000010639	ENSBTAG00000014297	ENSBTAG00000013485
ENSBTAG00000020313	ENSBTAG00000006601	ENSBTAG00000004189	ENSBTAG00000039886
ENSBTAG00000017877	ENSBTAG00000019043	ENSBTAG00000017747	ENSBTAG00000009958
ENSBTAG00000047699	ENSBTAG00000008269	ENSBTAG00000014855	ENSBTAG00000023562
ENSBTAG00000030434	ENSBTAG00000047367	ENSBTAG00000013211	ENSBTAG00000030960
ENSBTAG00000024091	ENSBTAG00000010326	ENSBTAG00000021720	ENSBTAG00000044081
ENSBTAG00000017655	ENSBTAG00000009845	ENSBTAG00000006886	ENSBTAG00000013475
ENSBTAG00000008553	ENSBTAG00000037913	ENSBTAG00000017200	ENSBTAG00000003661
ENSBTAG00000003577	ENSBTAG00000000773	ENSBTAG00000020043	ENSBTAG00000000379
ENSBTAG00000019956	ENSBTAG00000012007	ENSBTAG00000010297	ENSBTAG00000011244
ENSBTAG00000016264	ENSBTAG00000018340	ENSBTAG00000006532	ENSBTAG00000005178
ENSBTAG00000026995	ENSBTAG00000004367	ENSBTAG00000008624	ENSBTAG00000039782
ENSBTAG00000018945	ENSBTAG00000005028	ENSBTAG00000025329	ENSBTAG00000012596
ENSBTAG00000012117	ENSBTAG00000020758	ENSBTAG00000012760	ENSBTAG00000018774
ENSBTAG00000020940	ENSBTAG00000031441	ENSBTAG00000011257	ENSBTAG00000003212
ENSBTAG00000005557	ENSBTAG00000000859	ENSBTAG00000005090	ENSBTAG00000021773
ENSBTAG00000014553	ENSBTAG00000021483	ENSBTAG00000012904	ENSBTAG00000019683
ENSBTAG00000013971	ENSBTAG00000020281	ENSBTAG00000011495	ENSBTAG00000025028
ENSBTAG00000012242	ENSBTAG00000007917	ENSBTAG00000017095	ENSBTAG00000034138
ENSBTAG00000008167	ENSBTAG00000009961	ENSBTAG00000002175	ENSBTAG00000016572
ENSBTAG00000012632	ENSBTAG00000011193	ENSBTAG00000020115	ENSBTAG00000047379
ENSBTAG00000006694	ENSBTAG00000010460	ENSBTAG00000003793	ENSBTAG00000020352
ENSBTAG00000002977	ENSBTAG00000031725	ENSBTAG00000011694	ENSBTAG00000032686
ENSBTAG00000018003	ENSBTAG00000004472	ENSBTAG00000014002	ENSBTAG00000002490
ENSBTAG00000045976	ENSBTAG00000024311	ENSBTAG00000018084	ENSBTAG00000004776
ENSBTAG00000024603	ENSBTAG00000005099	ENSBTAG00000005227	ENSBTAG00000027665
ENSBTAG00000045582	ENSBTAG00000031184	ENSBTAG00000014505	ENSBTAG00000005152
ENSBTAG00000019495	ENSBTAG00000014482	ENSBTAG00000008251	ENSBTAG00000009029
ENSBTAG00000037516	ENSBTAG00000045585	ENSBTAG00000000290	ENSBTAG00000047420
ENSBTAG00000004948	ENSBTAG00000000076	ENSBTAG00000009617	ENSBTAG00000003861
ENSBTAG00000010899	ENSBTAG00000004645	ENSBTAG00000008417	ENSBTAG00000003235
ENSBTAG00000000305	ENSBTAG00000010389	ENSBTAG00000000409	ENSBTAG00000019904
ENSBTAG00000036078	ENSBTAG00000010128	ENSBTAG00000006491	ENSBTAG00000018523
ENSBTAG00000024199	ENSBTAG00000030556	ENSBTAG00000030784	ENSBTAG00000020193
ENSBTAG00000021957	ENSBTAG00000047868	ENSBTAG00000031299	ENSBTAG00000009217
ENSBTAG00000009293	ENSBTAG00000019966	ENSBTAG00000017496	ENSBTAG00000003332
ENSBTAG00000002633	ENSBTAG00000019949	ENSBTAG00000017129	ENSBTAG00000025308
ENSBTAG00000012777	ENSBTAG00000040193	ENSBTAG00000015549	ENSBTAG00000001793
ENSBTAG00000019069	ENSBTAG00000019984	ENSBTAG00000016656	ENSBTAG00000013676
ENSBTAG00000019986	ENSBTAG00000006608	ENSBTAG00000011403	ENSBTAG00000017808
ENSBTAG00000017490	ENSBTAG00000014633	ENSBTAG00000018570	ENSBTAG00000000835
ENSBTAG00000031363	ENSBTAG00000007942	ENSBTAG00000005444	ENSBTAG00000048306
ENSBTAG00000007943	ENSBTAG00000012861	ENSBTAG00000004636	ENSBTAG00000020301
ENSBTAG00000017094	ENSBTAG00000002126	ENSBTAG00000012752	ENSBTAG00000015952
ENSBTAG00000017801	ENSBTAG00000017554	ENSBTAG00000020566	ENSBTAG00000039275
ENSBTAG00000009106	ENSBTAG00000017001	ENSBTAG00000047760	ENSBTAG00000012064
ENSBTAG00000009780	ENSBTAG00000006905	ENSBTAG00000016747	ENSBTAG00000030424
ENSBTAG00000010660	ENSBTAG00000008181	ENSBTAG00000018286	ENSBTAG00000003295
ENSBTAG00000003966	ENSBTAG00000010673	ENSBTAG00000046485	ENSBTAG00000006588
ENSBTAG00000009048	ENSBTAG00000017455	ENSBTAG00000046545	ENSBTAG00000023614
ENSBTAG00000017266	ENSBTAG00000010289	ENSBTAG00000007370	ENSBTAG00000022288
ENSBTAG00000002279	ENSBTAG00000001619	ENSBTAG00000007202	ENSBTAG00000004790
ENSBTAG00000011757	ENSBTAG00000012654	ENSBTAG00000009655	ENSBTAG00000006587
ENSBTAG00000011351	ENSBTAG00000019830	ENSBTAG00000010564	ENSBTAG00000014667
ENSBTAG00000017976	ENSBTAG00000013708	ENSBTAG00000011883	ENSBTAG00000001465
ENSBTAG00000019730	ENSBTAG00000006555	ENSBTAG00000023997	ENSBTAG00000006615
ENSBTAG00000011798	ENSBTAG00000014799	ENSBTAG00000027879	ENSBTAG00000012557
ENSBTAG00000018045	ENSBTAG00000033731	ENSBTAG00000009668	ENSBTAG00000002036
ENSBTAG00000003580	ENSBTAG00000017115	ENSBTAG00000034936	ENSBTAG00000020132
ENSBTAG00000046037	ENSBTAG00000015522	ENSBTAG00000008083	ENSBTAG00000027321
ENSBTAG00000001952	ENSBTAG00000005154	ENSBTAG00000016005	ENSBTAG00000030557
ENSBTAG00000016269	ENSBTAG00000001533	ENSBTAG00000016830	ENSBTAG00000030305
ENSBTAG00000005408	ENSBTAG00000016250	ENSBTAG00000013658	ENSBTAG00000017043
ENSBTAG00000007884	ENSBTAG00000012321	ENSBTAG00000024633	ENSBTAG00000008732
ENSBTAG00000009844	ENSBTAG00000005069	ENSBTAG00000016663	ENSBTAG00000039335
ENSBTAG00000008421	ENSBTAG00000014506	ENSBTAG00000003764	ENSBTAG00000010362
ENSBTAG00000012146	ENSBTAG00000016253	ENSBTAG00000003396	ENSBTAG00000010361
ENSBTAG00000019906	ENSBTAG00000031473	ENSBTAG00000001224	ENSBTAG00000046111
ENSBTAG00000006556	ENSBTAG00000001168	ENSBTAG00000004331	ENSBTAG00000015742
ENSBTAG00000000937	ENSBTAG00000038480	ENSBTAG00000014537	ENSBTAG00000006044
ENSBTAG00000040116	ENSBTAG00000019757	ENSBTAG00000011793	ENSBTAG00000014132
ENSBTAG00000001575	ENSBTAG00000021519	ENSBTAG00000025452	ENSBTAG00000016319
ENSBTAG00000001102	ENSBTAG00000019010	ENSBTAG00000000042	ENSBTAG00000010542
ENSBTAG00000000497	ENSBTAG00000016592	ENSBTAG00000016984	ENSBTAG00000046502
ENSBTAG00000017776	ENSBTAG00000004660	ENSBTAG00000006713	ENSBTAG00000015355
ENSBTAG00000000705	ENSBTAG00000000918	ENSBTAG00000002962	ENSBTAG00000048172
ENSBTAG00000024723	ENSBTAG00000010313	ENSBTAG00000004190	ENSBTAG00000009111
ENSBTAG00000048273	ENSBTAG00000019130	ENSBTAG00000011829	ENSBTAG00000013614
ENSBTAG00000001209	ENSBTAG00000021977	ENSBTAG00000018007	ENSBTAG00000004008
ENSBTAG00000016328	ENSBTAG00000020376	ENSBTAG00000021016	ENSBTAG00000038055
ENSBTAG00000000630	ENSBTAG00000013081	ENSBTAG00000013530	ENSBTAG00000004739
ENSBTAG00000004912	ENSBTAG00000046553	ENSBTAG00000013184	ENSBTAG00000031178
ENSBTAG00000003098	ENSBTAG00000006321	ENSBTAG00000018596	ENSBTAG00000008800
ENSBTAG00000003789	ENSBTAG00000007602	ENSBTAG00000011327	ENSBTAG00000047511
ENSBTAG00000012816	ENSBTAG00000007111	ENSBTAG00000014357	ENSBTAG00000015963
ENSBTAG00000018312	ENSBTAG00000011541	ENSBTAG00000024888	ENSBTAG00000001139
ENSBTAG00000006747	ENSBTAG00000005678	ENSBTAG00000022886	ENSBTAG00000006954
ENSBTAG00000007129	ENSBTAG00000011789	ENSBTAG00000021452	ENSBTAG00000005217
ENSBTAG00000003498	ENSBTAG00000013033	ENSBTAG00000000820	ENSBTAG00000004813
ENSBTAG00000008696	ENSBTAG00000000856	ENSBTAG00000006024	ENSBTAG00000008192
ENSBTAG00000011943	ENSBTAG00000003038	ENSBTAG00000005586	ENSBTAG00000034269
ENSBTAG00000021771	ENSBTAG00000015385	ENSBTAG00000010721	ENSBTAG00000000841
ENSBTAG00000032059	ENSBTAG00000000207	ENSBTAG00000001644	ENSBTAG00000004093
ENSBTAG00000019612	ENSBTAG00000038635	ENSBTAG00000019714	ENSBTAG00000007629
ENSBTAG00000032150	ENSBTAG00000011176	ENSBTAG00000008310	ENSBTAG00000014821
ENSBTAG00000009181	ENSBTAG00000008110	ENSBTAG00000001635	ENSBTAG00000020420
ENSBTAG00000009906	ENSBTAG00000038409	ENSBTAG00000013413	ENSBTAG00000002062
ENSBTAG00000005465	ENSBTAG00000018035	ENSBTAG00000013792	ENSBTAG00000004430
ENSBTAG00000018972	ENSBTAG00000001808	ENSBTAG00000015905	ENSBTAG00000011268
ENSBTAG00000011832	ENSBTAG00000004601	ENSBTAG00000046746	ENSBTAG00000038869
ENSBTAG00000011317	ENSBTAG00000034182	ENSBTAG00000003566	ENSBTAG00000012584
ENSBTAG00000002452	ENSBTAG00000001885	ENSBTAG00000012687	ENSBTAG00000006680
ENSBTAG00000011583	ENSBTAG00000008764	ENSBTAG00000017811	ENSBTAG00000046344
ENSBTAG00000020547	ENSBTAG00000021254	ENSBTAG00000032068	ENSBTAG00000004246
ENSBTAG00000006014	ENSBTAG00000013538	ENSBTAG00000009287	ENSBTAG00000019939
ENSBTAG00000039770	ENSBTAG00000014102	ENSBTAG00000002196	ENSBTAG00000012463
ENSBTAG00000021018	ENSBTAG00000000321	ENSBTAG00000048090	ENSBTAG00000002445
ENSBTAG00000019011	ENSBTAG00000004091	ENSBTAG00000012784	ENSBTAG00000017328
ENSBTAG00000020735	ENSBTAG00000003855	ENSBTAG00000001737	ENSBTAG00000003743
ENSBTAG00000011885	ENSBTAG00000012384	ENSBTAG00000047680	ENSBTAG00000016062
ENSBTAG00000002608	ENSBTAG00000003291	ENSBTAG00000010532	ENSBTAG00000038240
ENSBTAG00000004322	ENSBTAG00000004996	ENSBTAG00000002345	ENSBTAG00000004415
ENSBTAG00000012012	ENSBTAG00000021242	ENSBTAG00000008396	ENSBTAG00000022169
ENSBTAG00000032680	ENSBTAG00000006786	ENSBTAG00000001441	ENSBTAG00000013793
ENSBTAG00000001024	ENSBTAG00000013406	ENSBTAG00000004288	ENSBTAG00000026936
ENSBTAG00000009915	ENSBTAG00000005318	ENSBTAG00000001780	ENSBTAG00000021397
ENSBTAG00000005434	ENSBTAG00000021263	ENSBTAG00000015538	ENSBTAG00000027716
ENSBTAG00000008837	ENSBTAG00000035615	ENSBTAG00000018406	ENSBTAG00000000260
ENSBTAG00000026403	ENSBTAG00000034700	ENSBTAG00000003381	ENSBTAG00000031267
ENSBTAG00000020106	ENSBTAG00000019868	ENSBTAG00000010562	ENSBTAG00000012249
ENSBTAG00000000434	ENSBTAG00000000551	ENSBTAG00000027654	ENSBTAG00000034360
ENSBTAG00000016874	ENSBTAG00000008370	ENSBTAG00000002910	ENSBTAG00000046338
ENSBTAG00000003052	ENSBTAG00000019051	ENSBTAG00000001736	ENSBTAG00000009292
ENSBTAG00000013901	ENSBTAG00000019294	ENSBTAG00000013602	ENSBTAG00000007635
ENSBTAG00000020405	ENSBTAG00000008490	ENSBTAG00000008483	ENSBTAG00000021013
ENSBTAG00000018979	ENSBTAG00000047793	ENSBTAG00000019510	ENSBTAG00000020647
ENSBTAG00000035556	ENSBTAG00000002382	ENSBTAG00000030225	ENSBTAG00000018966
ENSBTAG00000016457	ENSBTAG00000016512	ENSBTAG00000011454	ENSBTAG00000026657
ENSBTAG00000005356	ENSBTAG00000018479	ENSBTAG00000011640	ENSBTAG00000016857
ENSBTAG00000018928	ENSBTAG00000001037	ENSBTAG00000002690	ENSBTAG00000020538
ENSBTAG00000003307	ENSBTAG00000007394	ENSBTAG00000020934	ENSBTAG00000026306
ENSBTAG00000040295	ENSBTAG00000007566	ENSBTAG00000001165	ENSBTAG00000009902
ENSBTAG00000011899	ENSBTAG00000035726	ENSBTAG00000006001	ENSBTAG00000001712
ENSBTAG00000021575	ENSBTAG00000007586	ENSBTAG00000007315	ENSBTAG00000001143
ENSBTAG00000039172	ENSBTAG00000011307	ENSBTAG00000030175	ENSBTAG00000014449
ENSBTAG00000022799	ENSBTAG00000019121	ENSBTAG00000022920	ENSBTAG00000046879
ENSBTAG00000019455	ENSBTAG00000001151	ENSBTAG00000010989	ENSBTAG00000034349
ENSBTAG00000014238	ENSBTAG00000000447	ENSBTAG00000045904	ENSBTAG00000037686
ENSBTAG00000012102	ENSBTAG00000033887	ENSBTAG00000038330	ENSBTAG00000011374
ENSBTAG00000018729	ENSBTAG00000038536	ENSBTAG00000014679	ENSBTAG00000000737
ENSBTAG00000020417	ENSBTAG00000019460	ENSBTAG00000018097	ENSBTAG00000003440
ENSBTAG00000007204	ENSBTAG00000023207	ENSBTAG00000000786	ENSBTAG00000005475
ENSBTAG00000021337	ENSBTAG00000019024	ENSBTAG00000014468	ENSBTAG00000030319
ENSBTAG00000015145	ENSBTAG00000008652	ENSBTAG00000008991	ENSBTAG00000015821
ENSBTAG00000007939	ENSBTAG00000005239	ENSBTAG00000020860	ENSBTAG00000019855
ENSBTAG00000004600	ENSBTAG00000000390	ENSBTAG00000019759	ENSBTAG00000002842
ENSBTAG00000000296	ENSBTAG00000009019	ENSBTAG00000002182	ENSBTAG00000022808
ENSBTAG00000004695	ENSBTAG00000025191	ENSBTAG00000027361	ENSBTAG00000035064
ENSBTAG00000012432	ENSBTAG00000015793	ENSBTAG00000047856	ENSBTAG00000014536
ENSBTAG00000005138	ENSBTAG00000018281	ENSBTAG00000024097	ENSBTAG00000024476
ENSBTAG00000005354	ENSBTAG00000001096	ENSBTAG00000009747	ENSBTAG00000022520
ENSBTAG00000011824	ENSBTAG00000010647	ENSBTAG00000020964	ENSBTAG00000008089
ENSBTAG00000005865	ENSBTAG00000024000	ENSBTAG00000015253	ENSBTAG00000044023
ENSBTAG00000004802	ENSBTAG00000023270	ENSBTAG00000005160	ENSBTAG00000002719
ENSBTAG00000008034	ENSBTAG00000011017	ENSBTAG00000016635	ENSBTAG00000015602
ENSBTAG00000019136	ENSBTAG00000001774	ENSBTAG00000006165	ENSBTAG00000021490
ENSBTAG00000033217	ENSBTAG00000012558	ENSBTAG00000013273	ENSBTAG00000014616
ENSBTAG00000019271	ENSBTAG00000026708	ENSBTAG00000017652	ENSBTAG00000010367
ENSBTAG00000000855	ENSBTAG00000007581	ENSBTAG00000012495	ENSBTAG00000020147
ENSBTAG00000020123	ENSBTAG00000007237	ENSBTAG00000045523	ENSBTAG00000000785
ENSBTAG00000003401	ENSBTAG00000008765	ENSBTAG00000008279	ENSBTAG00000046258
ENSBTAG00000013854	ENSBTAG00000009079	ENSBTAG00000046218	ENSBTAG00000020596
ENSBTAG00000007725	ENSBTAG00000005842	ENSBTAG00000026266	ENSBTAG00000016377
ENSBTAG00000001908	ENSBTAG00000045703	ENSBTAG00000038979	ENSBTAG00000018993
ENSBTAG00000012066	ENSBTAG00000019153	ENSBTAG00000021514	ENSBTAG00000017011
ENSBTAG00000009228	ENSBTAG00000016235	ENSBTAG00000006675	ENSBTAG00000021537
ENSBTAG00000027181	ENSBTAG00000016560	ENSBTAG00000012981	ENSBTAG00000009290
ENSBTAG00000020218	ENSBTAG00000006511	ENSBTAG00000014922	ENSBTAG00000047930
ENSBTAG00000014947	ENSBTAG00000015972	ENSBTAG00000030977	ENSBTAG00000006591
ENSBTAG00000001460	ENSBTAG00000015796	ENSBTAG00000015426	ENSBTAG00000018653
ENSBTAG00000021965	ENSBTAG00000009905	ENSBTAG00000046620	ENSBTAG00000018594
ENSBTAG00000005426	ENSBTAG00000010152	ENSBTAG00000004237	ENSBTAG00000008804
ENSBTAG00000013662	ENSBTAG00000005385	ENSBTAG00000017430	ENSBTAG00000003483
ENSBTAG00000001795	ENSBTAG00000010036	ENSBTAG00000034580	ENSBTAG00000004227
ENSBTAG00000002900	ENSBTAG00000007507	ENSBTAG00000013074	ENSBTAG00000010951
ENSBTAG00000039861	ENSBTAG00000016236	ENSBTAG00000016542	ENSBTAG00000011809
ENSBTAG00000025426	ENSBTAG00000000423	ENSBTAG00000000815	ENSBTAG00000002363
ENSBTAG00000016210	ENSBTAG00000011620	ENSBTAG00000005688	ENSBTAG00000017140
ENSBTAG00000002236	ENSBTAG00000018067	ENSBTAG00000016316	ENSBTAG00000007439
ENSBTAG00000010551	ENSBTAG00000001904	ENSBTAG00000016004	ENSBTAG00000001773
ENSBTAG00000017832	ENSBTAG00000037819	ENSBTAG00000019511	ENSBTAG00000003073
ENSBTAG00000014991	ENSBTAG00000012191	ENSBTAG00000004632	ENSBTAG00000015196
ENSBTAG00000010745	ENSBTAG00000014186	ENSBTAG00000012366	ENSBTAG00000001387
ENSBTAG00000000137	ENSBTAG00000009275	ENSBTAG00000020389	ENSBTAG00000002233
ENSBTAG00000005166	ENSBTAG00000021449	ENSBTAG00000005627	ENSBTAG00000003256
ENSBTAG00000017349	ENSBTAG00000014607	ENSBTAG00000046526	ENSBTAG00000013822
ENSBTAG00000015844	ENSBTAG00000020981	ENSBTAG00000012845	ENSBTAG00000009548
ENSBTAG00000015109	ENSBTAG00000004059	ENSBTAG00000001288	ENSBTAG00000015386
ENSBTAG00000008528	ENSBTAG00000018711	ENSBTAG00000001693	ENSBTAG00000001576
ENSBTAG00000001506	ENSBTAG00000012968	ENSBTAG00000011732	ENSBTAG00000031777
ENSBTAG00000016882	ENSBTAG00000019930	ENSBTAG00000019160	ENSBTAG00000031146
ENSBTAG00000013309	ENSBTAG00000040334	ENSBTAG00000000363	ENSBTAG00000047591
ENSBTAG00000001657	ENSBTAG00000021293	ENSBTAG00000015192	ENSBTAG00000018020
ENSBTAG00000018557	ENSBTAG00000010931	ENSBTAG00000014579	ENSBTAG00000002941
ENSBTAG00000019832	ENSBTAG00000019488	ENSBTAG00000017416	ENSBTAG00000007166
ENSBTAG00000017834	ENSBTAG00000018037	ENSBTAG00000007559	ENSBTAG00000019895
ENSBTAG00000002468	ENSBTAG00000020318	ENSBTAG00000018437	ENSBTAG00000007897
ENSBTAG00000019585	ENSBTAG00000035244	ENSBTAG00000003692	ENSBTAG00000007053
ENSBTAG00000020108	ENSBTAG00000039981	ENSBTAG00000016557	ENSBTAG00000007206
ENSBTAG00000038156	ENSBTAG00000008346	ENSBTAG00000017419	ENSBTAG00000019579
ENSBTAG00000000948	ENSBTAG00000019831	ENSBTAG00000009263	ENSBTAG00000016497
ENSBTAG00000018153	ENSBTAG00000008617	ENSBTAG00000011918	ENSBTAG00000015140
ENSBTAG00000045689	ENSBTAG00000004833	ENSBTAG00000015951	ENSBTAG00000010736
ENSBTAG00000012703	ENSBTAG00000000682	ENSBTAG00000015119	ENSBTAG00000021849
ENSBTAG00000005980	ENSBTAG00000014269	ENSBTAG00000009886	ENSBTAG00000004036
ENSBTAG00000009939	ENSBTAG00000026836	ENSBTAG00000002286	ENSBTAG00000010210
ENSBTAG00000011256	ENSBTAG00000004280	ENSBTAG00000001794	ENSBTAG00000008193
ENSBTAG00000020496	ENSBTAG00000007723	ENSBTAG00000030885	ENSBTAG00000011389
ENSBTAG00000009237	ENSBTAG00000008291	ENSBTAG00000001640	ENSBTAG00000007988
ENSBTAG00000006118	ENSBTAG00000011258	ENSBTAG00000016061	ENSBTAG00000020930
ENSBTAG00000014299	ENSBTAG00000006089	ENSBTAG00000004383	ENSBTAG00000030520
ENSBTAG00000006214	ENSBTAG00000016743	ENSBTAG00000021975	ENSBTAG00000011614
ENSBTAG00000021377	ENSBTAG00000021286	ENSBTAG00000013238	ENSBTAG00000045947
ENSBTAG00000021227	ENSBTAG00000012470	ENSBTAG00000006492	ENSBTAG00000000629
ENSBTAG00000019366	ENSBTAG00000021790	ENSBTAG00000017212	ENSBTAG00000017824
ENSBTAG00000004937	ENSBTAG00000008808	ENSBTAG00000009785	ENSBTAG00000000472
ENSBTAG00000019180	ENSBTAG00000011842	ENSBTAG00000013126	ENSBTAG00000000079
ENSBTAG00000030302	ENSBTAG00000000748	ENSBTAG00000021939	ENSBTAG00000001919
ENSBTAG00000018656	ENSBTAG00000002881	ENSBTAG00000015519	ENSBTAG00000006721
ENSBTAG00000011596	ENSBTAG00000014294	ENSBTAG00000030453	ENSBTAG00000032603
ENSBTAG00000011839	ENSBTAG00000002516	ENSBTAG00000011075	ENSBTAG00000046153
ENSBTAG00000021232	ENSBTAG00000005809	ENSBTAG00000013830	ENSBTAG00000020219
ENSBTAG00000039130	ENSBTAG00000009432	ENSBTAG00000019313	ENSBTAG00000001857
ENSBTAG00000009736	ENSBTAG00000004799	ENSBTAG00000003002	ENSBTAG00000009058
ENSBTAG00000021883	ENSBTAG00000014124	ENSBTAG00000032637	ENSBTAG00000047077
ENSBTAG00000001598	ENSBTAG00000014742	ENSBTAG00000006661	ENSBTAG00000011274
ENSBTAG00000016336	ENSBTAG00000019696	ENSBTAG00000011831	ENSBTAG00000001374
ENSBTAG00000013589	ENSBTAG00000030836	ENSBTAG00000008873	ENSBTAG00000006784
ENSBTAG00000018272	ENSBTAG00000011723	ENSBTAG00000003092	ENSBTAG00000008126
ENSBTAG00000027316	ENSBTAG00000018538	ENSBTAG00000002698	ENSBTAG00000008078
ENSBTAG00000001017	ENSBTAG00000020634	ENSBTAG00000002557	ENSBTAG00000007740
ENSBTAG00000019964	ENSBTAG00000023607	ENSBTAG00000006960	ENSBTAG00000012142
ENSBTAG00000022013	ENSBTAG00000047376	ENSBTAG00000011285	ENSBTAG00000009598
ENSBTAG00000007369	ENSBTAG00000006353	ENSBTAG00000010696	ENSBTAG00000007652
ENSBTAG00000019237	ENSBTAG00000018157	ENSBTAG00000017191	ENSBTAG00000020937
ENSBTAG00000006242	ENSBTAG00000003039	ENSBTAG00000011860	ENSBTAG00000020855
ENSBTAG00000005246	ENSBTAG00000024520	ENSBTAG00000020761	ENSBTAG00000031696
ENSBTAG00000002187	ENSBTAG00000003835	ENSBTAG00000004368	ENSBTAG00000024503
ENSBTAG00000019810	ENSBTAG00000010772	ENSBTAG00000006486	ENSBTAG00000017096
ENSBTAG00000019217	ENSBTAG00000019771	ENSBTAG00000016053	ENSBTAG00000021709
ENSBTAG00000007215	ENSBTAG00000004150	ENSBTAG00000019907	ENSBTAG00000019894
ENSBTAG00000008860	ENSBTAG00000009282	ENSBTAG00000014450	ENSBTAG00000038088
ENSBTAG00000001553	ENSBTAG00000025424	ENSBTAG00000006114	ENSBTAG00000025458
ENSBTAG00000013016	ENSBTAG00000031682	ENSBTAG00000040380	ENSBTAG00000040072
ENSBTAG00000005443	ENSBTAG00000021741	ENSBTAG00000018658	ENSBTAG00000002296
ENSBTAG00000046797	ENSBTAG00000014611	ENSBTAG00000015076	ENSBTAG00000047088
ENSBTAG00000003172	ENSBTAG00000009987	ENSBTAG00000020943	ENSBTAG00000046088
ENSBTAG00000038617	ENSBTAG00000037649	ENSBTAG00000000981	ENSBTAG00000010928
ENSBTAG00000005969	ENSBTAG00000012629	ENSBTAG00000016467	ENSBTAG00000003384
ENSBTAG00000009683	ENSBTAG00000008434	ENSBTAG00000023002	ENSBTAG00000021968
ENSBTAG00000046712	ENSBTAG00000010738	ENSBTAG00000009822	ENSBTAG00000012566
ENSBTAG00000010481	ENSBTAG00000008485	ENSBTAG00000013782	ENSBTAG00000020416
ENSBTAG00000016198	ENSBTAG00000008301	ENSBTAG00000017067	ENSBTAG00000010487
ENSBTAG00000000203	ENSBTAG00000002025	ENSBTAG00000015882	ENSBTAG00000001740
ENSBTAG00000003476	ENSBTAG00000027766	ENSBTAG00000006501	ENSBTAG00000001687
ENSBTAG00000006755	ENSBTAG00000014960	ENSBTAG00000004874	ENSBTAG00000023846
ENSBTAG00000011805	ENSBTAG00000024578	ENSBTAG00000003015	ENSBTAG00000002417
ENSBTAG00000010007	ENSBTAG00000007883	ENSBTAG00000007164	ENSBTAG00000005102
ENSBTAG00000002890	ENSBTAG00000016805	ENSBTAG00000013535	ENSBTAG00000012757
ENSBTAG00000017037	ENSBTAG00000027426	ENSBTAG00000015276	ENSBTAG00000014151
ENSBTAG00000012962	ENSBTAG00000024240	ENSBTAG00000000510	ENSBTAG00000007683
ENSBTAG00000005464	ENSBTAG00000009383	ENSBTAG00000010480	ENSBTAG00000037781
ENSBTAG00000014302	ENSBTAG00000020100	ENSBTAG00000020810	ENSBTAG00000017287
ENSBTAG00000014064	ENSBTAG00000033672	ENSBTAG00000020726	ENSBTAG00000006606
ENSBTAG00000012975	ENSBTAG00000020277	ENSBTAG00000008132	ENSBTAG00000012425
ENSBTAG00000003094	ENSBTAG00000006818	ENSBTAG00000000098	ENSBTAG00000000236
ENSBTAG00000019603	ENSBTAG00000046775	ENSBTAG00000007133	ENSBTAG00000020880
ENSBTAG00000013004	ENSBTAG00000021785	ENSBTAG00000021544	ENSBTAG00000047708
ENSBTAG00000009804	ENSBTAG00000018913	ENSBTAG00000003922	ENSBTAG00000011512
ENSBTAG00000001776	ENSBTAG00000004353	ENSBTAG00000031917	ENSBTAG00000016299
ENSBTAG00000018783	ENSBTAG00000017298	ENSBTAG00000001497	ENSBTAG00000009664
ENSBTAG00000010658	ENSBTAG00000000067	ENSBTAG00000000458	ENSBTAG00000003519
ENSBTAG00000001350	ENSBTAG00000018663	ENSBTAG00000004876	ENSBTAG00000021471
ENSBTAG00000010919	ENSBTAG00000039462	ENSBTAG00000014984	ENSBTAG00000007708
ENSBTAG00000005027	ENSBTAG00000012642	ENSBTAG00000012858	ENSBTAG00000038498
ENSBTAG00000031483	ENSBTAG00000003679	ENSBTAG00000046415	ENSBTAG00000008735
ENSBTAG00000017279	ENSBTAG00000014529	ENSBTAG00000020125	ENSBTAG00000012111
ENSBTAG00000027932	ENSBTAG00000005827	ENSBTAG00000004999	ENSBTAG00000015752
ENSBTAG00000008003	ENSBTAG00000013317	ENSBTAG00000005180	ENSBTAG00000015930
ENSBTAG00000039573	ENSBTAG00000023628	ENSBTAG00000010545	ENSBTAG00000013670
ENSBTAG00000009470	ENSBTAG00000047855	ENSBTAG00000016691	ENSBTAG00000005066
ENSBTAG00000005142	ENSBTAG00000017137	ENSBTAG00000019284	ENSBTAG00000001432
ENSBTAG00000012036	ENSBTAG00000009941	ENSBTAG00000044038	ENSBTAG00000004771
ENSBTAG00000021744	ENSBTAG00000016967	ENSBTAG00000004879	ENSBTAG00000005338
ENSBTAG00000013218	ENSBTAG00000031998	ENSBTAG00000011864	ENSBTAG00000007898
ENSBTAG00000015986	ENSBTAG00000006832	ENSBTAG00000017746	ENSBTAG00000014737
ENSBTAG00000016911	ENSBTAG00000048125	ENSBTAG00000014719	ENSBTAG00000004476
ENSBTAG00000008443	ENSBTAG00000022895	ENSBTAG00000011247	ENSBTAG00000004769
ENSBTAG00000016806	ENSBTAG00000013951	ENSBTAG00000027431	ENSBTAG00000000440
ENSBTAG00000016481	ENSBTAG00000004509	ENSBTAG00000026684	ENSBTAG00000003220
ENSBTAG00000004416	ENSBTAG00000019733	ENSBTAG00000018800	ENSBTAG00000044155
ENSBTAG00000019167	ENSBTAG00000012377	ENSBTAG00000018563	ENSBTAG00000017104
ENSBTAG00000005077	ENSBTAG00000003653	ENSBTAG00000038990	ENSBTAG00000005700
ENSBTAG00000015474	ENSBTAG00000019289	ENSBTAG00000046263	ENSBTAG00000010731
ENSBTAG00000010401	ENSBTAG00000012723	ENSBTAG00000020831	ENSBTAG00000005416
ENSBTAG00000007113	ENSBTAG00000021065	ENSBTAG00000013227	ENSBTAG00000000049
ENSBTAG00000008896	ENSBTAG00000018841	ENSBTAG00000011136	ENSBTAG00000048257
ENSBTAG00000018052	ENSBTAG00000021334	ENSBTAG00000014205	ENSBTAG00000013957
ENSBTAG00000024561	ENSBTAG00000003438	ENSBTAG00000009918	ENSBTAG00000018969
ENSBTAG00000012897	ENSBTAG00000003610	ENSBTAG00000039766	ENSBTAG00000007364
ENSBTAG00000020046	ENSBTAG00000010221	ENSBTAG00000015801	ENSBTAG00000012169
ENSBTAG00000000310	ENSBTAG00000012649	ENSBTAG00000007787	ENSBTAG00000010077
ENSBTAG00000012938	ENSBTAG00000021373	ENSBTAG00000003460	ENSBTAG00000045717
ENSBTAG00000013579	ENSBTAG00000018629	ENSBTAG00000009483	ENSBTAG00000005786
ENSBTAG00000014259	ENSBTAG00000004797	ENSBTAG00000011383	ENSBTAG00000011011
ENSBTAG00000021724	ENSBTAG00000016943	ENSBTAG00000003728	ENSBTAG00000005010
ENSBTAG00000021288	ENSBTAG00000039493	ENSBTAG00000020959	ENSBTAG00000022762
ENSBTAG00000002220	ENSBTAG00000026008	ENSBTAG00000027787	ENSBTAG00000017215
ENSBTAG00000014843	ENSBTAG00000003712	ENSBTAG00000021071	ENSBTAG00000005458
ENSBTAG00000000902	ENSBTAG00000002616	ENSBTAG00000004872	ENSBTAG00000009838
ENSBTAG00000006982	ENSBTAG00000016580	ENSBTAG00000004598	ENSBTAG00000010033
ENSBTAG00000012124	ENSBTAG00000014677	ENSBTAG00000010171	ENSBTAG00000020173
ENSBTAG00000010987	ENSBTAG00000046255	ENSBTAG00000020594	ENSBTAG00000011325
ENSBTAG00000013235	ENSBTAG00000015209	ENSBTAG00000039695	ENSBTAG00000011350
ENSBTAG00000047362	ENSBTAG00000001867	ENSBTAG00000039138	ENSBTAG00000020143
ENSBTAG00000011997	ENSBTAG00000020340	ENSBTAG00000001518	ENSBTAG00000001163
ENSBTAG00000020298	ENSBTAG00000009888	ENSBTAG00000020237	ENSBTAG00000004767
ENSBTAG00000025964	ENSBTAG00000023523	ENSBTAG00000014515	ENSBTAG00000040313
ENSBTAG00000009552	ENSBTAG00000005947	ENSBTAG00000017573	ENSBTAG00000039075
ENSBTAG00000030648	ENSBTAG00000004964	ENSBTAG00000032247	ENSBTAG00000002050
ENSBTAG00000019581	ENSBTAG00000047946	ENSBTAG00000013142	ENSBTAG00000016883
ENSBTAG00000013254	ENSBTAG00000002959	ENSBTAG00000005115	ENSBTAG00000006519
ENSBTAG00000004448	ENSBTAG00000031981	ENSBTAG00000003239	ENSBTAG00000010927
ENSBTAG00000037493	ENSBTAG00000045617	ENSBTAG00000025029	ENSBTAG00000010403
ENSBTAG00000003423	ENSBTAG00000046808	ENSBTAG00000006716	ENSBTAG00000020535
ENSBTAG00000002082	ENSBTAG00000001000	ENSBTAG00000027390	ENSBTAG00000011648
ENSBTAG00000001038	ENSBTAG00000032038	ENSBTAG00000007962	ENSBTAG00000025221
ENSBTAG00000017028	ENSBTAG00000019265	ENSBTAG00000021997	ENSBTAG00000002655
ENSBTAG00000010976	ENSBTAG00000025859	ENSBTAG00000017071	ENSBTAG00000021073
ENSBTAG00000015312	ENSBTAG00000007731	ENSBTAG00000003705	ENSBTAG00000039740
ENSBTAG00000031648	ENSBTAG00000004484	ENSBTAG00000003342	ENSBTAG00000018213
ENSBTAG00000004193	ENSBTAG00000013099	ENSBTAG00000001987	ENSBTAG00000003975
ENSBTAG00000035083	ENSBTAG00000021632	ENSBTAG00000008835	ENSBTAG00000014273
ENSBTAG00000025617	ENSBTAG00000012273	ENSBTAG00000008654	ENSBTAG00000015126
ENSBTAG00000002554	ENSBTAG00000015184	ENSBTAG00000007630	ENSBTAG00000000179
ENSBTAG00000019754	ENSBTAG00000008411	ENSBTAG00000019888	ENSBTAG00000004541
ENSBTAG00000032954	ENSBTAG00000019745	ENSBTAG00000012206	ENSBTAG00000005210
ENSBTAG00000018421	ENSBTAG00000000738	ENSBTAG00000014549	ENSBTAG00000018864
ENSBTAG00000011463	ENSBTAG00000026754	ENSBTAG00000005571	ENSBTAG00000015904
ENSBTAG00000020617	ENSBTAG00000020099	ENSBTAG00000002935	ENSBTAG00000004378
ENSBTAG00000018999	ENSBTAG00000048042	ENSBTAG00000010531	ENSBTAG00000017048
ENSBTAG00000007963	ENSBTAG00000015017	ENSBTAG00000015486	ENSBTAG00000046561
ENSBTAG00000005929	ENSBTAG00000007804	ENSBTAG00000008674	ENSBTAG00000007838
ENSBTAG00000017602	ENSBTAG00000004066	ENSBTAG00000020878	ENSBTAG00000008180
ENSBTAG00000007447	ENSBTAG00000004388	ENSBTAG00000005917	ENSBTAG00000013483
ENSBTAG00000013308	ENSBTAG00000008248	ENSBTAG00000003751	ENSBTAG00000010220
ENSBTAG00000006085	ENSBTAG00000019297	ENSBTAG00000006523	ENSBTAG00000018420
ENSBTAG00000038186	ENSBTAG00000027081	ENSBTAG00000008369	ENSBTAG00000003826
ENSBTAG00000005384	ENSBTAG00000021583	ENSBTAG00000012063	ENSBTAG00000030484
ENSBTAG00000008224	ENSBTAG00000002821	ENSBTAG00000032515	ENSBTAG00000013992
ENSBTAG00000006463	ENSBTAG00000025531	ENSBTAG00000005489	ENSBTAG00000003267
ENSBTAG00000005197	ENSBTAG00000008638	ENSBTAG00000001193	ENSBTAG00000039815
ENSBTAG00000047361	ENSBTAG00000005093	ENSBTAG00000010923	ENSBTAG00000019555
ENSBTAG00000031707	ENSBTAG00000011083	ENSBTAG00000045550	ENSBTAG00000016903
ENSBTAG00000020407	ENSBTAG00000022293	ENSBTAG00000012961	ENSBTAG00000003361
ENSBTAG00000006017	ENSBTAG00000014773	ENSBTAG00000017078	ENSBTAG00000004908
ENSBTAG00000027625	ENSBTAG00000015002	ENSBTAG00000007614	ENSBTAG00000010037
ENSBTAG00000020126	ENSBTAG00000013996	ENSBTAG00000021020	ENSBTAG00000025929
ENSBTAG00000015857	ENSBTAG00000032253	ENSBTAG00000002590	ENSBTAG00000007931
ENSBTAG00000005631	ENSBTAG00000025593	ENSBTAG00000004565	ENSBTAG00000003699
ENSBTAG00000003798	ENSBTAG00000040568	ENSBTAG00000006697	ENSBTAG00000002076
ENSBTAG00000013300	ENSBTAG00000010337	ENSBTAG00000005854	ENSBTAG00000025379
ENSBTAG00000001565	ENSBTAG00000017517	ENSBTAG00000010577	ENSBTAG00000034885
ENSBTAG00000020196	ENSBTAG00000001762	ENSBTAG00000002835	ENSBTAG00000023776
ENSBTAG00000008591	ENSBTAG00000004842	ENSBTAG00000019182	ENSBTAG00000045754
ENSBTAG00000004783	ENSBTAG00000018637	ENSBTAG00000019314	ENSBTAG00000020489
ENSBTAG00000017840	ENSBTAG00000001156	ENSBTAG00000031913	ENSBTAG00000011245
ENSBTAG00000006175	ENSBTAG00000015190	ENSBTAG00000007808	ENSBTAG00000003232
ENSBTAG00000009959	ENSBTAG00000002624	ENSBTAG00000011953	ENSBTAG00000018863
ENSBTAG00000015124	ENSBTAG00000004961	ENSBTAG00000013465	ENSBTAG00000031600
ENSBTAG00000020093	ENSBTAG00000000807	ENSBTAG00000007986	ENSBTAG00000006213
ENSBTAG00000024889	ENSBTAG00000016869	ENSBTAG00000025413	ENSBTAG00000002817
ENSBTAG00000011415	ENSBTAG00000003602	ENSBTAG00000005034	ENSBTAG00000019700
ENSBTAG00000000579	ENSBTAG00000003813	ENSBTAG00000005589	ENSBTAG00000012109
ENSBTAG00000003234	ENSBTAG00000017027	ENSBTAG00000017354	ENSBTAG00000037735
ENSBTAG00000011628	ENSBTAG00000001204	ENSBTAG00000004715	ENSBTAG00000004222
ENSBTAG00000045971	ENSBTAG00000009372	ENSBTAG00000009877	ENSBTAG00000022890
ENSBTAG00000020447	ENSBTAG00000024869	ENSBTAG00000002988	ENSBTAG00000021045
ENSBTAG00000009584	ENSBTAG00000014548	ENSBTAG00000020552	ENSBTAG00000006570
ENSBTAG00000014079	ENSBTAG00000009142	ENSBTAG00000021011	ENSBTAG00000046357
ENSBTAG00000010485	ENSBTAG00000020153	ENSBTAG00000015195	ENSBTAG00000006167
ENSBTAG00000000340	ENSBTAG00000045941	ENSBTAG00000002742	ENSBTAG00000022539
ENSBTAG00000001059	ENSBTAG00000007130	ENSBTAG00000008552	ENSBTAG00000000240
ENSBTAG00000009665	ENSBTAG00000003081	ENSBTAG00000027843	ENSBTAG00000014015
ENSBTAG00000004177	ENSBTAG00000020931	ENSBTAG00000015127	ENSBTAG00000019953
ENSBTAG00000012383	ENSBTAG00000016515	ENSBTAG00000013860	ENSBTAG00000008064
ENSBTAG00000013023	ENSBTAG00000016969	ENSBTAG00000001199	ENSBTAG00000001729
ENSBTAG00000003799	ENSBTAG00000033677	ENSBTAG00000003807	ENSBTAG00000000566
ENSBTAG00000005119	ENSBTAG00000003218	ENSBTAG00000002748	ENSBTAG00000016939
ENSBTAG00000003191	ENSBTAG00000019464	ENSBTAG00000001352	ENSBTAG00000032821
ENSBTAG00000014175	ENSBTAG00000008131	ENSBTAG00000012197	ENSBTAG00000021811
ENSBTAG00000014105	ENSBTAG00000005882	ENSBTAG00000005190	ENSBTAG00000015856
ENSBTAG00000006904	ENSBTAG00000011963	ENSBTAG00000007681	ENSBTAG00000006022
ENSBTAG00000004625	ENSBTAG00000007937	ENSBTAG00000023218	ENSBTAG00000025130
ENSBTAG00000012293	ENSBTAG00000010943	ENSBTAG00000001834	ENSBTAG00000037389
ENSBTAG00000000660	ENSBTAG00000011196	ENSBTAG00000045817	ENSBTAG00000030616
ENSBTAG00000011358	ENSBTAG00000033648	ENSBTAG00000000421	ENSBTAG00000006805
ENSBTAG00000007840	ENSBTAG00000014095	ENSBTAG00000004875	ENSBTAG00000019048
ENSBTAG00000031890	ENSBTAG00000000287	ENSBTAG00000011790	ENSBTAG00000039823
ENSBTAG00000012267	ENSBTAG00000005068	ENSBTAG00000018717	ENSBTAG00000022294
ENSBTAG00000007685	ENSBTAG00000004461	ENSBTAG00000010563	ENSBTAG00000025667
ENSBTAG00000018431	ENSBTAG00000005497	ENSBTAG00000007422	ENSBTAG00000013095
ENSBTAG00000004014	ENSBTAG00000047314	ENSBTAG00000001528	ENSBTAG00000039657
ENSBTAG00000007375	ENSBTAG00000008074	ENSBTAG00000004587	ENSBTAG00000008809
ENSBTAG00000005345	ENSBTAG00000012350	ENSBTAG00000047502	ENSBTAG00000013426
ENSBTAG00000020689	ENSBTAG00000025383	ENSBTAG00000032446	ENSBTAG00000007593
ENSBTAG00000012342	ENSBTAG00000009109	ENSBTAG00000011429	ENSBTAG00000009337
ENSBTAG00000017799	ENSBTAG00000002020	ENSBTAG00000014081	ENSBTAG00000003376
ENSBTAG00000000411	ENSBTAG00000013414	ENSBTAG00000014964	ENSBTAG00000014765
ENSBTAG00000022022	ENSBTAG00000009542	ENSBTAG00000019184	ENSBTAG00000010285
ENSBTAG00000003604	ENSBTAG00000002058	ENSBTAG00000019994	ENSBTAG00000001414
ENSBTAG00000009231	ENSBTAG00000027319	ENSBTAG00000010292	ENSBTAG00000004013
ENSBTAG00000002105	ENSBTAG00000039812	ENSBTAG00000004343	ENSBTAG00000020646
ENSBTAG00000014208	ENSBTAG00000046301	ENSBTAG00000039995	ENSBTAG00000010657
ENSBTAG00000010234	ENSBTAG00000046924	ENSBTAG00000007024	ENSBTAG00000010158
ENSBTAG00000010843	ENSBTAG00000002271	ENSBTAG00000008942	ENSBTAG00000045647
ENSBTAG00000047606	ENSBTAG00000006428	ENSBTAG00000014060	ENSBTAG00000017228
ENSBTAG00000021416	ENSBTAG00000006504	ENSBTAG00000013880	ENSBTAG00000032538
ENSBTAG00000018181	ENSBTAG00000018986	ENSBTAG00000021140	ENSBTAG00000016145
ENSBTAG00000019967	ENSBTAG00000032534	ENSBTAG00000002299	ENSBTAG00000005633
ENSBTAG00000021343	ENSBTAG00000013231	ENSBTAG00000020331	ENSBTAG00000017021
ENSBTAG00000005127	ENSBTAG00000003062	ENSBTAG00000005371	ENSBTAG00000004440
ENSBTAG00000012900	ENSBTAG00000032660	ENSBTAG00000020504	ENSBTAG00000022613
ENSBTAG00000001815	ENSBTAG00000024157	ENSBTAG00000004869	ENSBTAG00000031572
ENSBTAG00000018725	ENSBTAG00000010416	ENSBTAG00000032705	ENSBTAG00000007793
ENSBTAG00000014401	ENSBTAG00000003499	ENSBTAG00000006878	ENSBTAG00000008349
ENSBTAG00000013245	ENSBTAG00000031551	ENSBTAG00000026248	ENSBTAG00000014230
ENSBTAG00000020751	ENSBTAG00000010390	ENSBTAG00000002042	ENSBTAG00000020398
ENSBTAG00000021061	ENSBTAG00000006143	ENSBTAG00000010670	ENSBTAG00000044138
ENSBTAG00000017845	ENSBTAG00000002938	ENSBTAG00000006200	ENSBTAG00000017582
ENSBTAG00000018967	ENSBTAG00000009302	ENSBTAG00000000607	ENSBTAG00000000770
ENSBTAG00000006084	ENSBTAG00000035572	ENSBTAG00000010348	ENSBTAG00000012234
ENSBTAG00000006104	ENSBTAG00000006801	ENSBTAG00000003747	ENSBTAG00000033313
ENSBTAG00000006250	ENSBTAG00000010533	ENSBTAG00000011507	ENSBTAG00000005062
ENSBTAG00000006744	ENSBTAG00000004421	ENSBTAG00000014353	ENSBTAG00000016101
ENSBTAG00000002531	ENSBTAG00000038011	ENSBTAG00000000675	ENSBTAG00000015218
ENSBTAG00000000700	ENSBTAG00000030805	ENSBTAG00000014927	ENSBTAG00000019687
ENSBTAG00000004375	ENSBTAG00000032089	ENSBTAG00000018315	ENSBTAG00000047338
ENSBTAG00000012518	ENSBTAG00000019823	ENSBTAG00000021464	ENSBTAG00000011133
ENSBTAG00000017584	ENSBTAG00000005728	ENSBTAG00000000291	ENSBTAG00000008165
ENSBTAG00000019785	ENSBTAG00000005372	ENSBTAG00000005682	ENSBTAG00000039132
ENSBTAG00000001996	ENSBTAG00000020705	ENSBTAG00000012619	ENSBTAG00000025788
ENSBTAG00000001573	ENSBTAG00000018382	ENSBTAG00000037456	ENSBTAG00000020961
ENSBTAG00000008403	ENSBTAG00000000269	ENSBTAG00000002716	ENSBTAG00000045172
ENSBTAG00000000562	ENSBTAG00000007414	ENSBTAG00000005488	ENSBTAG00000011855
ENSBTAG00000024542	ENSBTAG00000009704	ENSBTAG00000020498	ENSBTAG00000039046
ENSBTAG00000014697	ENSBTAG00000008294	ENSBTAG00000005249	ENSBTAG00000019887
ENSBTAG00000016562	ENSBTAG00000011715	ENSBTAG00000014421	ENSBTAG00000001101
ENSBTAG00000012817	ENSBTAG00000008213	ENSBTAG00000047471	ENSBTAG00000046931
ENSBTAG00000012804	ENSBTAG00000016757	ENSBTAG00000020272	ENSBTAG00000001138
ENSBTAG00000015764	ENSBTAG00000006882	ENSBTAG00000005057	ENSBTAG00000016028
ENSBTAG00000017715	ENSBTAG00000010826	ENSBTAG00000012460	ENSBTAG00000020731
ENSBTAG00000007217	ENSBTAG00000033679	ENSBTAG00000031709	ENSBTAG00000006107
ENSBTAG00000012726	ENSBTAG00000012086	ENSBTAG00000005961	ENSBTAG00000007714
ENSBTAG00000010645	ENSBTAG00000022003	ENSBTAG00000024549	ENSBTAG00000014343
ENSBTAG00000013187	ENSBTAG00000031561	ENSBTAG00000015019	ENSBTAG00000003512
ENSBTAG00000013030	ENSBTAG00000014333	ENSBTAG00000000267	ENSBTAG00000012708
ENSBTAG00000004452	ENSBTAG00000034848	ENSBTAG00000039671	ENSBTAG00000003163
ENSBTAG00000009417	ENSBTAG00000008499	ENSBTAG00000000386	ENSBTAG00000008323
ENSBTAG00000012519	ENSBTAG00000010279	ENSBTAG00000000317	ENSBTAG00000013562
ENSBTAG00000015955	ENSBTAG00000047250	ENSBTAG00000009065	ENSBTAG00000017941
ENSBTAG00000001233	ENSBTAG00000011373	ENSBTAG00000003929	ENSBTAG00000026249
ENSBTAG00000006464	ENSBTAG00000048102	ENSBTAG00000005565	ENSBTAG00000007122
ENSBTAG00000013882	ENSBTAG00000017560	ENSBTAG00000015010	ENSBTAG00000047462
ENSBTAG00000011484	ENSBTAG00000005382	ENSBTAG00000047031	ENSBTAG00000033563
ENSBTAG00000013905	ENSBTAG00000021870	ENSBTAG00000002627	ENSBTAG00000021874
ENSBTAG00000015739	ENSBTAG00000002594	ENSBTAG00000018178	ENSBTAG00000022801
ENSBTAG00000013863	ENSBTAG00000019828	ENSBTAG00000007624	ENSBTAG00000009634
ENSBTAG00000024081	ENSBTAG00000004838	ENSBTAG00000001289	ENSBTAG00000000436
ENSBTAG00000020243	ENSBTAG00000006816	ENSBTAG00000000013	ENSBTAG00000007365
ENSBTAG00000018049	ENSBTAG00000003876	ENSBTAG00000015427	ENSBTAG00000047809
ENSBTAG00000019522	ENSBTAG00000016429	ENSBTAG00000004328	ENSBTAG00000018172
ENSBTAG00000035030	ENSBTAG00000010909	ENSBTAG00000004870	ENSBTAG00000012848
ENSBTAG00000009534	ENSBTAG00000020179	ENSBTAG00000004747	ENSBTAG00000017306
ENSBTAG00000008237	ENSBTAG00000012791	ENSBTAG00000002479	ENSBTAG00000019059
ENSBTAG00000016167	ENSBTAG00000037440	ENSBTAG00000003891	ENSBTAG00000017409
ENSBTAG00000009121	ENSBTAG00000015900	ENSBTAG00000003702	ENSBTAG00000045665
ENSBTAG00000013577	ENSBTAG00000020434	ENSBTAG00000013801	ENSBTAG00000019454
ENSBTAG00000013527	ENSBTAG00000004120	ENSBTAG00000046346	ENSBTAG00000011478
ENSBTAG00000013387	ENSBTAG00000019441	ENSBTAG00000002693	ENSBTAG00000014603
ENSBTAG00000018722	ENSBTAG00000019181	ENSBTAG00000007384	ENSBTAG00000016739
ENSBTAG00000015527	ENSBTAG00000007660	ENSBTAG00000016441	ENSBTAG00000000949
ENSBTAG00000019025	ENSBTAG00000003986	ENSBTAG00000019281	ENSBTAG00000039593
ENSBTAG00000002646	ENSBTAG00000019913	ENSBTAG00000016045	ENSBTAG00000016799
ENSBTAG00000004801	ENSBTAG00000047389	ENSBTAG00000013706	ENSBTAG00000017195
ENSBTAG00000012919	ENSBTAG00000031749	ENSBTAG00000025181	ENSBTAG00000013353
ENSBTAG00000006670	ENSBTAG00000018903	ENSBTAG00000046869	ENSBTAG00000013110
ENSBTAG00000021128	ENSBTAG00000031476	ENSBTAG00000020721	ENSBTAG00000019001
ENSBTAG00000038640	ENSBTAG00000006157	ENSBTAG00000001249	ENSBTAG00000019628
ENSBTAG00000021778	ENSBTAG00000046676	ENSBTAG00000046385	ENSBTAG00000044121
ENSBTAG00000018206	ENSBTAG00000043958	ENSBTAG00000017711	ENSBTAG00000015974
ENSBTAG00000004294	ENSBTAG00000019027	ENSBTAG00000005704	ENSBTAG00000010185
ENSBTAG00000007515	ENSBTAG00000013937	ENSBTAG00000013885	ENSBTAG00000007661
ENSBTAG00000007562	ENSBTAG00000019091	ENSBTAG00000011479	ENSBTAG00000019403
ENSBTAG00000020421	ENSBTAG00000018257	ENSBTAG00000006821	ENSBTAG00000010353
ENSBTAG00000046307	ENSBTAG00000035174	ENSBTAG00000021558	ENSBTAG00000003470
ENSBTAG00000005533	ENSBTAG00000025848	ENSBTAG00000017213	ENSBTAG00000020824
ENSBTAG00000017831	ENSBTAG00000017253	ENSBTAG00000015944	ENSBTAG00000000489
ENSBTAG00000016341	ENSBTAG00000015977	ENSBTAG00000031846	ENSBTAG00000044007
ENSBTAG00000017165	ENSBTAG00000011812	ENSBTAG00000011127	ENSBTAG00000031716
ENSBTAG00000000605	ENSBTAG00000007594	ENSBTAG00000013914	ENSBTAG00000021661
ENSBTAG00000007438	ENSBTAG00000004970	ENSBTAG00000012741	ENSBTAG00000001649
ENSBTAG00000022160	ENSBTAG00000011647	ENSBTAG00000012712	ENSBTAG00000033351
ENSBTAG00000011388	ENSBTAG00000018577	ENSBTAG00000005025	ENSBTAG00000019678
ENSBTAG00000010867	ENSBTAG00000006471	ENSBTAG00000021000	ENSBTAG00000017632
ENSBTAG00000012497	ENSBTAG00000006678	ENSBTAG00000001842	ENSBTAG00000002481
ENSBTAG00000000797	ENSBTAG00000014825	ENSBTAG00000015050	ENSBTAG00000005476
ENSBTAG00000000837	ENSBTAG00000014768	ENSBTAG00000002138	ENSBTAG00000012718
ENSBTAG00000005960	ENSBTAG00000030348	ENSBTAG00000021121	ENSBTAG00000006158
ENSBTAG00000020334	ENSBTAG00000016109	ENSBTAG00000010298	ENSBTAG00000016705
ENSBTAG00000046587	ENSBTAG00000017729	ENSBTAG00000015686	ENSBTAG00000047148
ENSBTAG00000001134	ENSBTAG00000019843	ENSBTAG00000024378	ENSBTAG00000012599
ENSBTAG00000002080	ENSBTAG00000021697	ENSBTAG00000019983	ENSBTAG00000011833
ENSBTAG00000016313	ENSBTAG00000032609	ENSBTAG00000020850	ENSBTAG00000023831
ENSBTAG00000000429	ENSBTAG00000023375	ENSBTAG00000032223	ENSBTAG00000001346
ENSBTAG00000008432	ENSBTAG00000018691	ENSBTAG00000000744	ENSBTAG00000003328
ENSBTAG00000017665	ENSBTAG00000015023	ENSBTAG00000046760	ENSBTAG00000046607
ENSBTAG00000004672	ENSBTAG00000045776	ENSBTAG00000034373	ENSBTAG00000003462
ENSBTAG00000010737	ENSBTAG00000009595	ENSBTAG00000006021	ENSBTAG00000034005
ENSBTAG00000017352	ENSBTAG00000032366	ENSBTAG00000045622	ENSBTAG00000000625
ENSBTAG00000032057	ENSBTAG00000017211	ENSBTAG00000007368	ENSBTAG00000038306
ENSBTAG00000034147	ENSBTAG00000018935	ENSBTAG00000021851	ENSBTAG00000007190
ENSBTAG00000001189	ENSBTAG00000004139	ENSBTAG00000009855	ENSBTAG00000009394
ENSBTAG00000006927	ENSBTAG00000038929	ENSBTAG00000033255	ENSBTAG00000008220
ENSBTAG00000013407	ENSBTAG00000021036	ENSBTAG00000000387	ENSBTAG00000018904
ENSBTAG00000008429	ENSBTAG00000009451	ENSBTAG00000011491	ENSBTAG00000038050
ENSBTAG00000045957	ENSBTAG00000027803	ENSBTAG00000010717	ENSBTAG00000000355
ENSBTAG00000046765	ENSBTAG00000007201	ENSBTAG00000014792	ENSBTAG00000017595
ENSBTAG00000018768	ENSBTAG00000019183	ENSBTAG00000014784	ENSBTAG00000039720
ENSBTAG00000009574	ENSBTAG00000001505	ENSBTAG00000018622	ENSBTAG00000013663
ENSBTAG00000011847	ENSBTAG00000019593	ENSBTAG00000002422	ENSBTAG00000000494
ENSBTAG00000015221	ENSBTAG00000047633	ENSBTAG00000017382	ENSBTAG00000046828
ENSBTAG00000005984	ENSBTAG00000002644	ENSBTAG00000000528	ENSBTAG00000045744
ENSBTAG00000019512	ENSBTAG00000030518	ENSBTAG00000002688	ENSBTAG00000017378
ENSBTAG00000015637	ENSBTAG00000006234	ENSBTAG00000000542	ENSBTAG00000045593
ENSBTAG00000003152	ENSBTAG00000000343	ENSBTAG00000012789	ENSBTAG00000005162
ENSBTAG00000046531	ENSBTAG00000033252	ENSBTAG00000002292	ENSBTAG00000010219
ENSBTAG00000000266	ENSBTAG00000002788	ENSBTAG00000025071	ENSBTAG00000007402
ENSBTAG00000015056	ENSBTAG00000008142	ENSBTAG00000004078	ENSBTAG00000000955
ENSBTAG00000048230	ENSBTAG00000018363	ENSBTAG00000019247	ENSBTAG00000038284
ENSBTAG00000016568	ENSBTAG00000005064	ENSBTAG00000020927	ENSBTAG00000046316
ENSBTAG00000018112	ENSBTAG00000002564	ENSBTAG00000045783	ENSBTAG00000005576
ENSBTAG00000002303	ENSBTAG00000031793	ENSBTAG00000016735	ENSBTAG00000019707
ENSBTAG00000020477	ENSBTAG00000009637	ENSBTAG00000008076	ENSBTAG00000047766
ENSBTAG00000010956	ENSBTAG00000013048	ENSBTAG00000047229	ENSBTAG00000000898
ENSBTAG00000007236	ENSBTAG00000011185	ENSBTAG00000014150	ENSBTAG00000047575
ENSBTAG00000020031	ENSBTAG00000009998	ENSBTAG00000004995	ENSBTAG00000011838
ENSBTAG00000004840	ENSBTAG00000047486	ENSBTAG00000021162	ENSBTAG00000001770
ENSBTAG00000000706	ENSBTAG00000014090	ENSBTAG00000008457	ENSBTAG00000013054
ENSBTAG00000004054	ENSBTAG00000046803	ENSBTAG00000019006	ENSBTAG00000012595
ENSBTAG00000004745	ENSBTAG00000002181	ENSBTAG00000018855	ENSBTAG00000011034
ENSBTAG00000013916	ENSBTAG00000021899	ENSBTAG00000020482	ENSBTAG00000031741
ENSBTAG00000006919	ENSBTAG00000000393	ENSBTAG00000002639	ENSBTAG00000019357
ENSBTAG00000015543	ENSBTAG00000002215	ENSBTAG00000022150	ENSBTAG00000000995
ENSBTAG00000016827	ENSBTAG00000010059	ENSBTAG00000009488	ENSBTAG00000046101
ENSBTAG00000022461	ENSBTAG00000012120	ENSBTAG00000020066	ENSBTAG00000003632
ENSBTAG00000004966	ENSBTAG00000013100	ENSBTAG00000001342	ENSBTAG00000010859
ENSBTAG00000008921	ENSBTAG00000013531	ENSBTAG00000018660	ENSBTAG00000037938
ENSBTAG00000007062	ENSBTAG00000005964	ENSBTAG00000015946	ENSBTAG00000035882
ENSBTAG00000021262	ENSBTAG00000015428	ENSBTAG00000004746	ENSBTAG00000000919
ENSBTAG00000010612	ENSBTAG00000034985	ENSBTAG00000006715	ENSBTAG00000047836
ENSBTAG00000001329	ENSBTAG00000002419	ENSBTAG00000021577	ENSBTAG00000004939
ENSBTAG00000016350	ENSBTAG00000014089	ENSBTAG00000003450	ENSBTAG00000009471
ENSBTAG00000021157	ENSBTAG00000035995	ENSBTAG00000018247	ENSBTAG00000009051
ENSBTAG00000020444	ENSBTAG00000011129	ENSBTAG00000018616	ENSBTAG00000015261
ENSBTAG00000014862	ENSBTAG00000015718	ENSBTAG00000014030	ENSBTAG00000038115
ENSBTAG00000008733	ENSBTAG00000005213	ENSBTAG00000030589	ENSBTAG00000019948
ENSBTAG00000011865	ENSBTAG00000021029	ENSBTAG00000011064	ENSBTAG00000009101
ENSBTAG00000003330	ENSBTAG00000024918	ENSBTAG00000006116	ENSBTAG00000026704
ENSBTAG00000039793	ENSBTAG00000003371	ENSBTAG00000013265	ENSBTAG00000007393
ENSBTAG00000017147	ENSBTAG00000023675	ENSBTAG00000014117	ENSBTAG00000006025
ENSBTAG00000009698	ENSBTAG00000008453	ENSBTAG00000003059	ENSBTAG00000000185
ENSBTAG00000004910	ENSBTAG00000024815	ENSBTAG00000000201	ENSBTAG00000020895
ENSBTAG00000012510	ENSBTAG00000018332	ENSBTAG00000004112	ENSBTAG00000023840
ENSBTAG00000019498	ENSBTAG00000000106	ENSBTAG00000016836	ENSBTAG00000001132
ENSBTAG00000013895	ENSBTAG00000014074	ENSBTAG00000019853	ENSBTAG00000016116
ENSBTAG00000038682	ENSBTAG00000038866	ENSBTAG00000020252	ENSBTAG00000018650
ENSBTAG00000016266	ENSBTAG00000009110	ENSBTAG00000019903	ENSBTAG00000009573
ENSBTAG00000010500	ENSBTAG00000008412	ENSBTAG00000021417	ENSBTAG00000031851
ENSBTAG00000014610	ENSBTAG00000010368	ENSBTAG00000024269	ENSBTAG00000007636
ENSBTAG00000007812	ENSBTAG00000014886	ENSBTAG00000000057	ENSBTAG00000007550
ENSBTAG00000000545	ENSBTAG00000047942	ENSBTAG00000020342	ENSBTAG00000004836
ENSBTAG00000018238	ENSBTAG00000027557	ENSBTAG00000003130	ENSBTAG00000048173
ENSBTAG00000032021	ENSBTAG00000011964	ENSBTAG00000009190	ENSBTAG00000004459
ENSBTAG00000014726	ENSBTAG00000012113	ENSBTAG00000020062	ENSBTAG00000000707
ENSBTAG00000010229	ENSBTAG00000006839	ENSBTAG00000001108	ENSBTAG00000009768
ENSBTAG00000047132	ENSBTAG00000007933	ENSBTAG00000000838	ENSBTAG00000022590
ENSBTAG00000019500	ENSBTAG00000010937	ENSBTAG00000000650	ENSBTAG00000002311
ENSBTAG00000015163	ENSBTAG00000015043	ENSBTAG00000016421	ENSBTAG00000004532
ENSBTAG00000046549	ENSBTAG00000016073	ENSBTAG00000015556	ENSBTAG00000047706
ENSBTAG00000007361	ENSBTAG00000007786	ENSBTAG00000009232	ENSBTAG00000006185
ENSBTAG00000006775	ENSBTAG00000008969	ENSBTAG00000003323	ENSBTAG00000008497
ENSBTAG00000000140	ENSBTAG00000019867	ENSBTAG00000011957	ENSBTAG00000027201
ENSBTAG00000002381	ENSBTAG00000012222	ENSBTAG00000000274	ENSBTAG00000016388
ENSBTAG00000015346	ENSBTAG00000004663	ENSBTAG00000010910	ENSBTAG00000020752
ENSBTAG00000004635	ENSBTAG00000014286	ENSBTAG00000003942	ENSBTAG00000047862
ENSBTAG00000008362	ENSBTAG00000012426	ENSBTAG00000000242	ENSBTAG00000004930
ENSBTAG00000002487	ENSBTAG00000009743	ENSBTAG00000006150	ENSBTAG00000002455
ENSBTAG00000030578	ENSBTAG00000020432	ENSBTAG00000011147	ENSBTAG00000002435
ENSBTAG00000009568	ENSBTAG00000014880	ENSBTAG00000010243	ENSBTAG00000015973
ENSBTAG00000015457	ENSBTAG00000020994	ENSBTAG00000007757	ENSBTAG00000048195
ENSBTAG00000033727	ENSBTAG00000021165	ENSBTAG00000046031	ENSBTAG00000014092
ENSBTAG00000020262	ENSBTAG00000011633	ENSBTAG00000000640	ENSBTAG00000001877
ENSBTAG00000010492	ENSBTAG00000021182	ENSBTAG00000000950	ENSBTAG00000009830
ENSBTAG00000011916	ENSBTAG00000003885	ENSBTAG00000030670	ENSBTAG00000020119
ENSBTAG00000004679	ENSBTAG00000018873	ENSBTAG00000032137	ENSBTAG00000016291
ENSBTAG00000006101	ENSBTAG00000004290	ENSBTAG00000015950	ENSBTAG00000017016
ENSBTAG00000003983	ENSBTAG00000020629	ENSBTAG00000017355	ENSBTAG00000046552
ENSBTAG00000005542	ENSBTAG00000004188	ENSBTAG00000013367	ENSBTAG00000002103
ENSBTAG00000000371	ENSBTAG00000008096	ENSBTAG00000012742	ENSBTAG00000002826
ENSBTAG00000012247	ENSBTAG00000019924	ENSBTAG00000011041	ENSBTAG00000001262
ENSBTAG00000046814	ENSBTAG00000016731	ENSBTAG00000009982	ENSBTAG00000009194
ENSBTAG00000002495	ENSBTAG00000040350	ENSBTAG00000000131	ENSBTAG00000037489
ENSBTAG00000000913	ENSBTAG00000032982	ENSBTAG00000005111	ENSBTAG00000032260
ENSBTAG00000005326	ENSBTAG00000012793	ENSBTAG00000021943	ENSBTAG00000017964
ENSBTAG00000001731	ENSBTAG00000015265	ENSBTAG00000009976	ENSBTAG00000015025
ENSBTAG00000031641	ENSBTAG00000001707	ENSBTAG00000017064	ENSBTAG00000001112
ENSBTAG00000047089	ENSBTAG00000018625	ENSBTAG00000010552	ENSBTAG00000037693
ENSBTAG00000001855	ENSBTAG00000034393	ENSBTAG00000033182	ENSBTAG00000034519
ENSBTAG00000007537	ENSBTAG00000003161	ENSBTAG00000020268	ENSBTAG00000019321
ENSBTAG00000006296	ENSBTAG00000011202	ENSBTAG00000007833	ENSBTAG00000015521
ENSBTAG00000006322	ENSBTAG00000015860	ENSBTAG00000021554	ENSBTAG00000014564
ENSBTAG00000013358	ENSBTAG00000031458	ENSBTAG00000003644	ENSBTAG00000020160
ENSBTAG00000001697	ENSBTAG00000021822	ENSBTAG00000020233	ENSBTAG00000039015
ENSBTAG00000018889	ENSBTAG00000031524	ENSBTAG00000012552	ENSBTAG00000010634
ENSBTAG00000018263	ENSBTAG00000020551	ENSBTAG00000019608	ENSBTAG00000005351
ENSBTAG00000015572	ENSBTAG00000045658	ENSBTAG00000011975	ENSBTAG00000044185
ENSBTAG00000007875	ENSBTAG00000016444	ENSBTAG00000003215	ENSBTAG00000019232
ENSBTAG00000005067	ENSBTAG00000003658	ENSBTAG00000020410	ENSBTAG00000027464
ENSBTAG00000000754	ENSBTAG00000018404	ENSBTAG00000016589	ENSBTAG00000004263
ENSBTAG00000020608	ENSBTAG00000021672	ENSBTAG00000007523	ENSBTAG00000034867
ENSBTAG00000009358	ENSBTAG00000008121	ENSBTAG00000012624	ENSBTAG00000011828
ENSBTAG00000007071	ENSBTAG00000016486	ENSBTAG00000009632	ENSBTAG00000007686
ENSBTAG00000009813	ENSBTAG00000010578	ENSBTAG00000001114	ENSBTAG00000010052
ENSBTAG00000017633	ENSBTAG00000019349	ENSBTAG00000014161	ENSBTAG00000018422
ENSBTAG00000020764	ENSBTAG00000019061	ENSBTAG00000013294	ENSBTAG00000019519
ENSBTAG00000020518	ENSBTAG00000010462	ENSBTAG00000002758	ENSBTAG00000014111
ENSBTAG00000003927	ENSBTAG00000047609	ENSBTAG00000004129	ENSBTAG00000009714
ENSBTAG00000015249	ENSBTAG00000014247	ENSBTAG00000020536	ENSBTAG00000008464
ENSBTAG00000001659	ENSBTAG00000001617	ENSBTAG00000007807	ENSBTAG00000001818
ENSBTAG00000015731	ENSBTAG00000012143	ENSBTAG00000046158	ENSBTAG00000039571
ENSBTAG00000008518	ENSBTAG00000007101	ENSBTAG00000012058	ENSBTAG00000046566
ENSBTAG00000010050	ENSBTAG00000018908	ENSBTAG00000000717	ENSBTAG00000014511
ENSBTAG00000008642	ENSBTAG00000014970	ENSBTAG00000021535	ENSBTAG00000020797
ENSBTAG00000000945	ENSBTAG00000008756	ENSBTAG00000001471	ENSBTAG00000039296
ENSBTAG00000006619	ENSBTAG00000010835	ENSBTAG00000019920	ENSBTAG00000033702
ENSBTAG00000006978	ENSBTAG00000048140	ENSBTAG00000008321	ENSBTAG00000003193
ENSBTAG00000002493	ENSBTAG00000030675	ENSBTAG00000004114	ENSBTAG00000012944
ENSBTAG00000009646	ENSBTAG00000018192	ENSBTAG00000007880	ENSBTAG00000033267
ENSBTAG00000007139	ENSBTAG00000000879	ENSBTAG00000021923	ENSBTAG00000008774
ENSBTAG00000010006	ENSBTAG00000021942	ENSBTAG00000008216	ENSBTAG00000016495
ENSBTAG00000002210	ENSBTAG00000000233	ENSBTAG00000031788	ENSBTAG00000015766
ENSBTAG00000001368	ENSBTAG00000021341	ENSBTAG00000020152	ENSBTAG00000007564
ENSBTAG00000009899	ENSBTAG00000003559	ENSBTAG00000021374	ENSBTAG00000047975
ENSBTAG00000014433	ENSBTAG00000033076	ENSBTAG00000020382	ENSBTAG00000004126
ENSBTAG00000003298	ENSBTAG00000000505	ENSBTAG00000014551	ENSBTAG00000046713
ENSBTAG00000006531	ENSBTAG00000034225	ENSBTAG00000021921	ENSBTAG00000016014
ENSBTAG00000014788	ENSBTAG00000012397	ENSBTAG00000000330	ENSBTAG00000020853
ENSBTAG00000006838	ENSBTAG00000010579	ENSBTAG00000015969	ENSBTAG00000040169
ENSBTAG00000014779	ENSBTAG00000003788	ENSBTAG00000002277	ENSBTAG00000026604
ENSBTAG00000011834	ENSBTAG00000035224	ENSBTAG00000010179	ENSBTAG00000007058
ENSBTAG00000045785	ENSBTAG00000030162	ENSBTAG00000015313	ENSBTAG00000007070
ENSBTAG00000002871	ENSBTAG00000007870	ENSBTAG00000019750	ENSBTAG00000012078
ENSBTAG00000019725	ENSBTAG00000047186	ENSBTAG00000011951	ENSBTAG00000015072
ENSBTAG00000039161	ENSBTAG00000047973	ENSBTAG00000030990	ENSBTAG00000020419
ENSBTAG00000014463	ENSBTAG00000001280	ENSBTAG00000009245	ENSBTAG00000018902
ENSBTAG00000002697	ENSBTAG00000022484	ENSBTAG00000010217	ENSBTAG00000003200
ENSBTAG00000015716	ENSBTAG00000018455	ENSBTAG00000002083	ENSBTAG00000012262
ENSBTAG00000012239	ENSBTAG00000000490	ENSBTAG00000008010	ENSBTAG00000019230
ENSBTAG00000020560	ENSBTAG00000026243	ENSBTAG00000013412	ENSBTAG00000000632
ENSBTAG00000015085	ENSBTAG00000002473	ENSBTAG00000010208	ENSBTAG00000048253
ENSBTAG00000002086	ENSBTAG00000008173	ENSBTAG00000018938	ENSBTAG00000026236
ENSBTAG00000002676	ENSBTAG00000034598	ENSBTAG00000010934	ENSBTAG00000013990
ENSBTAG00000007116	ENSBTAG00000017086	ENSBTAG00000017181	ENSBTAG00000034659
ENSBTAG00000008218	ENSBTAG00000044106	ENSBTAG00000008075	ENSBTAG00000011649
ENSBTAG00000015698	ENSBTAG00000006086	ENSBTAG00000047702	ENSBTAG00000002764
ENSBTAG00000005140	ENSBTAG00000004518	ENSBTAG00000014782	ENSBTAG00000002792
ENSBTAG00000017120	ENSBTAG00000000713	ENSBTAG00000004517	ENSBTAG00000005430
ENSBTAG00000021573	ENSBTAG00000039943	ENSBTAG00000009506	ENSBTAG00000002258
ENSBTAG00000013580	ENSBTAG00000047752	ENSBTAG00000001634	ENSBTAG00000002923
ENSBTAG00000009578	ENSBTAG00000032097	ENSBTAG00000021808	ENSBTAG00000024275
ENSBTAG00000004230	ENSBTAG00000009484	ENSBTAG00000012755	ENSBTAG00000018805
ENSBTAG00000000613	ENSBTAG00000013824	ENSBTAG00000030973	ENSBTAG00000020273
ENSBTAG00000021553	ENSBTAG00000019099	ENSBTAG00000010741	ENSBTAG00000013717
ENSBTAG00000015083	ENSBTAG00000000090	ENSBTAG00000000078	ENSBTAG00000014472
ENSBTAG00000019804	ENSBTAG00000034879	ENSBTAG00000011882	ENSBTAG00000018430
ENSBTAG00000003034	ENSBTAG00000000830	ENSBTAG00000012943	ENSBTAG00000003707
ENSBTAG00000030335	ENSBTAG00000002570	ENSBTAG00000001511	ENSBTAG00000020178
ENSBTAG00000026993	ENSBTAG00000014325	ENSBTAG00000008934	ENSBTAG00000013065
ENSBTAG00000019220	ENSBTAG00000017386	ENSBTAG00000048152	ENSBTAG00000003043
ENSBTAG00000006235	ENSBTAG00000001717	ENSBTAG00000020747	ENSBTAG00000047532
ENSBTAG00000021395	ENSBTAG00000003516	ENSBTAG00000031919	ENSBTAG00000016582
ENSBTAG00000048271	ENSBTAG00000007149	ENSBTAG00000011417	ENSBTAG00000011661
ENSBTAG00000015690	ENSBTAG00000005635	ENSBTAG00000046654	ENSBTAG00000015226
ENSBTAG00000026916	ENSBTAG00000017943	ENSBTAG00000005403	ENSBTAG00000017060
ENSBTAG00000038141	ENSBTAG00000007266	ENSBTAG00000015155	ENSBTAG00000008048
ENSBTAG00000017423	ENSBTAG00000007570	ENSBTAG00000002177	ENSBTAG00000035144
ENSBTAG00000004271	ENSBTAG00000044022	ENSBTAG00000047214	ENSBTAG00000011050
ENSBTAG00000021779	ENSBTAG00000003075	ENSBTAG00000004358	ENSBTAG00000011601
ENSBTAG00000010170	ENSBTAG00000015711	ENSBTAG00000007659	ENSBTAG00000021329
ENSBTAG00000014775	ENSBTAG00000006951	ENSBTAG00000020791	ENSBTAG00000020590
ENSBTAG00000000806	ENSBTAG00000009176	ENSBTAG00000006124	ENSBTAG00000025622
ENSBTAG00000001015	ENSBTAG00000011246	ENSBTAG00000010971	ENSBTAG00000013848
ENSBTAG00000016988	ENSBTAG00000039434	ENSBTAG00000031575	ENSBTAG00000018299
ENSBTAG00000016707	ENSBTAG00000001142	ENSBTAG00000004131	ENSBTAG00000019299
ENSBTAG00000007106	ENSBTAG00000003087	ENSBTAG00000030170	ENSBTAG00000008047
ENSBTAG00000000231	ENSBTAG00000018364	ENSBTAG00000004851	ENSBTAG00000015361
ENSBTAG00000004018	ENSBTAG00000011795	ENSBTAG00000000081	ENSBTAG00000043302
ENSBTAG00000020641	ENSBTAG00000007002	ENSBTAG00000011354	ENSBTAG00000003958
ENSBTAG00000009841	ENSBTAG00000037549	ENSBTAG00000038335	ENSBTAG00000018531
ENSBTAG00000008755	ENSBTAG00000012830	ENSBTAG00000015005	ENSBTAG00000047572
ENSBTAG00000007187	ENSBTAG00000004184	ENSBTAG00000009509	ENSBTAG00000005442
ENSBTAG00000015536	ENSBTAG00000008491	ENSBTAG00000015761	ENSBTAG00000001009
ENSBTAG00000018207	ENSBTAG00000019595	ENSBTAG00000002323	ENSBTAG00000012736
ENSBTAG00000012678	ENSBTAG00000031764	ENSBTAG00000000154	ENSBTAG00000009885
ENSBTAG00000006609	ENSBTAG00000012966	ENSBTAG00000013145	ENSBTAG00000014988
ENSBTAG00000006928	ENSBTAG00000021754	ENSBTAG00000031829	ENSBTAG00000006125
ENSBTAG00000002094	ENSBTAG00000012032	ENSBTAG00000000224	ENSBTAG00000009340
ENSBTAG00000012272	ENSBTAG00000003494	ENSBTAG00000004199	ENSBTAG00000016294
ENSBTAG00000002783	ENSBTAG00000019819	ENSBTAG00000001244	ENSBTAG00000011658
ENSBTAG00000010157	ENSBTAG00000000462	ENSBTAG00000011597	ENSBTAG00000016622
ENSBTAG00000003397	ENSBTAG00000015273	ENSBTAG00000021781	ENSBTAG00000002853
ENSBTAG00000015612	ENSBTAG00000007754	ENSBTAG00000000843	ENSBTAG00000019060
ENSBTAG00000013038	ENSBTAG00000016260	ENSBTAG00000000851	ENSBTAG00000005716
ENSBTAG00000010232	ENSBTAG00000012926	ENSBTAG00000013861	ENSBTAG00000008188
ENSBTAG00000005807	ENSBTAG00000004411	ENSBTAG00000005710	ENSBTAG00000001412
ENSBTAG00000000415	ENSBTAG00000002272	ENSBTAG00000013929	ENSBTAG00000009271
ENSBTAG00000003619	ENSBTAG00000044027	ENSBTAG00000045588	ENSBTAG00000004538
ENSBTAG00000012034	ENSBTAG00000012289	ENSBTAG00000012500	ENSBTAG00000017901
ENSBTAG00000019663	ENSBTAG00000004108	ENSBTAG00000015401	ENSBTAG00000017461
ENSBTAG00000011531	ENSBTAG00000037393	ENSBTAG00000003532	ENSBTAG00000017670
ENSBTAG00000008082	ENSBTAG00000015579	ENSBTAG00000002219	ENSBTAG00000031711
ENSBTAG00000015090	ENSBTAG00000021069	ENSBTAG00000018402	ENSBTAG00000001074
ENSBTAG00000019944	ENSBTAG00000011399	ENSBTAG00000005462	ENSBTAG00000012444
ENSBTAG00000004463	ENSBTAG00000047801	ENSBTAG00000000108	ENSBTAG00000002361
ENSBTAG00000021845	ENSBTAG00000016103	ENSBTAG00000021805	ENSBTAG00000010431
ENSBTAG00000005808	ENSBTAG00000043994	ENSBTAG00000045548	ENSBTAG00000003089
ENSBTAG00000018362	ENSBTAG00000012199	ENSBTAG00000000746	ENSBTAG00000020854
ENSBTAG00000002834	ENSBTAG00000026586	ENSBTAG00000019735	ENSBTAG00000013167
ENSBTAG00000006645	ENSBTAG00000020739	ENSBTAG00000004571	ENSBTAG00000000961
ENSBTAG00000013152	ENSBTAG00000016296	ENSBTAG00000025632	ENSBTAG00000009014
ENSBTAG00000009948	ENSBTAG00000010758	ENSBTAG00000027991	ENSBTAG00000014172
ENSBTAG00000002746	ENSBTAG00000017366	ENSBTAG00000016730	ENSBTAG00000006073
ENSBTAG00000002948	ENSBTAG00000027868	ENSBTAG00000002095	ENSBTAG00000002651
ENSBTAG00000001790	ENSBTAG00000012561	ENSBTAG00000005595	ENSBTAG00000017701
ENSBTAG00000019197	ENSBTAG00000012417	ENSBTAG00000004348	ENSBTAG00000005063
ENSBTAG00000012041	ENSBTAG00000015450	ENSBTAG00000047608	ENSBTAG00000001796
ENSBTAG00000011155	ENSBTAG00000010571	ENSBTAG00000016126	ENSBTAG00000017781
ENSBTAG00000008883	ENSBTAG00000036127	ENSBTAG00000038434	ENSBTAG00000008111
ENSBTAG00000012739	ENSBTAG00000008759	ENSBTAG00000011096	ENSBTAG00000021673
ENSBTAG00000019927	ENSBTAG00000015868	ENSBTAG00000027612	ENSBTAG00000010264
ENSBTAG00000002045	ENSBTAG00000018176	ENSBTAG00000020014	ENSBTAG00000001612
ENSBTAG00000013757	ENSBTAG00000000829	ENSBTAG00000014270	ENSBTAG00000019788
ENSBTAG00000011198	ENSBTAG00000016077	ENSBTAG00000046886	ENSBTAG00000031503
ENSBTAG00000011480	ENSBTAG00000007047	ENSBTAG00000012291	ENSBTAG00000006551
ENSBTAG00000011810	ENSBTAG00000047970	ENSBTAG00000016268	ENSBTAG00000017473
ENSBTAG00000012505	ENSBTAG00000030951	ENSBTAG00000003446	ENSBTAG00000006397
ENSBTAG00000022147	ENSBTAG00000004815	ENSBTAG00000019950	ENSBTAG00000019886
ENSBTAG00000018804	ENSBTAG00000001767	ENSBTAG00000007844	ENSBTAG00000021645
ENSBTAG00000013390	ENSBTAG00000016547	ENSBTAG00000003825	ENSBTAG00000000970
ENSBTAG00000019073	ENSBTAG00000010559	ENSBTAG00000030671	ENSBTAG00000015666
ENSBTAG00000012148	ENSBTAG00000015563	ENSBTAG00000026772	ENSBTAG00000025345
ENSBTAG00000009500	ENSBTAG00000001999	ENSBTAG00000015403	ENSBTAG00000022530
ENSBTAG00000000582	ENSBTAG00000001131	ENSBTAG00000002137	ENSBTAG00000012921
ENSBTAG00000017759	ENSBTAG00000002668	ENSBTAG00000017244	ENSBTAG00000004082
ENSBTAG00000006068	ENSBTAG00000015878	ENSBTAG00000000091	ENSBTAG00000027069
ENSBTAG00000006646	ENSBTAG00000021443	ENSBTAG00000007433	ENSBTAG00000015965
ENSBTAG00000002770	ENSBTAG00000011796	ENSBTAG00000006724	ENSBTAG00000018019
ENSBTAG00000019274	ENSBTAG00000001123	ENSBTAG00000011913	ENSBTAG00000007616
ENSBTAG00000024539	ENSBTAG00000010191	ENSBTAG00000021651	ENSBTAG00000015678
ENSBTAG00000015465	ENSBTAG00000003456	ENSBTAG00000014874	ENSBTAG00000003405
ENSBTAG00000046332	ENSBTAG00000001645	ENSBTAG00000015271	ENSBTAG00000030749
ENSBTAG00000020921	ENSBTAG00000008587	ENSBTAG00000015694	ENSBTAG00000001298
ENSBTAG00000021767	ENSBTAG00000015588	ENSBTAG00000000811	ENSBTAG00000005439
ENSBTAG00000012096	ENSBTAG00000014478	ENSBTAG00000012509	ENSBTAG00000021829
ENSBTAG00000019474	ENSBTAG00000008649	ENSBTAG00000020485	ENSBTAG00000021606
ENSBTAG00000044040	ENSBTAG00000000721	ENSBTAG00000004997	ENSBTAG00000027386
ENSBTAG00000009738	ENSBTAG00000016021	ENSBTAG00000039954	ENSBTAG00000040477
ENSBTAG00000008716	ENSBTAG00000007366	ENSBTAG00000005787	ENSBTAG00000015103
ENSBTAG00000009547	ENSBTAG00000013557	ENSBTAG00000003569	ENSBTAG00000016848
ENSBTAG00000014366	ENSBTAG00000008584	ENSBTAG00000004073	ENSBTAG00000011898
ENSBTAG00000002542	ENSBTAG00000026375	ENSBTAG00000040051	ENSBTAG00000009521
ENSBTAG00000006305	ENSBTAG00000012787	ENSBTAG00000002526	ENSBTAG00000001188
ENSBTAG00000008355	ENSBTAG00000004659	ENSBTAG00000039153	ENSBTAG00000020591
ENSBTAG00000019040	ENSBTAG00000009080	ENSBTAG00000015893	ENSBTAG00000009879
ENSBTAG00000021920	ENSBTAG00000015636	ENSBTAG00000027980	ENSBTAG00000003567
ENSBTAG00000003836	ENSBTAG00000039509	ENSBTAG00000004791	ENSBTAG00000037945
ENSBTAG00000031500	ENSBTAG00000021052	ENSBTAG00000010980	ENSBTAG00000004262
ENSBTAG00000013148	ENSBTAG00000007074	ENSBTAG00000015172	ENSBTAG00000005547
ENSBTAG00000013631	ENSBTAG00000013645	ENSBTAG00000007015	ENSBTAG00000031217
ENSBTAG00000012471	ENSBTAG00000012997	ENSBTAG00000045931	ENSBTAG00000003128
ENSBTAG00000013526	ENSBTAG00000021761	ENSBTAG00000021364	ENSBTAG00000015513
ENSBTAG00000011879	ENSBTAG00000031849	ENSBTAG00000021107	ENSBTAG00000006080
ENSBTAG00000021861	ENSBTAG00000031885	ENSBTAG00000014017	ENSBTAG00000007228
ENSBTAG00000003067	ENSBTAG00000014387	ENSBTAG00000021634	ENSBTAG00000046379
ENSBTAG00000021304	ENSBTAG00000013593	ENSBTAG00000019404	ENSBTAG00000006574
ENSBTAG00000021772	ENSBTAG00000010913	ENSBTAG00000047061	ENSBTAG00000031950
ENSBTAG00000001036	ENSBTAG00000006432	ENSBTAG00000007357	ENSBTAG00000015836
ENSBTAG00000003148	ENSBTAG00000012277	ENSBTAG00000006371	ENSBTAG00000011584
ENSBTAG00000007930	ENSBTAG00000011079	ENSBTAG00000010450	ENSBTAG00000000221
ENSBTAG00000010945	ENSBTAG00000026953	ENSBTAG00000010136	ENSBTAG00000038893
ENSBTAG00000006052	ENSBTAG00000019235	ENSBTAG00000011954	ENSBTAG00000011349
ENSBTAG00000010850	ENSBTAG00000012600	ENSBTAG00000007099	ENSBTAG00000015535
ENSBTAG00000032719	ENSBTAG00000006449	ENSBTAG00000010524	ENSBTAG00000017081
ENSBTAG00000006985	ENSBTAG00000032674	ENSBTAG00000017283	ENSBTAG00000017932
ENSBTAG00000011125	ENSBTAG00000048228	ENSBTAG00000003189	ENSBTAG00000018509
ENSBTAG00000007435	ENSBTAG00000020859	ENSBTAG00000004225	ENSBTAG00000002470
ENSBTAG00000014558	ENSBTAG00000013226	ENSBTAG00000006767	ENSBTAG00000026326
ENSBTAG00000012928	ENSBTAG00000003084	ENSBTAG00000018086	ENSBTAG00000016600
ENSBTAG00000007430	ENSBTAG00000019353	ENSBTAG00000018636	ENSBTAG00000012779
ENSBTAG00000014041	ENSBTAG00000017330	ENSBTAG00000003784	ENSBTAG00000006972
ENSBTAG00000011787	ENSBTAG00000009566	ENSBTAG00000020606	ENSBTAG00000009378
ENSBTAG00000039731	ENSBTAG00000017958	ENSBTAG00000016783	ENSBTAG00000027409
ENSBTAG00000011971	ENSBTAG00000004549	ENSBTAG00000008543	ENSBTAG00000023415
ENSBTAG00000011945	ENSBTAG00000021023	ENSBTAG00000016791	ENSBTAG00000017860
ENSBTAG00000010693	ENSBTAG00000004277	ENSBTAG00000047958	ENSBTAG00000021291
ENSBTAG00000018395	ENSBTAG00000007429	ENSBTAG00000010505	ENSBTAG00000003965
ENSBTAG00000039442	ENSBTAG00000007934	ENSBTAG00000017921	ENSBTAG00000012068
ENSBTAG00000008024	ENSBTAG00000023976	ENSBTAG00000009638	ENSBTAG00000014793
ENSBTAG00000020139	ENSBTAG00000002059	ENSBTAG00000044195	ENSBTAG00000016987
ENSBTAG00000007220	ENSBTAG00000011987	ENSBTAG00000005082	ENSBTAG00000006201
ENSBTAG00000001698	ENSBTAG00000009412	ENSBTAG00000034871	ENSBTAG00000023464
ENSBTAG00000018425	ENSBTAG00000047925	ENSBTAG00000009965	ENSBTAG00000030929
ENSBTAG00000006665	ENSBTAG00000005362	ENSBTAG00000004979	ENSBTAG00000016041
ENSBTAG00000009783	ENSBTAG00000019675	ENSBTAG00000004497	ENSBTAG00000011421
ENSBTAG00000045980	ENSBTAG00000005478	ENSBTAG00000045492	ENSBTAG00000002706
ENSBTAG00000006884	ENSBTAG00000004034	ENSBTAG00000016593	ENSBTAG00000006392
ENSBTAG00000018317	ENSBTAG00000008583	ENSBTAG00000000163	ENSBTAG00000005850
ENSBTAG00000004849	ENSBTAG00000022450	ENSBTAG00000020720	ENSBTAG00000046809
ENSBTAG00000007567	ENSBTAG00000038430	ENSBTAG00000020626	ENSBTAG00000046481
ENSBTAG00000006533	ENSBTAG00000008257	ENSBTAG00000007572	ENSBTAG00000025078
ENSBTAG00000007802	ENSBTAG00000037803	ENSBTAG00000023074	ENSBTAG00000048011
ENSBTAG00000031837	ENSBTAG00000025283	ENSBTAG00000005940	ENSBTAG00000017069
ENSBTAG00000046979	ENSBTAG00000011586	ENSBTAG00000018024	ENSBTAG00000011771
ENSBTAG00000012545	ENSBTAG00000019378	ENSBTAG00000009705	ENSBTAG00000013249
ENSBTAG00000010063	ENSBTAG00000047343	ENSBTAG00000047956	ENSBTAG00000008530
ENSBTAG00000001117	ENSBTAG00000019636	ENSBTAG00000020054	ENSBTAG00000016213
ENSBTAG00000024608	ENSBTAG00000001021	ENSBTAG00000021187	ENSBTAG00000021313
ENSBTAG00000014759	ENSBTAG00000015350	ENSBTAG00000019421	ENSBTAG00000023054
ENSBTAG00000001333	ENSBTAG00000000621	ENSBTAG00000016968	ENSBTAG00000018777
ENSBTAG00000024450	ENSBTAG00000031010	ENSBTAG00000005604	ENSBTAG00000009157
ENSBTAG00000000917	ENSBTAG00000043963	ENSBTAG00000001981	ENSBTAG00000015656
ENSBTAG00000000816	ENSBTAG00000000988	ENSBTAG00000016246	ENSBTAG00000037531
ENSBTAG00000013641	ENSBTAG00000006901	ENSBTAG00000001508	ENSBTAG00000030710
ENSBTAG00000018646	ENSBTAG00000008721	ENSBTAG00000011067	ENSBTAG00000030690
ENSBTAG00000008001	ENSBTAG00000002837	ENSBTAG00000010120	ENSBTAG00000002956
ENSBTAG00000019419	ENSBTAG00000011394	ENSBTAG00000013856	ENSBTAG00000009532
ENSBTAG00000002685	ENSBTAG00000010638	ENSBTAG00000011292	ENSBTAG00000046328
ENSBTAG00000027446	ENSBTAG00000005846	ENSBTAG00000012353	ENSBTAG00000025822
ENSBTAG00000021273	ENSBTAG00000010949	ENSBTAG00000001520	ENSBTAG00000013057
ENSBTAG00000014376	ENSBTAG00000038992	ENSBTAG00000010490	ENSBTAG00000008773
ENSBTAG00000019077	ENSBTAG00000001763	ENSBTAG00000001390	ENSBTAG00000016165
ENSBTAG00000018910	ENSBTAG00000011197	ENSBTAG00000002101	ENSBTAG00000004196
ENSBTAG00000020422	ENSBTAG00000021116	ENSBTAG00000017894	ENSBTAG00000001354
ENSBTAG00000005524	ENSBTAG00000010291	ENSBTAG00000031718	ENSBTAG00000047437
ENSBTAG00000009441	ENSBTAG00000033891	ENSBTAG00000013753	ENSBTAG00000008833
ENSBTAG00000004922	ENSBTAG00000046547	ENSBTAG00000010519	ENSBTAG00000014944
ENSBTAG00000021810	ENSBTAG00000020714	ENSBTAG00000016951	ENSBTAG00000021607
ENSBTAG00000021103	ENSBTAG00000012480	ENSBTAG00000019187	ENSBTAG00000000413
ENSBTAG00000018372	ENSBTAG00000010789	ENSBTAG00000009498	ENSBTAG00000014913
ENSBTAG00000010994	ENSBTAG00000011815	ENSBTAG00000015639	ENSBTAG00000008028
ENSBTAG00000004803	ENSBTAG00000007578	ENSBTAG00000006833	ENSBTAG00000047000
ENSBTAG00000003410	ENSBTAG00000004893	ENSBTAG00000008664	ENSBTAG00000005546
ENSBTAG00000022199	ENSBTAG00000015268	ENSBTAG00000020312	ENSBTAG00000016829
ENSBTAG00000008579	ENSBTAG00000016527	ENSBTAG00000007591	ENSBTAG00000017867
ENSBTAG00000018852	ENSBTAG00000046684	ENSBTAG00000015263	ENSBTAG00000046574
ENSBTAG00000012170	ENSBTAG00000008243	ENSBTAG00000003769	ENSBTAG00000010397
ENSBTAG00000004284	ENSBTAG00000044129	ENSBTAG00000011339	ENSBTAG00000015198
ENSBTAG00000008692	ENSBTAG00000010091	ENSBTAG00000021731	ENSBTAG00000001627
ENSBTAG00000009871	ENSBTAG00000045547	ENSBTAG00000011819	ENSBTAG00000012372
ENSBTAG00000046303	ENSBTAG00000030540	ENSBTAG00000015744	ENSBTAG00000034442
ENSBTAG00000019070	ENSBTAG00000008854	ENSBTAG00000003500	ENSBTAG00000032047
ENSBTAG00000002661	ENSBTAG00000033886	ENSBTAG00000013889	ENSBTAG00000031861
ENSBTAG00000020776	ENSBTAG00000018680	ENSBTAG00000009251	ENSBTAG00000003770
ENSBTAG00000002606	ENSBTAG00000025595	ENSBTAG00000006911	ENSBTAG00000038584
[truncated: 945 more rows]

## Sheet: Top 3000 functions
ST3-sheet2
Annotation Cluster 1	Enrichment Score: 24.17150396494541
Category	Term	Count	%	PValue	Genes	List Total	Pop Hits	Pop Total	Fold Enrichment	Bonferroni	Benjamini	FDR
GOTERM_BP_ALL	GO:0009987~cellular process	1240	42.8177	4.97793e-60	ENSBTAG00000002279, ENSBTAG00000005296, ENSBTAG00000019852, ENSBTAG00000012177, ENSBTAG00000031723, ENSBTAG00000000014, ENSBTAG00000012622, ENSBTAG00000019255, ENSBTAG00000013032, ENSBTAG00000040584, ENSBTAG00000005681, ENSBTAG00000013745, ENSBTAG00000012490, ENSBTAG00000013038, ENSBTAG00000007303, ENSBTAG00000015989, ENSBTAG00000009417, ENSBTAG00000011787, ENSBTAG00000038842, ENSBTAG00000002086,…	1643	5457	9430	1.30419	1.62629e-56	1.62629e-56	9.04872e-57
GOTERM_BP_ALL	GO:0044237~cellular metabolic process	809	27.9351	3.30115e-36	ENSBTAG00000002279, ENSBTAG00000005296, ENSBTAG00000012177, ENSBTAG00000019852, ENSBTAG00000031723, ENSBTAG00000012622, ENSBTAG00000000014, ENSBTAG00000019255, ENSBTAG00000005681, ENSBTAG00000012490, ENSBTAG00000013038, ENSBTAG00000015989, ENSBTAG00000007303, ENSBTAG00000011787, ENSBTAG00000038842, ENSBTAG00000002086, ENSBTAG00000019246, ENSBTAG00000007592, ENSBTAG00000021466, ENSBTAG00000008433,…	1643	3356	9430	1.38357	1.07849e-32	5.39244e-33	6.00074e-33
GOTERM_BP_ALL	GO:0008152~metabolic process	956	33.011	3.54611e-27	ENSBTAG00000002279, ENSBTAG00000005296, ENSBTAG00000012177, ENSBTAG00000019852, ENSBTAG00000031723, ENSBTAG00000015177, ENSBTAG00000012622, ENSBTAG00000000014, ENSBTAG00000019255, ENSBTAG00000005681, ENSBTAG00000012490, ENSBTAG00000013038, ENSBTAG00000015989, ENSBTAG00000007303, ENSBTAG00000009414, ENSBTAG00000033190, ENSBTAG00000005498, ENSBTAG00000011787, ENSBTAG00000015782, ENSBTAG00000038842,…	1643	4357	9430	1.25934	1.15851e-23	2.89628e-24	6.446e-24
GOTERM_BP_ALL	GO:0044238~primary metabolic process	797	27.5207	6.07643e-20	ENSBTAG00000002279, ENSBTAG00000005296, ENSBTAG00000012177, ENSBTAG00000019852, ENSBTAG00000031723, ENSBTAG00000015177, ENSBTAG00000012622, ENSBTAG00000019255, ENSBTAG00000013038, ENSBTAG00000015989, ENSBTAG00000007303, ENSBTAG00000009414, ENSBTAG00000033190, ENSBTAG00000015782, ENSBTAG00000038842, ENSBTAG00000002086, ENSBTAG00000015991, ENSBTAG00000019246, ENSBTAG00000007592, ENSBTAG00000021466,…	1643	3637	9430	1.25774	1.98517e-16	3.30862e-17	1.10456e-16
GOTERM_BP_ALL	GO:0044267~cellular protein metabolic process	376	12.9834	2.09022e-19	ENSBTAG00000000308, ENSBTAG00000005296, ENSBTAG00000006646, ENSBTAG00000031723, ENSBTAG00000005191, ENSBTAG00000008978, ENSBTAG00000024542, ENSBTAG00000013606, ENSBTAG00000006543, ENSBTAG00000003920, ENSBTAG00000015388, ENSBTAG00000006085, ENSBTAG00000005969, ENSBTAG00000002377, ENSBTAG00000016224, ENSBTAG00000023792, ENSBTAG00000013038, ENSBTAG00000002676, ENSBTAG00000012761, ENSBTAG00000015989,…	1643	1447	9430	1.4914	6.82873e-16	9.75533e-17	3.79953e-16
GOTERM_BP_ALL	GO:0044260~cellular macromolecule metabolic process	548	18.9227	4.00772e-14	ENSBTAG00000002279, ENSBTAG00000005296, ENSBTAG00000012177, ENSBTAG00000031723, ENSBTAG00000012622, ENSBTAG00000005191, ENSBTAG00000021131, ENSBTAG00000002176, ENSBTAG00000019255, ENSBTAG00000008978, ENSBTAG00000024542, ENSBTAG00000013606, ENSBTAG00000006085, ENSBTAG00000005969, ENSBTAG00000002377, ENSBTAG00000013038, ENSBTAG00000012761, ENSBTAG00000002820, ENSBTAG00000006082, ENSBTAG00000007303,…	1643	2433	9430	1.29274	1.30938e-10	1.45487e-11	7.28528e-11
GOTERM_BP_ALL	GO:0019538~protein metabolic process	426	14.7099	1.88192e-12	ENSBTAG00000005296, ENSBTAG00000031723, ENSBTAG00000005191, ENSBTAG00000015177, ENSBTAG00000008978, ENSBTAG00000024542, ENSBTAG00000013606, ENSBTAG00000006085, ENSBTAG00000005969, ENSBTAG00000002377, ENSBTAG00000012761, ENSBTAG00000005397, ENSBTAG00000013038, ENSBTAG00000015989, ENSBTAG00000009414, ENSBTAG00000038842, ENSBTAG00000008303, ENSBTAG00000002829, ENSBTAG00000002086, ENSBTAG00000015991,…	1643	1840	9430	1.32882	6.14829e-09	3.84268e-10	3.42093e-09
GOTERM_BP_ALL	GO:0043170~macromolecule metabolic process	602	20.7873	7.60611e-10	ENSBTAG00000002279, ENSBTAG00000005296, ENSBTAG00000012177, ENSBTAG00000031723, ENSBTAG00000012622, ENSBTAG00000005191, ENSBTAG00000015177, ENSBTAG00000021131, ENSBTAG00000002176, ENSBTAG00000019255, ENSBTAG00000008978, ENSBTAG00000024542, ENSBTAG00000013606, ENSBTAG00000006085, ENSBTAG00000005969, ENSBTAG00000002377, ENSBTAG00000013038, ENSBTAG00000012761, ENSBTAG00000005397, ENSBTAG00000002820,…	1643	2854	9430	1.21064	2.48491e-06	9.2034e-08	1.38262e-06
Annotation Cluster 2	Enrichment Score: 16.571247944798074
Category	Term	Count	%	PValue	Genes	List Total	Pop Hits	Pop Total	Fold Enrichment	Bonferroni	Benjamini	FDR
GOTERM_BP_ALL	GO:0006412~translation	121	4.17818	9.71051e-24	ENSBTAG00000018928, ENSBTAG00000005296, ENSBTAG00000031723, ENSBTAG00000018628, ENSBTAG00000030164, ENSBTAG00000006543, ENSBTAG00000015388, ENSBTAG00000005211, ENSBTAG00000001777, ENSBTAG00000005969, ENSBTAG00000004258, ENSBTAG00000016224, ENSBTAG00000023792, ENSBTAG00000030587, ENSBTAG00000020905, ENSBTAG00000015989, ENSBTAG00000005315, ENSBTAG00000020139, ENSBTAG00000000622, ENSBTAG00000025385,…	1643	283	9430	2.45399	3.17242e-20	6.34485e-21	1.76515e-20
GOTERM_MF_ALL	GO:0003735~structural constituent of ribosome	73	2.52072	9.94071e-15	ENSBTAG00000017441, ENSBTAG00000005296, ENSBTAG00000031723, ENSBTAG00000018628, ENSBTAG00000030164, ENSBTAG00000017246, ENSBTAG00000015388, ENSBTAG00000001777, ENSBTAG00000005211, ENSBTAG00000002038, ENSBTAG00000012044, ENSBTAG00000016224, ENSBTAG00000023792, ENSBTAG00000030587, ENSBTAG00000020905, ENSBTAG00000019494, ENSBTAG00000019147, ENSBTAG00000019718, ENSBTAG00000013264, ENSBTAG00000015989,…	1915	171	11163	2.48851	1.19105e-11	2.97762e-12	1.61426e-11
GOTERM_MF_ALL	GO:0005198~structural molecule activity	124	4.28177	2.00261e-13	ENSBTAG00000005296, ENSBTAG00000031723, ENSBTAG00000018628, ENSBTAG00000030164, ENSBTAG00000015388, ENSBTAG00000002006, ENSBTAG00000005211, ENSBTAG00000001777, ENSBTAG00000016224, ENSBTAG00000023792, ENSBTAG00000030587, ENSBTAG00000020905, ENSBTAG00000015989, ENSBTAG00000002278, ENSBTAG00000005315, ENSBTAG00000025210, ENSBTAG00000020139, ENSBTAG00000000622, ENSBTAG00000025385, ENSBTAG00000013924,…	1915	382	11163	1.89221	2.38739e-10	3.41055e-11	3.23519e-10
Annotation Cluster 3	Enrichment Score: 9.836246693240227
Category	Term	Count	%	PValue	Genes	List Total	Pop Hits	Pop Total	Fold Enrichment	Bonferroni	Benjamini	FDR
GOTERM_BP_ALL	GO:0006412~translation	121	4.17818	9.71051e-24	ENSBTAG00000018928, ENSBTAG00000005296, ENSBTAG00000031723, ENSBTAG00000018628, ENSBTAG00000030164, ENSBTAG00000006543, ENSBTAG00000015388, ENSBTAG00000005211, ENSBTAG00000001777, ENSBTAG00000005969, ENSBTAG00000004258, ENSBTAG00000016224, ENSBTAG00000023792, ENSBTAG00000030587, ENSBTAG00000020905, ENSBTAG00000015989, ENSBTAG00000005315, ENSBTAG00000020139, ENSBTAG00000000622, ENSBTAG00000025385,…	1643	283	9430	2.45399	3.17242e-20	6.34485e-21	1.76515e-20
GOTERM_BP_ALL	GO:0010467~gene expression	282	9.73757	6.24795e-15	ENSBTAG00000002279, ENSBTAG00000005296, ENSBTAG00000012177, ENSBTAG00000031723, ENSBTAG00000012622, ENSBTAG00000003058, ENSBTAG00000021131, ENSBTAG00000011224, ENSBTAG00000008978, ENSBTAG00000019255, ENSBTAG00000016420, ENSBTAG00000006543, ENSBTAG00000000305, ENSBTAG00000015388, ENSBTAG00000005969, ENSBTAG00000016224, ENSBTAG00000023792, ENSBTAG00000002820, ENSBTAG00000005397, ENSBTAG00000015989,…	1643	1069	9430	1.51407	2.03118e-11	2.53897e-12	1.13021e-11
GOTERM_BP_ALL	GO:0009058~biosynthetic process	352	12.1547	4.16927e-12	ENSBTAG00000008309, ENSBTAG00000005296, ENSBTAG00000031723, ENSBTAG00000005191, ENSBTAG00000003058, ENSBTAG00000006441, ENSBTAG00000011224, ENSBTAG00000008978, ENSBTAG00000019255, ENSBTAG00000024542, ENSBTAG00000019956, ENSBTAG00000016420, ENSBTAG00000006543, ENSBTAG00000016740, ENSBTAG00000000305, ENSBTAG00000015388, ENSBTAG00000006085, ENSBTAG00000005969, ENSBTAG00000016224, ENSBTAG00000023792,…	1643	1471	9430	1.37342	1.36208e-08	7.16887e-10	7.57868e-09
GOTERM_BP_ALL	GO:0044249~cellular biosynthetic process	335	11.5677	7.92693e-12	ENSBTAG00000008309, ENSBTAG00000005296, ENSBTAG00000031723, ENSBTAG00000005191, ENSBTAG00000003058, ENSBTAG00000006441, ENSBTAG00000011224, ENSBTAG00000008978, ENSBTAG00000019255, ENSBTAG00000024542, ENSBTAG00000019956, ENSBTAG00000016420, ENSBTAG00000006543, ENSBTAG00000000305, ENSBTAG00000015388, ENSBTAG00000006085, ENSBTAG00000005969, ENSBTAG00000016224, ENSBTAG00000023792, ENSBTAG00000002820,…	1643	1392	9430	1.38127	2.58971e-08	1.17714e-09	1.44092e-08
GOTERM_BP_ALL	GO:0009059~macromolecule biosynthetic process	240	8.28729	2.56594e-09	ENSBTAG00000005296, ENSBTAG00000031723, ENSBTAG00000005191, ENSBTAG00000003058, ENSBTAG00000011224, ENSBTAG00000024542, ENSBTAG00000019255, ENSBTAG00000008978, ENSBTAG00000016420, ENSBTAG00000006543, ENSBTAG00000000305, ENSBTAG00000015388, ENSBTAG00000006085, ENSBTAG00000005969, ENSBTAG00000016224, ENSBTAG00000023792, ENSBTAG00000002820, ENSBTAG00000015989, ENSBTAG00000012365, ENSBTAG00000025385,…	1643	978	9430	1.40847	8.38291e-06	2.79431e-07	4.66429e-06
GOTERM_BP_ALL	GO:0034645~cellular macromolecule biosynthetic process	238	8.21823	3.42743e-09	ENSBTAG00000005296, ENSBTAG00000031723, ENSBTAG00000005191, ENSBTAG00000003058, ENSBTAG00000011224, ENSBTAG00000024542, ENSBTAG00000019255, ENSBTAG00000008978, ENSBTAG00000016420, ENSBTAG00000006543, ENSBTAG00000000305, ENSBTAG00000015388, ENSBTAG00000006085, ENSBTAG00000005969, ENSBTAG00000016224, ENSBTAG00000023792, ENSBTAG00000002820, ENSBTAG00000015989, ENSBTAG00000012365, ENSBTAG00000025385,…	1643	971	9430	1.4068	1.11973e-05	3.49919e-07	6.23027e-06
GOTERM_BP_ALL	GO:0006139~nucleobase, nucleoside, nucleotide and nucleic acid metabolic process	273	9.4268	2.57092e-05	ENSBTAG00000002279, ENSBTAG00000008309, ENSBTAG00000012177, ENSBTAG00000012622, ENSBTAG00000003058, ENSBTAG00000006441, ENSBTAG00000021131, ENSBTAG00000002176, ENSBTAG00000011224, ENSBTAG00000008978, ENSBTAG00000019255, ENSBTAG00000019956, ENSBTAG00000016420, ENSBTAG00000000305, ENSBTAG00000002820, ENSBTAG00000006082, ENSBTAG00000007303, ENSBTAG00000017605, ENSBTAG00000002575, ENSBTAG00000002778,…	1643	1261	9430	1.24257	0.0805624	0.000743026	0.0467231
GOTERM_BP_ALL	GO:0006807~nitrogen compound metabolic process	305	10.5318	0.000241843	ENSBTAG00000002279, ENSBTAG00000008309, ENSBTAG00000012177, ENSBTAG00000012622, ENSBTAG00000003058, ENSBTAG00000006441, ENSBTAG00000021131, ENSBTAG00000002176, ENSBTAG00000011224, ENSBTAG00000008978, ENSBTAG00000019255, ENSBTAG00000019956, ENSBTAG00000016420, ENSBTAG00000000305, ENSBTAG00000002820, ENSBTAG00000006082, ENSBTAG00000005586, ENSBTAG00000007303, ENSBTAG00000017605, ENSBTAG00000002575,…	1643	1471	9430	1.19004	0.546245	0.00558857	0.438703
GOTERM_BP_ALL	GO:0034641~cellular nitrogen compound metabolic process	295	10.1865	0.000271516	ENSBTAG00000002279, ENSBTAG00000008309, ENSBTAG00000012177, ENSBTAG00000012622, ENSBTAG00000003058, ENSBTAG00000006441, ENSBTAG00000021131, ENSBTAG00000002176, ENSBTAG00000011224, ENSBTAG00000008978, ENSBTAG00000019255, ENSBTAG00000019956, ENSBTAG00000016420, ENSBTAG00000000305, ENSBTAG00000002820, ENSBTAG00000006082, ENSBTAG00000007303, ENSBTAG00000017605, ENSBTAG00000002575, ENSBTAG00000002778,…	1643	1419	9430	1.1932	0.588178	0.00614192	0.492405
Annotation Cluster 4	Enrichment Score: 9.59286941706621
Category	Term	Count	%	PValue	Genes	List Total	Pop Hits	Pop Total	Fold Enrichment	Bonferroni	Benjamini	FDR
GOTERM_BP_ALL	GO:0008104~protein localization	141	4.86878	1.05461e-13	ENSBTAG00000039442, ENSBTAG00000002108, ENSBTAG00000016846, ENSBTAG00000013882, ENSBTAG00000010701, ENSBTAG00000018824, ENSBTAG00000016420, ENSBTAG00000004452, ENSBTAG00000016228, ENSBTAG00000010181, ENSBTAG00000020905, ENSBTAG00000020664, ENSBTAG00000014883, ENSBTAG00000038842, ENSBTAG00000005316, ENSBTAG00000015228, ENSBTAG00000000025, ENSBTAG00000017812, ENSBTAG00000018914, ENSBTAG00000004463,…	1643	446	9430	1.81451	3.44574e-10	3.13249e-11	1.91724e-10
GOTERM_BP_ALL	GO:0015031~protein transport	127	4.38536	2.71343e-12	ENSBTAG00000039442, ENSBTAG00000016846, ENSBTAG00000002108, ENSBTAG00000013882, ENSBTAG00000010701, ENSBTAG00000018824, ENSBTAG00000016228, ENSBTAG00000004452, ENSBTAG00000010181, ENSBTAG00000020664, ENSBTAG00000020905, ENSBTAG00000014883, ENSBTAG00000005316, ENSBTAG00000015228, ENSBTAG00000000025, ENSBTAG00000018914, ENSBTAG00000004463, ENSBTAG00000005694, ENSBTAG00000012225, ENSBTAG00000003422,…	1643	403	9430	1.80873	8.86463e-09	5.21449e-10	4.93231e-09
GOTERM_BP_ALL	GO:0045184~establishment of protein localization	127	4.38536	3.24528e-12	ENSBTAG00000039442, ENSBTAG00000016846, ENSBTAG00000002108, ENSBTAG00000013882, ENSBTAG00000010701, ENSBTAG00000018824, ENSBTAG00000016228, ENSBTAG00000004452, ENSBTAG00000010181, ENSBTAG00000020664, ENSBTAG00000020905, ENSBTAG00000014883, ENSBTAG00000005316, ENSBTAG00000015228, ENSBTAG00000000025, ENSBTAG00000018914, ENSBTAG00000004463, ENSBTAG00000005694, ENSBTAG00000012225, ENSBTAG00000003422,…	1643	404	9430	1.80425	1.06024e-08	5.89021e-10	5.89919e-09
GOTERM_BP_ALL	GO:0033036~macromolecule localization	158	5.4558	5.0909e-12	ENSBTAG00000039442, ENSBTAG00000002108, ENSBTAG00000016846, ENSBTAG00000013882, ENSBTAG00000010701, ENSBTAG00000018824, ENSBTAG00000016420, ENSBTAG00000004452, ENSBTAG00000017402, ENSBTAG00000016228, ENSBTAG00000005718, ENSBTAG00000006250, ENSBTAG00000010181, ENSBTAG00000020905, ENSBTAG00000020664, ENSBTAG00000014883, ENSBTAG00000038842, ENSBTAG00000005316, ENSBTAG00000015228, ENSBTAG00000000025,…	1643	542	9430	1.67314	1.66321e-08	8.31603e-10	9.25413e-09
GOTERM_BP_ALL	GO:0046907~intracellular transport	95	3.28039	3.00234e-11	ENSBTAG00000010492, ENSBTAG00000016846, ENSBTAG00000002108, ENSBTAG00000021955, ENSBTAG00000004452, ENSBTAG00000010181, ENSBTAG00000016882, ENSBTAG00000004937, ENSBTAG00000012041, ENSBTAG00000010740, ENSBTAG00000020905, ENSBTAG00000019718, ENSBTAG00000018322, ENSBTAG00000016806, ENSBTAG00000014843, ENSBTAG00000000152, ENSBTAG00000025358, ENSBTAG00000015228, ENSBTAG00000017299, ENSBTAG00000008072,…	1643	281	9430	1.9404	9.80865e-08	3.92346e-09	5.45757e-08
GOTERM_BP_ALL	GO:0051641~cellular localization	115	3.97099	1.18443e-08	ENSBTAG00000016846, ENSBTAG00000002108, ENSBTAG00000018824, ENSBTAG00000016420, ENSBTAG00000004452, ENSBTAG00000006250, ENSBTAG00000010181, ENSBTAG00000020905, ENSBTAG00000015228, ENSBTAG00000017299, ENSBTAG00000012365, ENSBTAG00000004463, ENSBTAG00000005694, ENSBTAG00000012225, ENSBTAG00000006070, ENSBTAG00000005384, ENSBTAG00000009307, ENSBTAG00000000810, ENSBTAG00000011757, ENSBTAG00000038696,…	1643	399	9430	1.65424	3.86946e-05	9.92188e-07	2.15302e-05
GOTERM_BP_ALL	GO:0070727~cellular macromolecule localization	72	2.48619	1.50648e-08	ENSBTAG00000016846, ENSBTAG00000002108, ENSBTAG00000016420, ENSBTAG00000004452, ENSBTAG00000006250, ENSBTAG00000010181, ENSBTAG00000004937, ENSBTAG00000010740, ENSBTAG00000020905, ENSBTAG00000018322, ENSBTAG00000014843, ENSBTAG00000025358, ENSBTAG00000015228, ENSBTAG00000014971, ENSBTAG00000016128, ENSBTAG00000012225, ENSBTAG00000001189, ENSBTAG00000005384, ENSBTAG00000010945, ENSBTAG00000009034,…	1643	215	9430	1.92207	4.92154e-05	1.20041e-06	2.73843e-05
GOTERM_BP_ALL	GO:0006886~intracellular protein transport	68	2.34807	2.02831e-08	ENSBTAG00000016846, ENSBTAG00000002108, ENSBTAG00000004452, ENSBTAG00000010181, ENSBTAG00000004937, ENSBTAG00000010740, ENSBTAG00000020905, ENSBTAG00000018322, ENSBTAG00000014843, ENSBTAG00000025358, ENSBTAG00000015228, ENSBTAG00000014971, ENSBTAG00000016128, ENSBTAG00000012225, ENSBTAG00000001189, ENSBTAG00000005384, ENSBTAG00000010945, ENSBTAG00000009034, ENSBTAG00000021160, ENSBTAG00000016683,…	1643	200	9430	1.95143	6.62626e-05	1.57773e-06	3.68699e-05
GOTERM_BP_ALL	GO:0034613~cellular protein localization	71	2.45166	2.94522e-08	ENSBTAG00000016846, ENSBTAG00000002108, ENSBTAG00000016420, ENSBTAG00000004452, ENSBTAG00000010181, ENSBTAG00000004937, ENSBTAG00000010740, ENSBTAG00000020905, ENSBTAG00000018322, ENSBTAG00000014843, ENSBTAG00000025358, ENSBTAG00000015228, ENSBTAG00000014971, ENSBTAG00000016128, ENSBTAG00000012225, ENSBTAG00000001189, ENSBTAG00000005384, ENSBTAG00000010945, ENSBTAG00000009034, ENSBTAG00000021160,…	1643	214	9430	1.90423	9.62157e-05	2.09174e-06	5.35373e-05
GOTERM_BP_ALL	GO:0051649~establishment of localization in cell	106	3.66022	7.78873e-08	ENSBTAG00000016846, ENSBTAG00000002108, ENSBTAG00000018824, ENSBTAG00000004452, ENSBTAG00000010181, ENSBTAG00000020905, ENSBTAG00000015228, ENSBTAG00000017299, ENSBTAG00000012365, ENSBTAG00000005694, ENSBTAG00000012225, ENSBTAG00000006070, ENSBTAG00000005384, ENSBTAG00000009307, ENSBTAG00000000810, ENSBTAG00000011757, ENSBTAG00000038696, ENSBTAG00000017028, ENSBTAG00000009915, ENSBTAG00000005832,…	1643	371	9430	1.63986	0.000254425	4.62649e-06	0.000141581
Annotation Cluster 5	Enrichment Score: 8.910831477477071
Category	Term	Count	%	PValue	Genes	List Total	Pop Hits	Pop Total	Fold Enrichment	Bonferroni	Benjamini	FDR
GOTERM_BP_ALL	GO:0033036~macromolecule localization	158	5.4558	5.0909e-12	ENSBTAG00000039442, ENSBTAG00000002108, ENSBTAG00000016846, ENSBTAG00000013882, ENSBTAG00000010701, ENSBTAG00000018824, ENSBTAG00000016420, ENSBTAG00000004452, ENSBTAG00000017402, ENSBTAG00000016228, ENSBTAG00000005718, ENSBTAG00000006250, ENSBTAG00000010181, ENSBTAG00000020905, ENSBTAG00000020664, ENSBTAG00000014883, ENSBTAG00000038842, ENSBTAG00000005316, ENSBTAG00000015228, ENSBTAG00000000025,…	1643	542	9430	1.67314	1.66321e-08	8.31603e-10	9.25413e-09
GOTERM_BP_ALL	GO:0051179~localization	392	13.5359	4.50523e-09	ENSBTAG00000039442, ENSBTAG00000008309, ENSBTAG00000013882, ENSBTAG00000000014, ENSBTAG00000012072, ENSBTAG00000013745, ENSBTAG00000012490, ENSBTAG00000011885, ENSBTAG00000005586, ENSBTAG00000009417, ENSBTAG00000038842, ENSBTAG00000008303, ENSBTAG00000021323, ENSBTAG00000020070, ENSBTAG00000012890, ENSBTAG00000000025, ENSBTAG00000012365, ENSBTAG00000017812, ENSBTAG00000005694, ENSBTAG00000012225,…	1643	1758	9430	1.2798	1.47185e-05	4.32899e-07	8.18946e-06
GOTERM_BP_ALL	GO:0051234~establishment of localization	363	12.5345	9.65453e-09	ENSBTAG00000039442, ENSBTAG00000008309, ENSBTAG00000016846, ENSBTAG00000013882, ENSBTAG00000002770, ENSBTAG00000000014, ENSBTAG00000006441, ENSBTAG00000012072, ENSBTAG00000016420, ENSBTAG00000016228, ENSBTAG00000017402, ENSBTAG00000011226, ENSBTAG00000012490, ENSBTAG00000011885, ENSBTAG00000005586, ENSBTAG00000014883, ENSBTAG00000008303, ENSBTAG00000021323, ENSBTAG00000020070, ENSBTAG00000012890,…	1643	1617	9430	1.28846	3.15409e-05	8.52469e-07	1.75497e-05
GOTERM_BP_ALL	GO:0006810~transport	361	12.4655	1.02667e-08	ENSBTAG00000039442, ENSBTAG00000008309, ENSBTAG00000016846, ENSBTAG00000013882, ENSBTAG00000002770, ENSBTAG00000000014, ENSBTAG00000006441, ENSBTAG00000012072, ENSBTAG00000016420, ENSBTAG00000016228, ENSBTAG00000017402, ENSBTAG00000011226, ENSBTAG00000012490, ENSBTAG00000011885, ENSBTAG00000005586, ENSBTAG00000014883, ENSBTAG00000008303, ENSBTAG00000021323, ENSBTAG00000020070, ENSBTAG00000012890,…	1643	1607	9430	1.28933	3.35408e-05	8.82668e-07	1.86625e-05
Annotation Cluster 6	Enrichment Score: 8.356221831790291
Category	Term	Count	%	PValue	Genes	List Total	Pop Hits	Pop Total	Fold Enrichment	Bonferroni	Benjamini	FDR
GOTERM_MF_ALL	GO:0000166~nucleotide binding	395	13.6395	5.76553e-16	ENSBTAG00000008309, ENSBTAG00000019854, ENSBTAG00000012622, ENSBTAG00000019956, ENSBTAG00000005681, ENSBTAG00000012490, ENSBTAG00000012761, ENSBTAG00000013038, ENSBTAG00000011885, ENSBTAG00000009414, ENSBTAG00000017605, ENSBTAG00000005498, ENSBTAG00000015988, ENSBTAG00000002829, ENSBTAG00000002086, ENSBTAG00000020070, ENSBTAG00000019387, ENSBTAG00000000025, ENSBTAG00000007596, ENSBTAG00000017819,…	1915	1615	11163	1.42573	6.61693e-13	2.20601e-13	8.99281e-13
GOTERM_MF_ALL	GO:0017076~purine nucleotide binding	312	10.7735	5.64752e-09	ENSBTAG00000003530, ENSBTAG00000008309, ENSBTAG00000019854, ENSBTAG00000010504, ENSBTAG00000019956, ENSBTAG00000011228, ENSBTAG00000016740, ENSBTAG00000012490, ENSBTAG00000013038, ENSBTAG00000012761, ENSBTAG00000009414, ENSBTAG00000017605, ENSBTAG00000005498, ENSBTAG00000015988, ENSBTAG00000002573, ENSBTAG00000003330, ENSBTAG00000002829, ENSBTAG00000002086, ENSBTAG00000020070, ENSBTAG00000019220,…	1915	1363	11163	1.33435	6.73182e-06	5.17834e-07	9.12256e-06
GOTERM_MF_ALL	GO:0030554~adenyl nucleotide binding	256	8.83978	9.0227e-09	ENSBTAG00000003530, ENSBTAG00000008309, ENSBTAG00000019854, ENSBTAG00000010504, ENSBTAG00000019956, ENSBTAG00000011228, ENSBTAG00000016740, ENSBTAG00000012490, ENSBTAG00000012761, ENSBTAG00000013038, ENSBTAG00000009414, ENSBTAG00000017605, ENSBTAG00000005498, ENSBTAG00000015988, ENSBTAG00000002573, ENSBTAG00000002829, ENSBTAG00000002086, ENSBTAG00000020070, ENSBTAG00000019220, ENSBTAG00000003109,…	1915	1083	11163	1.37792	1.0755e-05	7.68218e-07	1.45746e-05
GOTERM_MF_ALL	GO:0001882~nucleoside binding	258	8.90884	1.56642e-08	ENSBTAG00000003530, ENSBTAG00000008309, ENSBTAG00000019854, ENSBTAG00000010504, ENSBTAG00000019956, ENSBTAG00000011228, ENSBTAG00000016740, ENSBTAG00000012490, ENSBTAG00000012761, ENSBTAG00000013038, ENSBTAG00000009414, ENSBTAG00000017605, ENSBTAG00000005498, ENSBTAG00000015988, ENSBTAG00000002573, ENSBTAG00000002829, ENSBTAG00000002086, ENSBTAG00000020070, ENSBTAG00000019220, ENSBTAG00000003109,…	1915	1099	11163	1.36847	1.86716e-05	1.24478e-06	2.53028e-05
GOTERM_MF_ALL	GO:0001883~purine nucleoside binding	256	8.83978	2.25229e-08	ENSBTAG00000003530, ENSBTAG00000008309, ENSBTAG00000019854, ENSBTAG00000010504, ENSBTAG00000019956, ENSBTAG00000011228, ENSBTAG00000016740, ENSBTAG00000012490, ENSBTAG00000012761, ENSBTAG00000013038, ENSBTAG00000009414, ENSBTAG00000017605, ENSBTAG00000005498, ENSBTAG00000015988, ENSBTAG00000002573, ENSBTAG00000002829, ENSBTAG00000002086, ENSBTAG00000020070, ENSBTAG00000019220, ENSBTAG00000003109,…	1915	1093	11163	1.36531	2.6847e-05	1.57925e-06	3.63818e-05
GOTERM_MF_ALL	GO:0032555~purine ribonucleotide binding	295	10.1865	5.82584e-08	ENSBTAG00000003530, ENSBTAG00000008309, ENSBTAG00000019854, ENSBTAG00000010504, ENSBTAG00000019956, ENSBTAG00000011228, ENSBTAG00000016740, ENSBTAG00000013038, ENSBTAG00000012761, ENSBTAG00000009414, ENSBTAG00000017605, ENSBTAG00000015988, ENSBTAG00000002573, ENSBTAG00000003330, ENSBTAG00000002829, ENSBTAG00000002086, ENSBTAG00000020070, ENSBTAG00000019220, ENSBTAG00000000025, ENSBTAG00000007596,…	1915	1304	11163	1.31873	6.94416e-05	3.65494e-06	9.41061e-05
GOTERM_MF_ALL	GO:0032553~ribonucleotide binding	295	10.1865	5.82584e-08	ENSBTAG00000003530, ENSBTAG00000008309, ENSBTAG00000019854, ENSBTAG00000010504, ENSBTAG00000019956, ENSBTAG00000011228, ENSBTAG00000016740, ENSBTAG00000013038, ENSBTAG00000012761, ENSBTAG00000009414, ENSBTAG00000017605, ENSBTAG00000015988, ENSBTAG00000002573, ENSBTAG00000003330, ENSBTAG00000002829, ENSBTAG00000002086, ENSBTAG00000020070, ENSBTAG00000019220, ENSBTAG00000000025, ENSBTAG00000007596,…	1915	1304	11163	1.31873	6.94416e-05	3.65494e-06	9.41061e-05
GOTERM_MF_ALL	GO:0032559~adenyl ribonucleotide binding	239	8.25276	1.25124e-07	ENSBTAG00000003530, ENSBTAG00000008309, ENSBTAG00000019854, ENSBTAG00000019956, ENSBTAG00000010504, ENSBTAG00000011228, ENSBTAG00000016740, ENSBTAG00000012761, ENSBTAG00000013038, ENSBTAG00000009414, ENSBTAG00000017605, ENSBTAG00000015988, ENSBTAG00000002573, ENSBTAG00000002829, ENSBTAG00000002086, ENSBTAG00000020070, ENSBTAG00000019220, ENSBTAG00000003109, ENSBTAG00000003423, ENSBTAG00000017819,…	1915	1027	11163	1.35656	0.000149137	7.10225e-06	0.000202115
GOTERM_MF_ALL	GO:0005524~ATP binding	237	8.1837	1.41377e-07	ENSBTAG00000003530, ENSBTAG00000008309, ENSBTAG00000019854, ENSBTAG00000019956, ENSBTAG00000010504, ENSBTAG00000011228, ENSBTAG00000016740, ENSBTAG00000012761, ENSBTAG00000013038, ENSBTAG00000009414, ENSBTAG00000017605, ENSBTAG00000015988, ENSBTAG00000002573, ENSBTAG00000002829, ENSBTAG00000002086, ENSBTAG00000020070, ENSBTAG00000019220, ENSBTAG00000003109, ENSBTAG00000003423, ENSBTAG00000017819,…	1915	1018	11163	1.3571	0.000168507	7.66002e-06	0.000228369
Annotation Cluster 7	Enrichment Score: 7.358102420211471
Category	Term	Count	%	PValue	Genes	List Total	Pop Hits	Pop Total	Fold Enrichment	Bonferroni	Benjamini	FDR
GOTERM_BP_ALL	GO:0045333~cellular respiration	33	1.1395	4.90032e-14	ENSBTAG00000009603, ENSBTAG00000043563, ENSBTAG00000009541, ENSBTAG00000019295, ENSBTAG00000004371, ENSBTAG00000014820, ENSBTAG00000008692, ENSBTAG00000043561, ENSBTAG00000020527, ENSBTAG00000014093, ENSBTAG00000043560, ENSBTAG00000006429, ENSBTAG00000006463, ENSBTAG00000021976, ENSBTAG00000021688, ENSBTAG00000018188, ENSBTAG00000019096, ENSBTAG00000043559, ENSBTAG00000001521, ENSBTAG00000043556,…	1643	48	9430	3.94591	1.59955e-10	1.59955e-11	8.89955e-11
GOTERM_BP_ALL	GO:0015980~energy derivation by oxidation of organic compounds	39	1.34669	1.40886e-12	ENSBTAG00000009603, ENSBTAG00000012146, ENSBTAG00000017636, ENSBTAG00000043563, ENSBTAG00000009541, ENSBTAG00000019295, ENSBTAG00000014820, ENSBTAG00000004371, ENSBTAG00000008692, ENSBTAG00000014093, ENSBTAG00000043561, ENSBTAG00000020527, ENSBTAG00000043560, ENSBTAG00000006429, ENSBTAG00000006463, ENSBTAG00000021976, ENSBTAG00000011494, ENSBTAG00000021688, ENSBTAG00000018188, ENSBTAG00000019096,…	1643	69	9430	3.24407	4.60279e-09	3.06853e-10	2.56101e-09
GOTERM_BP_ALL	GO:0009060~aerobic respiration	19	0.656077	2.76713e-09	ENSBTAG00000018813, ENSBTAG00000009541, ENSBTAG00000020980, ENSBTAG00000006759, ENSBTAG00000019295, ENSBTAG00000006227, ENSBTAG00000008314, ENSBTAG00000006075, ENSBTAG00000009462, ENSBTAG00000004371, ENSBTAG00000014820, ENSBTAG00000043561, ENSBTAG00000014093, ENSBTAG00000020527, ENSBTAG00000000555, ENSBTAG00000001059, ENSBTAG00000006429, ENSBTAG00000006463, ENSBTAG00000021688	1643	25	9430	4.36202	9.04017e-06	2.9162e-07	5.03e-06
GOTERM_BP_ALL	GO:0046356~acetyl-CoA catabolic process	16	0.552486	2.49525e-08	ENSBTAG00000018813, ENSBTAG00000009541, ENSBTAG00000006759, ENSBTAG00000019295, ENSBTAG00000006227, ENSBTAG00000008314, ENSBTAG00000006075, ENSBTAG00000009462, ENSBTAG00000004371, ENSBTAG00000014093, ENSBTAG00000020527, ENSBTAG00000000555, ENSBTAG00000001059, ENSBTAG00000006429, ENSBTAG00000006463, ENSBTAG00000021688	1643	20	9430	4.5916	8.15165e-05	1.85272e-06	4.53579e-05
GOTERM_BP_ALL	GO:0006099~tricarboxylic acid cycle	16	0.552486	2.49525e-08	ENSBTAG00000018813, ENSBTAG00000009541, ENSBTAG00000006759, ENSBTAG00000019295, ENSBTAG00000006227, ENSBTAG00000008314, ENSBTAG00000006075, ENSBTAG00000009462, ENSBTAG00000004371, ENSBTAG00000014093, ENSBTAG00000020527, ENSBTAG00000000555, ENSBTAG00000001059, ENSBTAG00000006429, ENSBTAG00000006463, ENSBTAG00000021688	1643	20	9430	4.5916	8.15165e-05	1.85272e-06	4.53579e-05
GOTERM_BP_ALL	GO:0006084~acetyl-CoA metabolic process	16	0.552486	7.32339e-08	ENSBTAG00000018813, ENSBTAG00000009541, ENSBTAG00000006759, ENSBTAG00000019295, ENSBTAG00000006227, ENSBTAG00000008314, ENSBTAG00000006075, ENSBTAG00000009462, ENSBTAG00000004371, ENSBTAG00000014093, ENSBTAG00000020527, ENSBTAG00000000555, ENSBTAG00000001059, ENSBTAG00000006429, ENSBTAG00000006463, ENSBTAG00000021688	1643	21	9430	4.37295	0.000239226	4.51424e-06	0.000133122
GOTERM_BP_ALL	GO:0009109~coenzyme catabolic process	16	0.552486	1.93032e-07	ENSBTAG00000018813, ENSBTAG00000009541, ENSBTAG00000006759, ENSBTAG00000019295, ENSBTAG00000006227, ENSBTAG00000008314, ENSBTAG00000006075, ENSBTAG00000009462, ENSBTAG00000004371, ENSBTAG00000014093, ENSBTAG00000020527, ENSBTAG00000000555, ENSBTAG00000001059, ENSBTAG00000006429, ENSBTAG00000006463, ENSBTAG00000021688	1643	22	9430	4.17418	0.000630435	1.01715e-05	0.000350886
GOTERM_BP_ALL	GO:0051187~cofactor catabolic process	17	0.587017	2.79354e-07	ENSBTAG00000018937, ENSBTAG00000018813, ENSBTAG00000009541, ENSBTAG00000006759, ENSBTAG00000019295, ENSBTAG00000006227, ENSBTAG00000008314, ENSBTAG00000006075, ENSBTAG00000009462, ENSBTAG00000004371, ENSBTAG00000014093, ENSBTAG00000020527, ENSBTAG00000000555, ENSBTAG00000001059, ENSBTAG00000006429, ENSBTAG00000006463, ENSBTAG00000021688	1643	25	9430	3.90286	0.000912232	1.426e-05	0.000507799
GOTERM_BP_ALL	GO:0006732~coenzyme metabolic process	28	0.966851	0.00439543	ENSBTAG00000008541, ENSBTAG00000001036, ENSBTAG00000009541, ENSBTAG00000009641, ENSBTAG00000019295, ENSBTAG00000001855, ENSBTAG00000004371, ENSBTAG00000020527, ENSBTAG00000014093, ENSBTAG00000006429, ENSBTAG00000006463, ENSBTAG00000005730, ENSBTAG00000017094, ENSBTAG00000001731, ENSBTAG00000021688, ENSBTAG00000005744, ENSBTAG00000018813, ENSBTAG00000007840, ENSBTAG00000010336, ENSBTAG00000006759,…	1643	94	9430	1.70964	0.999999	0.0665417	7.69528
GOTERM_BP_ALL	GO:0051186~cofactor metabolic process	32	1.10497	0.0127096	ENSBTAG00000008541, ENSBTAG00000001036, ENSBTAG00000009541, ENSBTAG00000009641, ENSBTAG00000019295, ENSBTAG00000001855, ENSBTAG00000004371, ENSBTAG00000020527, ENSBTAG00000014093, ENSBTAG00000006429, ENSBTAG00000006463, ENSBTAG00000005730, ENSBTAG00000011787, ENSBTAG00000017094, ENSBTAG00000021688, ENSBTAG00000001731, ENSBTAG00000005744, ENSBTAG00000018937, ENSBTAG00000018813, ENSBTAG00000000251,…	1643	120	9430	1.53053	1	0.158592	20.7459
Annotation Cluster 8	Enrichment Score: 6.010662908112184
Category	Term	Count	%	PValue	Genes	List Total	Pop Hits	Pop Total	Fold Enrichment	Bonferroni	Benjamini	FDR
GOTERM_BP_ALL	GO:0009056~catabolic process	170	5.87017	1.10597e-11	ENSBTAG00000000308, ENSBTAG00000019852, ENSBTAG00000015038, ENSBTAG00000008978, ENSBTAG00000006396, ENSBTAG00000011431, ENSBTAG00000006250, ENSBTAG00000002377, ENSBTAG00000020527, ENSBTAG00000002676, ENSBTAG00000013038, ENSBTAG00000006082, ENSBTAG00000009414, ENSBTAG00000019040, ENSBTAG00000038842, ENSBTAG00000004161, ENSBTAG00000002573, ENSBTAG00000002783, ENSBTAG00000018813, ENSBTAG00000020980,…	1643	601	9430	1.62349	3.61321e-08	1.57096e-09	2.0104e-08
GOTERM_BP_ALL	GO:0044248~cellular catabolic process	135	4.6616	1.82352e-11	ENSBTAG00000000308, ENSBTAG00000015038, ENSBTAG00000008978, ENSBTAG00000006250, ENSBTAG00000011431, ENSBTAG00000002377, ENSBTAG00000020527, ENSBTAG00000002676, ENSBTAG00000013038, ENSBTAG00000006082, ENSBTAG00000038842, ENSBTAG00000004161, ENSBTAG00000002573, ENSBTAG00000002783, ENSBTAG00000018813, ENSBTAG00000020980, ENSBTAG00000011899, ENSBTAG00000024539, ENSBTAG00000006075, ENSBTAG00000002487,…	1643	448	9430	1.72954	5.95744e-08	2.48227e-09	3.31474e-08
GOTERM_BP_ALL	GO:0006511~ubiquitin-dependent protein catabolic process	38	1.31215	6.73197e-07	ENSBTAG00000000308, ENSBTAG00000020122, ENSBTAG00000001926, ENSBTAG00000003362, ENSBTAG00000021061, ENSBTAG00000012749, ENSBTAG00000008978, ENSBTAG00000015116, ENSBTAG00000006564, ENSBTAG00000011916, ENSBTAG00000020641, ENSBTAG00000021569, ENSBTAG00000016772, ENSBTAG00000008736, ENSBTAG00000002808, ENSBTAG00000008024, ENSBTAG00000004161, ENSBTAG00000002391, ENSBTAG00000003798, ENSBTAG00000021767,…	1643	96	9430	2.27189	0.00219692	3.05458e-05	0.00122371
GOTERM_BP_ALL	GO:0009057~macromolecule catabolic process	93	3.21133	6.74088e-07	ENSBTAG00000000308, ENSBTAG00000012314, ENSBTAG00000004688, ENSBTAG00000007685, ENSBTAG00000003362, ENSBTAG00000008978, ENSBTAG00000030435, ENSBTAG00000009939, ENSBTAG00000006250, ENSBTAG00000002377, ENSBTAG00000021569, ENSBTAG00000016772, ENSBTAG00000013038, ENSBTAG00000012041, ENSBTAG00000002676, ENSBTAG00000006082, ENSBTAG00000008736, ENSBTAG00000009414, ENSBTAG00000001107, ENSBTAG00000008409,…	1643	327	9430	1.63234	0.00219982	3.01673e-05	0.00122533
GOTERM_BP_ALL	GO:0044265~cellular macromolecule catabolic process	84	2.90055	1.11541e-06	ENSBTAG00000000308, ENSBTAG00000012314, ENSBTAG00000007685, ENSBTAG00000003362, ENSBTAG00000008978, ENSBTAG00000030435, ENSBTAG00000009939, ENSBTAG00000006250, ENSBTAG00000002377, ENSBTAG00000021569, ENSBTAG00000016772, ENSBTAG00000013038, ENSBTAG00000002676, ENSBTAG00000006082, ENSBTAG00000008736, ENSBTAG00000001107, ENSBTAG00000008409, ENSBTAG00000038842, ENSBTAG00000004161, ENSBTAG00000002573,…	1643	290	9430	1.66248	0.00363742	4.67176e-05	0.00202754
GOTERM_BP_ALL	GO:0030163~protein catabolic process	79	2.7279	1.14867e-06	ENSBTAG00000000308, ENSBTAG00000007685, ENSBTAG00000003362, ENSBTAG00000008978, ENSBTAG00000009939, ENSBTAG00000002377, ENSBTAG00000021569, ENSBTAG00000016772, ENSBTAG00000013038, ENSBTAG00000002676, ENSBTAG00000012041, ENSBTAG00000008736, ENSBTAG00000009414, ENSBTAG00000001107, ENSBTAG00000038842, ENSBTAG00000004161, ENSBTAG00000002573, ENSBTAG00000000152, ENSBTAG00000008350, ENSBTAG00000009683,…	1643	268	9430	1.69187	0.00374566	4.75014e-05	0.00208799
GOTERM_BP_ALL	GO:0051603~proteolysis involved in cellular protein catabolic process	72	2.48619	5.61157e-06	ENSBTAG00000000308, ENSBTAG00000007685, ENSBTAG00000003362, ENSBTAG00000008978, ENSBTAG00000009939, ENSBTAG00000002377, ENSBTAG00000021569, ENSBTAG00000016772, ENSBTAG00000013038, ENSBTAG00000002676, ENSBTAG00000008736, ENSBTAG00000001107, ENSBTAG00000038842, ENSBTAG00000004161, ENSBTAG00000002573, ENSBTAG00000000152, ENSBTAG00000008350, ENSBTAG00000009683, ENSBTAG00000003476, ENSBTAG00000006027,…	1643	247	9430	1.67305	0.018166	0.000199252	0.0102
GOTERM_BP_ALL	GO:0044257~cellular protein catabolic process	72	2.48619	6.55371e-06	ENSBTAG00000000308, ENSBTAG00000007685, ENSBTAG00000003362, ENSBTAG00000008978, ENSBTAG00000009939, ENSBTAG00000002377, ENSBTAG00000021569, ENSBTAG00000016772, ENSBTAG00000013038, ENSBTAG00000002676, ENSBTAG00000008736, ENSBTAG00000001107, ENSBTAG00000038842, ENSBTAG00000004161, ENSBTAG00000002573, ENSBTAG00000000152, ENSBTAG00000008350, ENSBTAG00000009683, ENSBTAG00000003476, ENSBTAG00000006027,…	1643	248	9430	1.66631	0.0211834	0.000225354	0.0119125
GOTERM_BP_ALL	GO:0019941~modification-dependent protein catabolic process	65	2.24448	2.68776e-05	ENSBTAG00000000308, ENSBTAG00000003362, ENSBTAG00000008978, ENSBTAG00000009939, ENSBTAG00000021569, ENSBTAG00000016772, ENSBTAG00000013038, ENSBTAG00000002676, ENSBTAG00000008736, ENSBTAG00000001107, ENSBTAG00000038842, ENSBTAG00000004161, ENSBTAG00000000152, ENSBTAG00000002573, ENSBTAG00000008350, ENSBTAG00000009683, ENSBTAG00000003476, ENSBTAG00000006027, ENSBTAG00000011899, ENSBTAG00000024539,…	1643	226	9430	1.65074	0.0840655	0.000763277	0.048846
GOTERM_BP_ALL	GO:0043632~modification-dependent macromolecule catabolic process	65	2.24448	2.68776e-05	ENSBTAG00000000308, ENSBTAG00000003362, ENSBTAG00000008978, ENSBTAG00000009939, ENSBTAG00000021569, ENSBTAG00000016772, ENSBTAG00000013038, ENSBTAG00000002676, ENSBTAG00000008736, ENSBTAG00000001107, ENSBTAG00000038842, ENSBTAG00000004161, ENSBTAG00000000152, ENSBTAG00000002573, ENSBTAG00000008350, ENSBTAG00000009683, ENSBTAG00000003476, ENSBTAG00000006027, ENSBTAG00000011899, ENSBTAG00000024539,…	1643	226	9430	1.65074	0.0840655	0.000763277	0.048846
GOTERM_BP_ALL	GO:0006508~proteolysis	115	3.97099	0.245026	ENSBTAG00000000308, ENSBTAG00000015177, ENSBTAG00000008978, ENSBTAG00000002377, ENSBTAG00000013038, ENSBTAG00000002676, ENSBTAG00000005397, ENSBTAG00000038842, ENSBTAG00000004161, ENSBTAG00000002573, ENSBTAG00000002685, ENSBTAG00000011239, ENSBTAG00000019944, ENSBTAG00000011899, ENSBTAG00000024539, ENSBTAG00000010230, ENSBTAG00000010170, ENSBTAG00000002487, ENSBTAG00000001353, ENSBTAG00000014665,…	1643	615	9430	1.07324	1	0.876524	99.3959
Annotation Cluster 9	Enrichment Score: 5.949431263797318
Category	Term	Count	%	PValue	Genes	List Total	Pop Hits	Pop Total	Fold Enrichment	Bonferroni	Benjamini	FDR
GOTERM_BP_ALL	GO:0048519~negative regulation of biological process	185	6.38812	1.77212e-13	ENSBTAG00000000308, ENSBTAG00000002108, ENSBTAG00000016846, ENSBTAG00000004554, ENSBTAG00000011224, ENSBTAG00000021307, ENSBTAG00000001805, ENSBTAG00000018824, ENSBTAG00000016420, ENSBTAG00000012931, ENSBTAG00000002006, ENSBTAG00000012497, ENSBTAG00000000771, ENSBTAG00000002820, ENSBTAG00000007062, ENSBTAG00000001246, ENSBTAG00000016568, ENSBTAG00000010551, ENSBTAG00000006640, ENSBTAG00000008779,…	1643	642	9430	1.65391	5.78885e-10	4.45296e-11	3.22098e-10
GOTERM_BP_ALL	GO:0048523~negative regulation of cellular process	167	5.76657	8.33152e-13	ENSBTAG00000000308, ENSBTAG00000002108, ENSBTAG00000016846, ENSBTAG00000004554, ENSBTAG00000011224, ENSBTAG00000021307, ENSBTAG00000001805, ENSBTAG00000018824, ENSBTAG00000016420, ENSBTAG00000002006, ENSBTAG00000012497, ENSBTAG00000000771, ENSBTAG00000002820, ENSBTAG00000007062, ENSBTAG00000001246, ENSBTAG00000006640, ENSBTAG00000008779, ENSBTAG00000008303, ENSBTAG00000015228, ENSBTAG00000019220,…	1643	571	9430	1.67863	2.72177e-09	1.94412e-10	1.5144e-09
GOTERM_BP_ALL	GO:0009892~negative regulation of metabolic process	80	2.76243	2.61315e-08	ENSBTAG00000008150, ENSBTAG00000037526, ENSBTAG00000012148, ENSBTAG00000016846, ENSBTAG00000002108, ENSBTAG00000002736, ENSBTAG00000021307, ENSBTAG00000011224, ENSBTAG00000016420, ENSBTAG00000002006, ENSBTAG00000019813, ENSBTAG00000009863, ENSBTAG00000012497, ENSBTAG00000010745, ENSBTAG00000000771, ENSBTAG00000002820, ENSBTAG00000003098, ENSBTAG00000007062, ENSBTAG00000001246, ENSBTAG00000008353,…	1643	251	9430	1.82932	8.53681e-05	1.89715e-06	4.75011e-05
GOTERM_BP_ALL	GO:0031324~negative regulation of cellular metabolic process	74	2.55525	7.38124e-08	ENSBTAG00000008150, ENSBTAG00000037526, ENSBTAG00000012148, ENSBTAG00000016846, ENSBTAG00000002108, ENSBTAG00000002736, ENSBTAG00000011224, ENSBTAG00000016420, ENSBTAG00000002006, ENSBTAG00000019813, ENSBTAG00000009863, ENSBTAG00000012497, ENSBTAG00000010745, ENSBTAG00000000771, ENSBTAG00000002820, ENSBTAG00000003098, ENSBTAG00000007062, ENSBTAG00000001246, ENSBTAG00000008353, ENSBTAG00000006640,…	1643	231	9430	1.83863	0.000241116	4.46564e-06	0.000134174
GOTERM_BP_ALL	GO:0010605~negative regulation of macromolecule metabolic process	74	2.55525	7.38124e-08	ENSBTAG00000008150, ENSBTAG00000037526, ENSBTAG00000012148, ENSBTAG00000016846, ENSBTAG00000002108, ENSBTAG00000002736, ENSBTAG00000021307, ENSBTAG00000011224, ENSBTAG00000016420, ENSBTAG00000002006, ENSBTAG00000019813, ENSBTAG00000009863, ENSBTAG00000012497, ENSBTAG00000010745, ENSBTAG00000000771, ENSBTAG00000002820, ENSBTAG00000003098, ENSBTAG00000007062, ENSBTAG00000006640, ENSBTAG00000008409,…	1643	231	9430	1.83863	0.000241116	4.46564e-06	0.000134174
GOTERM_BP_ALL	GO:0051172~negative regulation of nitrogen compound metabolic process	55	1.89917	2.05081e-06	ENSBTAG00000008150, ENSBTAG00000037526, ENSBTAG00000012148, ENSBTAG00000002108, ENSBTAG00000002736, ENSBTAG00000011224, ENSBTAG00000016420, ENSBTAG00000009863, ENSBTAG00000012497, ENSBTAG00000010745, ENSBTAG00000000771, ENSBTAG00000002820, ENSBTAG00000003098, ENSBTAG00000006640, ENSBTAG00000018112, ENSBTAG00000011865, ENSBTAG00000008072, ENSBTAG00000019220, ENSBTAG00000007592, ENSBTAG00000012656,…	1643	168	9430	1.879	0.00667762	8.17042e-05	0.00372784
GOTERM_BP_ALL	GO:0010629~negative regulation of gene expression	55	1.89917	3.07075e-06	ENSBTAG00000037526, ENSBTAG00000008150, ENSBTAG00000012148, ENSBTAG00000002108, ENSBTAG00000002736, ENSBTAG00000021307, ENSBTAG00000011224, ENSBTAG00000016420, ENSBTAG00000009863, ENSBTAG00000012497, ENSBTAG00000010745, ENSBTAG00000000771, ENSBTAG00000002820, ENSBTAG00000003098, ENSBTAG00000006640, ENSBTAG00000008409, ENSBTAG00000010692, ENSBTAG00000018112, ENSBTAG00000011865, ENSBTAG00000019220,…	1643	170	9430	1.8569	0.00998199	0.000118018	0.00558176
GOTERM_BP_ALL	GO:0045934~negative regulation of nucleobase, nucleoside, nucleotide and nucleic acid metabolic process	54	1.86464	3.18831e-06	ENSBTAG00000037526, ENSBTAG00000008150, ENSBTAG00000012148, ENSBTAG00000002108, ENSBTAG00000002736, ENSBTAG00000011224, ENSBTAG00000016420, ENSBTAG00000009863, ENSBTAG00000012497, ENSBTAG00000010745, ENSBTAG00000000771, ENSBTAG00000002820, ENSBTAG00000003098, ENSBTAG00000006640, ENSBTAG00000018112, ENSBTAG00000011865, ENSBTAG00000008072, ENSBTAG00000019220, ENSBTAG00000007592, ENSBTAG00000012656,…	1643	166	9430	1.86707	0.0103622	0.00011972	0.00579546
GOTERM_BP_ALL	GO:0031327~negative regulation of cellular biosynthetic process	58	2.00276	9.84629e-06	ENSBTAG00000037526, ENSBTAG00000008150, ENSBTAG00000012148, ENSBTAG00000002108, ENSBTAG00000002736, ENSBTAG00000011224, ENSBTAG00000016420, ENSBTAG00000009863, ENSBTAG00000019813, ENSBTAG00000012497, ENSBTAG00000010745, ENSBTAG00000000771, ENSBTAG00000002820, ENSBTAG00000003098, ENSBTAG00000007062, ENSBTAG00000001246, ENSBTAG00000006640, ENSBTAG00000018112, ENSBTAG00000011865, ENSBTAG00000019220,…	1643	189	9430	1.76133	0.0316561	0.000328191	0.0178968
GOTERM_BP_ALL	GO:0016481~negative regulation of transcription	50	1.72652	1.00727e-05	ENSBTAG00000037526, ENSBTAG00000008150, ENSBTAG00000012148, ENSBTAG00000002108, ENSBTAG00000002736, ENSBTAG00000011224, ENSBTAG00000016420, ENSBTAG00000009863, ENSBTAG00000012497, ENSBTAG00000010745, ENSBTAG00000000771, ENSBTAG00000002820, ENSBTAG00000003098, ENSBTAG00000006640, ENSBTAG00000018112, ENSBTAG00000011865, ENSBTAG00000019220, ENSBTAG00000007592, ENSBTAG00000012656, ENSBTAG00000012036,…	1643	155	9430	1.85145	0.032372	0.000332344	0.0183082
GOTERM_MF_ALL	GO:0016564~transcription repressor activity	31	1.07044	1.0571e-05	ENSBTAG00000037526, ENSBTAG00000002736, ENSBTAG00000011224, ENSBTAG00000000139, ENSBTAG00000017120, ENSBTAG00000009863, ENSBTAG00000012497, ENSBTAG00000010745, ENSBTAG00000000266, ENSBTAG00000000771, ENSBTAG00000015114, ENSBTAG00000002820, ENSBTAG00000027764, ENSBTAG00000006640, ENSBTAG00000018112, ENSBTAG00000011865, ENSBTAG00000018884, ENSBTAG00000006199, ENSBTAG00000013123, ENSBTAG00000001333,…	1915	80	11163	2.25883	0.0125217	0.000393695	0.0170742
GOTERM_BP_ALL	GO:0009890~negative regulation of biosynthetic process	59	2.03729	1.31268e-05	ENSBTAG00000037526, ENSBTAG00000008150, ENSBTAG00000012148, ENSBTAG00000002108, ENSBTAG00000002736, ENSBTAG00000011224, ENSBTAG00000016420, ENSBTAG00000009863, ENSBTAG00000019813, ENSBTAG00000012497, ENSBTAG00000010745, ENSBTAG00000000771, ENSBTAG00000002820, ENSBTAG00000003098, ENSBTAG00000007062, ENSBTAG00000001246, ENSBTAG00000006640, ENSBTAG00000018112, ENSBTAG00000011865, ENSBTAG00000019220,…	1643	195	9430	1.73657	0.0419789	0.000416277	0.0238588
GOTERM_BP_ALL	GO:0010558~negative regulation of macromolecule biosynthetic process	56	1.9337	2.61996e-05	ENSBTAG00000037526, ENSBTAG00000008150, ENSBTAG00000012148, ENSBTAG00000002108, ENSBTAG00000002736, ENSBTAG00000011224, ENSBTAG00000016420, ENSBTAG00000009863, ENSBTAG00000019813, ENSBTAG00000012497, ENSBTAG00000010745, ENSBTAG00000000771, ENSBTAG00000002820, ENSBTAG00000003098, ENSBTAG00000007062, ENSBTAG00000006640, ENSBTAG00000018112, ENSBTAG00000011865, ENSBTAG00000019220, ENSBTAG00000007592,…	1643	186	9430	1.72802	0.0820341	0.000750552	0.047614
GOTERM_BP_ALL	GO:0051253~negative regulation of RNA metabolic process	39	1.34669	0.00011305	ENSBTAG00000008150, ENSBTAG00000010069, ENSBTAG00000011598, ENSBTAG00000012148, ENSBTAG00000002108, ENSBTAG00000014862, ENSBTAG00000002736, ENSBTAG00000003386, ENSBTAG00000011224, ENSBTAG00000016420, ENSBTAG00000009863, ENSBTAG00000015114, ENSBTAG00000000771, ENSBTAG00000002820, ENSBTAG00000003098, ENSBTAG00000006640, ENSBTAG00000018112, ENSBTAG00000011865, ENSBTAG00000006919, ENSBTAG00000014401,…	1643	121	9430	1.84992	0.308819	0.00288142	0.205299
GOTERM_BP_ALL	GO:0045892~negative regulation of transcription, DNA-dependent	38	1.31215	0.000209977	ENSBTAG00000008150, ENSBTAG00000010069, ENSBTAG00000011598, ENSBTAG00000012148, ENSBTAG00000002108, ENSBTAG00000014862, ENSBTAG00000002736, ENSBTAG00000003386, ENSBTAG00000011224, ENSBTAG00000016420, ENSBTAG00000009863, ENSBTAG00000000771, ENSBTAG00000015114, ENSBTAG00000002820, ENSBTAG00000003098, ENSBTAG00000006640, ENSBTAG00000018112, ENSBTAG00000011865, ENSBTAG00000006919, ENSBTAG00000014401,…	1643	120	9430	1.81751	0.496448	0.00503191	0.381003
GOTERM_BP_ALL	GO:0006357~regulation of transcription from RNA polymerase II promoter	63	2.17541	0.00128505	ENSBTAG00000008150, ENSBTAG00000005757, ENSBTAG00000012148, ENSBTAG00000011224, ENSBTAG00000016420, ENSBTAG00000020935, ENSBTAG00000010745, ENSBTAG00000002820, ENSBTAG00000017035, ENSBTAG00000003098, ENSBTAG00000004211, ENSBTAG00000018036, ENSBTAG00000006640, ENSBTAG00000038842, ENSBTAG00000018112, ENSBTAG00000001250, ENSBTAG00000011865, ENSBTAG00000019220, ENSBTAG00000007592, ENSBTAG00000012656,…	1643	247	9430	1.46392	0.985019	0.0246956	2.31031
GOTERM_BP_ALL	GO:0000122~negative regulation of transcription from RNA polymerase II promoter	28	0.966851	0.00155938	ENSBTAG00000008150, ENSBTAG00000010069, ENSBTAG00000011598, ENSBTAG00000012148, ENSBTAG00000014862, ENSBTAG00000003386, ENSBTAG00000011224, ENSBTAG00000016420, ENSBTAG00000015114, ENSBTAG00000002820, ENSBTAG00000003098, ENSBTAG00000006640, ENSBTAG00000018112, ENSBTAG00000011865, ENSBTAG00000014401, ENSBTAG00000019220, ENSBTAG00000006199, ENSBTAG00000011849, ENSBTAG00000001333, ENSBTAG00000007592,…	1643	88	9430	1.8262	0.993894	0.0287138	2.79695
Annotation Cluster 10	Enrichment Score: 5.6267017673447075
Category	Term	Count	%	PValue	Genes	List Total	Pop Hits	Pop Total	Fold Enrichment	Bonferroni	Benjamini	FDR
GOTERM_BP_ALL	GO:0001701~in utero embryonic development	40	1.38122	2.34859e-07	ENSBTAG00000020751, ENSBTAG00000021151, ENSBTAG00000003034, ENSBTAG00000018973, ENSBTAG00000015346, ENSBTAG00000006646, ENSBTAG00000017799, ENSBTAG00000011224, ENSBTAG00000018823, ENSBTAG00000009663, ENSBTAG00000020935, ENSBTAG00000005373, ENSBTAG00000004086, ENSBTAG00000012046, ENSBTAG00000002804, ENSBTAG00000009417, ENSBTAG00000009414, ENSBTAG00000006526, ENSBTAG00000001835, ENSBTAG00000014064,…	1643	100	9430	2.2958	0.000766989	1.2179e-05	0.000426918
GOTERM_BP_ALL	GO:0009790~embryonic development	74	2.55525	1.8787e-06	ENSBTAG00000015346, ENSBTAG00000006646, ENSBTAG00000006909, ENSBTAG00000017799, ENSBTAG00000011224, ENSBTAG00000018823, ENSBTAG00000001805, ENSBTAG00000011834, ENSBTAG00000009663, ENSBTAG00000016264, ENSBTAG00000016420, ENSBTAG00000020935, ENSBTAG00000000305, ENSBTAG00000012046, ENSBTAG00000009417, ENSBTAG00000009414, ENSBTAG00000008409, ENSBTAG00000014064, ENSBTAG00000001250, ENSBTAG00000019220,…	1643	249	9430	1.70572	0.00611893	7.57715e-05	0.00341499
GOTERM_BP_ALL	GO:0043009~chordate embryonic development	52	1.79558	7.62424e-06	ENSBTAG00000015346, ENSBTAG00000006646, ENSBTAG00000011224, ENSBTAG00000017799, ENSBTAG00000018823, ENSBTAG00000009663, ENSBTAG00000016264, ENSBTAG00000020935, ENSBTAG00000000305, ENSBTAG00000012046, ENSBTAG00000009417, ENSBTAG00000009414, ENSBTAG00000014064, ENSBTAG00000001250, ENSBTAG00000019220, ENSBTAG00000015991, ENSBTAG00000017584, ENSBTAG00000039719, ENSBTAG00000015398, ENSBTAG00000021744,…	1643	162	9430	1.84231	0.0246008	0.00025943	0.0138582
GOTERM_BP_ALL	GO:0009792~embryonic development ending in birth or egg hatching	52	1.79558	9.25406e-06	ENSBTAG00000015346, ENSBTAG00000006646, ENSBTAG00000011224, ENSBTAG00000017799, ENSBTAG00000018823, ENSBTAG00000009663, ENSBTAG00000016264, ENSBTAG00000020935, ENSBTAG00000000305, ENSBTAG00000012046, ENSBTAG00000009417, ENSBTAG00000009414, ENSBTAG00000014064, ENSBTAG00000001250, ENSBTAG00000019220, ENSBTAG00000015991, ENSBTAG00000017584, ENSBTAG00000039719, ENSBTAG00000015398, ENSBTAG00000021744,…	1643	163	9430	1.83101	0.0297807	0.000311633	0.0168204
Annotation Cluster 11	Enrichment Score: 5.352263290782505
Category	Term	Count	%	PValue	Genes	List Total	Pop Hits	Pop Total	Fold Enrichment	Bonferroni	Benjamini	FDR
GOTERM_BP_ALL	GO:0016071~mRNA metabolic process	56	1.9337	5.36078e-08	ENSBTAG00000002279, ENSBTAG00000000613, ENSBTAG00000017753, ENSBTAG00000012177, ENSBTAG00000012622, ENSBTAG00000021131, ENSBTAG00000030435, ENSBTAG00000013952, ENSBTAG00000006250, ENSBTAG00000008355, ENSBTAG00000002575, ENSBTAG00000003151, ENSBTAG00000002778, ENSBTAG00000002086, ENSBTAG00000014490, ENSBTAG00000013946, ENSBTAG00000006884, ENSBTAG00000001055, ENSBTAG00000019804, ENSBTAG00000037493,…	1643	156	9430	2.06033	0.000175121	3.57421e-06	9.74465e-05
GOTERM_BP_ALL	GO:0006397~mRNA processing	49	1.69199	5.9268e-07	ENSBTAG00000002279, ENSBTAG00000017753, ENSBTAG00000012177, ENSBTAG00000012622, ENSBTAG00000021131, ENSBTAG00000006250, ENSBTAG00000008355, ENSBTAG00000002575, ENSBTAG00000002778, ENSBTAG00000002086, ENSBTAG00000014490, ENSBTAG00000013946, ENSBTAG00000006884, ENSBTAG00000001055, ENSBTAG00000019804, ENSBTAG00000037493, ENSBTAG00000014366, ENSBTAG00000009969, ENSBTAG00000018258, ENSBTAG00000014766,…	1643	138	9430	2.03794	0.00193441	2.76609e-05	0.00107735
GOTERM_BP_ALL	GO:0008380~RNA splicing	39	1.34669	1.29061e-06	ENSBTAG00000001553, ENSBTAG00000002279, ENSBTAG00000011656, ENSBTAG00000012177, ENSBTAG00000008136, ENSBTAG00000010627, ENSBTAG00000013526, ENSBTAG00000021131, ENSBTAG00000012622, ENSBTAG00000014175, ENSBTAG00000006250, ENSBTAG00000031688, ENSBTAG00000008527, ENSBTAG00000001697, ENSBTAG00000017368, ENSBTAG00000006330, ENSBTAG00000008853, ENSBTAG00000002086, ENSBTAG00000011645, ENSBTAG00000003390,…	1643	102	9430	2.19452	0.00420756	5.27041e-05	0.00234601
GOTERM_BP_ALL	GO:0016070~RNA metabolic process	104	3.59116	5.5721e-05	ENSBTAG00000002279, ENSBTAG00000018928, ENSBTAG00000020776, ENSBTAG00000017753, ENSBTAG00000000613, ENSBTAG00000012177, ENSBTAG00000003058, ENSBTAG00000012622, ENSBTAG00000021131, ENSBTAG00000013952, ENSBTAG00000000305, ENSBTAG00000006250, ENSBTAG00000015612, ENSBTAG00000020905, ENSBTAG00000017976, ENSBTAG00000002575, ENSBTAG00000002778, ENSBTAG00000014759, ENSBTAG00000002086, ENSBTAG00000002603,…	1643	414	9430	1.44181	0.166437	0.00150338	0.10124
GOTERM_BP_ALL	GO:0006396~RNA processing	68	2.34807	0.000758262	ENSBTAG00000002279, ENSBTAG00000017753, ENSBTAG00000012177, ENSBTAG00000021131, ENSBTAG00000012622, ENSBTAG00000019810, ENSBTAG00000006250, ENSBTAG00000008355, ENSBTAG00000015612, ENSBTAG00000020905, ENSBTAG00000017976, ENSBTAG00000019494, ENSBTAG00000019718, ENSBTAG00000002575, ENSBTAG00000002778, ENSBTAG00000014759, ENSBTAG00000002086, ENSBTAG00000002603, ENSBTAG00000014490, ENSBTAG00000013946,…	1643	266	9430	1.46724	0.916104	0.0154652	1.36941
Annotation Cluster 12	Enrichment Score: 5.261677514109958
Category	Term	Count	%	PValue	Genes	List Total	Pop Hits	Pop Total	Fold Enrichment	Bonferroni	Benjamini	FDR
GOTERM_MF_ALL	GO:0008135~translation factor activity, nucleic acid binding	32	1.10497	6.68957e-08	ENSBTAG00000020308, ENSBTAG00000002734, ENSBTAG00000014032, ENSBTAG00000016282, ENSBTAG00000009522, ENSBTAG00000019216, ENSBTAG00000014534, ENSBTAG00000001988, ENSBTAG00000011263, ENSBTAG00000006543, ENSBTAG00000040215, ENSBTAG00000010790, ENSBTAG00000000132, ENSBTAG00000005969, ENSBTAG00000004258, ENSBTAG00000011415, ENSBTAG00000021979, ENSBTAG00000002018, ENSBTAG00000017633, ENSBTAG00000014724,…	1915	69	11163	2.70342	7.97366e-05	3.98698e-06	0.000108058
GOTERM_MF_ALL	GO:0003743~translation initiation factor activity	23	0.794199	1.46225e-06	ENSBTAG00000020308, ENSBTAG00000014724, ENSBTAG00000002734, ENSBTAG00000014032, ENSBTAG00000016282, ENSBTAG00000009522, ENSBTAG00000011212, ENSBTAG00000011263, ENSBTAG00000001988, ENSBTAG00000006883, ENSBTAG00000006543, ENSBTAG00000040215, ENSBTAG00000010790, ENSBTAG00000000132, ENSBTAG00000005969, ENSBTAG00000006702, ENSBTAG00000034255, ENSBTAG00000002018, ENSBTAG00000014388, ENSBTAG00000000359,…	1915	46	11163	2.91462	0.00174149	7.26227e-05	0.00236199
GOTERM_BP_ALL	GO:0006413~translational initiation	14	0.483425	0.00167705	ENSBTAG00000002734, ENSBTAG00000014032, ENSBTAG00000016282, ENSBTAG00000009522, ENSBTAG00000011212, ENSBTAG00000001988, ENSBTAG00000006543, ENSBTAG00000010790, ENSBTAG00000005969, ENSBTAG00000006702, ENSBTAG00000014388, ENSBTAG00000017633, ENSBTAG00000002282, ENSBTAG00000007474	1643	32	9430	2.51103	0.995845	0.0300047	3.00497
Annotation Cluster 13	Enrichment Score: 5.025711952518738
Category	Term	Count	%	PValue	Genes	List Total	Pop Hits	Pop Total	Fold Enrichment	Bonferroni	Benjamini	FDR
GOTERM_BP_ALL	GO:0007398~ectoderm development	27	0.93232	7.07092e-08	ENSBTAG00000004688, ENSBTAG00000019645, ENSBTAG00000006806, ENSBTAG00000017636, ENSBTAG00000031004, ENSBTAG00000014718, ENSBTAG00000019810, ENSBTAG00000016420, ENSBTAG00000017827, ENSBTAG00000013507, ENSBTAG00000009223, ENSBTAG00000003920, ENSBTAG00000020355, ENSBTAG00000013472, ENSBTAG00000002849, ENSBTAG00000008429, ENSBTAG00000011626, ENSBTAG00000009231, ENSBTAG00000000231, ENSBTAG00000012656,…	1643	52	9430	2.98013	0.00023098	4.44243e-06	0.000128533
GOTERM_BP_ALL	GO:0008544~epidermis development	25	0.86326	3.69614e-07	ENSBTAG00000004688, ENSBTAG00000019645, ENSBTAG00000006806, ENSBTAG00000017636, ENSBTAG00000031004, ENSBTAG00000014718, ENSBTAG00000019810, ENSBTAG00000017827, ENSBTAG00000013507, ENSBTAG00000009223, ENSBTAG00000003920, ENSBTAG00000020355, ENSBTAG00000013472, ENSBTAG00000002849, ENSBTAG00000008429, ENSBTAG00000011626, ENSBTAG00000009231, ENSBTAG00000012656, ENSBTAG00000021466, ENSBTAG00000033983,…	1643	49	9430	2.92832	0.0012068	1.82957e-05	0.000671871
GOTERM_BP_ALL	GO:0030855~epithelial cell differentiation	22	0.759669	3.37946e-06	ENSBTAG00000017150, ENSBTAG00000001835, ENSBTAG00000006806, ENSBTAG00000001333, ENSBTAG00000031004, ENSBTAG00000015249, ENSBTAG00000017846, ENSBTAG00000017827, ENSBTAG00000013507, ENSBTAG00000003920, ENSBTAG00000009223, ENSBTAG00000012034, ENSBTAG00000009014, ENSBTAG00000033983, ENSBTAG00000004193, ENSBTAG00000000782, ENSBTAG00000002849, ENSBTAG00000005730, ENSBTAG00000004037, ENSBTAG00000038384,…	1643	44	9430	2.86975	0.01098	0.000124045	0.0061429
GOTERM_BP_ALL	GO:0009913~epidermal cell differentiation	10	0.345304	0.000913283	ENSBTAG00000033983, ENSBTAG00000020355, ENSBTAG00000006806, ENSBTAG00000002849, ENSBTAG00000031004, ENSBTAG00000013507, ENSBTAG00000017827, ENSBTAG00000009223, ENSBTAG00000015978, ENSBTAG00000003920	1643	17	9430	3.37618	0.949463	0.0183699	1.64718
GOTERM_BP_ALL	GO:0030216~keratinocyte differentiation	9	0.310773	0.000922069	ENSBTAG00000033983, ENSBTAG00000006806, ENSBTAG00000002849, ENSBTAG00000031004, ENSBTAG00000013507, ENSBTAG00000017827, ENSBTAG00000009223, ENSBTAG00000015978, ENSBTAG00000003920	1643	14	9430	3.68968	0.950895	0.0184317	1.6629
Annotation Cluster 14	Enrichment Score: 5.005716650132792
Category	Term	Count	%	PValue	Genes	List Total	Pop Hits	Pop Total	Fold Enrichment	Bonferroni	Benjamini	FDR
GOTERM_MF_ALL	GO:0016651~oxidoreductase activity, acting on NADH or NADPH	23	0.794199	2.30631e-06	ENSBTAG00000018188, ENSBTAG00000021776, ENSBTAG00000016516, ENSBTAG00000043559, ENSBTAG00000012634, ENSBTAG00000043546, ENSBTAG00000007812, ENSBTAG00000012072, ENSBTAG00000043563, ENSBTAG00000043558, ENSBTAG00000001908, ENSBTAG00000013912, ENSBTAG00000043577, ENSBTAG00000043568, ENSBTAG00000019927, ENSBTAG00000019419, ENSBTAG00000000855, ENSBTAG00000002203, ENSBTAG00000043571, ENSBTAG00000011885,…	1915	47	11163	2.85261	0.00274535	0.000101814	0.00372537
GOTERM_MF_ALL	GO:0008137~NADH dehydrogenase (ubiquinone) activity	15	0.517956	1.21983e-05	ENSBTAG00000018188, ENSBTAG00000021776, ENSBTAG00000043559, ENSBTAG00000012634, ENSBTAG00000043546, ENSBTAG00000007812, ENSBTAG00000012072, ENSBTAG00000043563, ENSBTAG00000043558, ENSBTAG00000043577, ENSBTAG00000043568, ENSBTAG00000019419, ENSBTAG00000002203, ENSBTAG00000043571, ENSBTAG00000021976	1915	25	11163	3.49755	0.0144352	0.000440522	0.0197023
GOTERM_MF_ALL	GO:0050136~NADH dehydrogenase (quinone) activity	15	0.517956	1.21983e-05	ENSBTAG00000018188, ENSBTAG00000021776, ENSBTAG00000043559, ENSBTAG00000012634, ENSBTAG00000043546, ENSBTAG00000007812, ENSBTAG00000012072, ENSBTAG00000043563, ENSBTAG00000043558, ENSBTAG00000043577, ENSBTAG00000043568, ENSBTAG00000019419, ENSBTAG00000002203, ENSBTAG00000043571, ENSBTAG00000021976	1915	25	11163	3.49755	0.0144352	0.000440522	0.0197023
GOTERM_MF_ALL	GO:0016655~oxidoreductase activity, acting on NADH or NADPH, quinone or similar compound as acceptor	16	0.552486	1.22538e-05	ENSBTAG00000018188, ENSBTAG00000021776, ENSBTAG00000043559, ENSBTAG00000012634, ENSBTAG00000043546, ENSBTAG00000007812, ENSBTAG00000012072, ENSBTAG00000043563, ENSBTAG00000043558, ENSBTAG00000043577, ENSBTAG00000043568, ENSBTAG00000019419, ENSBTAG00000002203, ENSBTAG00000043571, ENSBTAG00000021976, ENSBTAG00000003162	1915	28	11163	3.331	0.0145005	0.000429514	0.019792
GOTERM_MF_ALL	GO:0003954~NADH dehydrogenase activity	15	0.517956	2.22654e-05	ENSBTAG00000018188, ENSBTAG00000021776, ENSBTAG00000043559, ENSBTAG00000012634, ENSBTAG00000043546, ENSBTAG00000007812, ENSBTAG00000012072, ENSBTAG00000043563, ENSBTAG00000043558, ENSBTAG00000043577, ENSBTAG00000043568, ENSBTAG00000019419, ENSBTAG00000002203, ENSBTAG00000043571, ENSBTAG00000021976	1915	26	11163	3.36302	0.0261915	0.000680298	0.0359597
Annotation Cluster 15	Enrichment Score: 4.957395119059964
Category	Term	Count	%	PValue	Genes	List Total	Pop Hits	Pop Total	Fold Enrichment	Bonferroni	Benjamini	FDR
GOTERM_MF_ALL	GO:0015077~monovalent inorganic cation transmembrane transporter activity	46	1.5884	1.53242e-14	ENSBTAG00000009603, ENSBTAG00000014130, ENSBTAG00000014238, ENSBTAG00000017267, ENSBTAG00000006441, ENSBTAG00000005735, ENSBTAG00000043564, ENSBTAG00000019218, ENSBTAG00000016309, ENSBTAG00000013315, ENSBTAG00000013930, ENSBTAG00000032954, ENSBTAG00000018278, ENSBTAG00000018542, ENSBTAG00000010620, ENSBTAG00000000203, ENSBTAG00000016079, ENSBTAG00000008692, ENSBTAG00000043561, ENSBTAG00000043560,…	1915	83	11163	3.23066	1.82627e-11	3.65252e-12	2.47469e-11
GOTERM_MF_ALL	GO:0015078~hydrogen ion transmembrane transporter activity	44	1.51934	4.90569e-14	ENSBTAG00000009603, ENSBTAG00000014130, ENSBTAG00000014238, ENSBTAG00000017267, ENSBTAG00000006441, ENSBTAG00000005735, ENSBTAG00000043564, ENSBTAG00000019218, ENSBTAG00000016309, ENSBTAG00000013315, ENSBTAG00000013930, ENSBTAG00000032954, ENSBTAG00000018278, ENSBTAG00000018542, ENSBTAG00000010620, ENSBTAG00000000203, ENSBTAG00000016079, ENSBTAG00000008692, ENSBTAG00000043561, ENSBTAG00000043560,…	1915	79	11163	3.24667	5.84937e-11	9.74898e-12	7.92699e-11
GOTERM_BP_ALL	GO:0006119~oxidative phosphorylation	37	1.27762	1.56382e-13	ENSBTAG00000009603, ENSBTAG00000014238, ENSBTAG00000005735, ENSBTAG00000006441, ENSBTAG00000043564, ENSBTAG00000019218, ENSBTAG00000013315, ENSBTAG00000043563, ENSBTAG00000016309, ENSBTAG00000013930, ENSBTAG00000032954, ENSBTAG00000018278, ENSBTAG00000010620, ENSBTAG00000008692, ENSBTAG00000043560, ENSBTAG00000018646, ENSBTAG00000021976, ENSBTAG00000002944, ENSBTAG00000014553, ENSBTAG00000018188,…	1643	60	9430	3.53936	5.11058e-10	4.25882e-11	2.8435e-10
GOTERM_MF_ALL	GO:0022890~inorganic cation transmembrane transporter activity	51	1.76105	6.76724e-13	ENSBTAG00000006441, ENSBTAG00000013930, ENSBTAG00000018278, ENSBTAG00000032954, ENSBTAG00000000203, ENSBTAG00000001706, ENSBTAG00000001246, ENSBTAG00000010551, ENSBTAG00000014553, ENSBTAG00000001521, ENSBTAG00000000913, ENSBTAG00000043556, ENSBTAG00000002703, ENSBTAG00000002046, ENSBTAG00000021227, ENSBTAG00000002507, ENSBTAG00000001398, ENSBTAG00000011284, ENSBTAG00000009603, ENSBTAG00000014130,…	1915	106	11163	2.80464	8.06604e-10	1.00825e-10	1.09306e-09
GOTERM_BP_ALL	GO:0015992~proton transport	28	0.966851	1.3381e-09	ENSBTAG00000014238, ENSBTAG00000005735, ENSBTAG00000006441, ENSBTAG00000043564, ENSBTAG00000013315, ENSBTAG00000016309, ENSBTAG00000019218, ENSBTAG00000013930, ENSBTAG00000018278, ENSBTAG00000032954, ENSBTAG00000000203, ENSBTAG00000010620, ENSBTAG00000002094, ENSBTAG00000011885, ENSBTAG00000018646, ENSBTAG00000002944, ENSBTAG00000014553, ENSBTAG00000018339, ENSBTAG00000026428, ENSBTAG00000043584,…	1643	48	9430	3.34804	4.37156e-06	1.56128e-07	2.43236e-06
GOTERM_BP_ALL	GO:0006818~hydrogen transport	28	0.966851	2.48868e-09	ENSBTAG00000014238, ENSBTAG00000005735, ENSBTAG00000006441, ENSBTAG00000043564, ENSBTAG00000013315, ENSBTAG00000016309, ENSBTAG00000019218, ENSBTAG00000013930, ENSBTAG00000018278, ENSBTAG00000032954, ENSBTAG00000000203, ENSBTAG00000010620, ENSBTAG00000002094, ENSBTAG00000011885, ENSBTAG00000018646, ENSBTAG00000002944, ENSBTAG00000014553, ENSBTAG00000018339, ENSBTAG00000026428, ENSBTAG00000043584,…	1643	49	9430	3.27971	8.13048e-06	2.80362e-07	4.52384e-06
GOTERM_BP_ALL	GO:0046034~ATP metabolic process	40	1.38122	3.43203e-09	ENSBTAG00000008309, ENSBTAG00000014238, ENSBTAG00000010492, ENSBTAG00000014059, ENSBTAG00000005735, ENSBTAG00000006441, ENSBTAG00000043564, ENSBTAG00000019218, ENSBTAG00000013315, ENSBTAG00000016309, ENSBTAG00000013930, ENSBTAG00000032954, ENSBTAG00000018278, ENSBTAG00000010620, ENSBTAG00000001795, ENSBTAG00000002094, ENSBTAG00000018646, ENSBTAG00000021976, ENSBTAG00000002944, ENSBTAG00000001246,…	1643	88	9430	2.60886	1.12124e-05	3.39771e-07	6.23863e-06
GOTERM_BP_ALL	GO:0015986~ATP synthesis coupled proton transport	25	0.86326	7.2599e-09	ENSBTAG00000014238, ENSBTAG00000005735, ENSBTAG00000006441, ENSBTAG00000043564, ENSBTAG00000013315, ENSBTAG00000016309, ENSBTAG00000019218, ENSBTAG00000013930, ENSBTAG00000018278, ENSBTAG00000032954, ENSBTAG00000010620, ENSBTAG00000018646, ENSBTAG00000002944, ENSBTAG00000014553, ENSBTAG00000018339, ENSBTAG00000026428, ENSBTAG00000000550, ENSBTAG00000043584, ENSBTAG00000012117, ENSBTAG00000000605,…	1643	42	9430	3.41637	2.37178e-05	6.7766e-07	1.31968e-05
GOTERM_BP_ALL	GO:0015985~energy coupled proton transport, down electrochemical gradient	25	0.86326	7.2599e-09	ENSBTAG00000014238, ENSBTAG00000005735, ENSBTAG00000006441, ENSBTAG00000043564, ENSBTAG00000013315, ENSBTAG00000016309, ENSBTAG00000019218, ENSBTAG00000013930, ENSBTAG00000018278, ENSBTAG00000032954, ENSBTAG00000010620, ENSBTAG00000018646, ENSBTAG00000002944, ENSBTAG00000014553, ENSBTAG00000018339, ENSBTAG00000026428, ENSBTAG00000000550, ENSBTAG00000043584, ENSBTAG00000012117, ENSBTAG00000000605,…	1643	42	9430	3.41637	2.37178e-05	6.7766e-07	1.31968e-05
GOTERM_BP_ALL	GO:0009150~purine ribonucleotide metabolic process	46	1.5884	1.32363e-08	ENSBTAG00000008309, ENSBTAG00000019274, ENSBTAG00000014238, ENSBTAG00000010492, ENSBTAG00000014059, ENSBTAG00000005735, ENSBTAG00000006441, ENSBTAG00000043564, ENSBTAG00000011330, ENSBTAG00000009188, ENSBTAG00000019218, ENSBTAG00000016309, ENSBTAG00000013315, ENSBTAG00000013930, ENSBTAG00000032954, ENSBTAG00000018278, ENSBTAG00000010620, ENSBTAG00000001795, ENSBTAG00000002094, ENSBTAG00000031837,…	1643	113	9430	2.33643	4.32421e-05	1.08108e-06	2.40606e-05
GOTERM_BP_ALL	GO:0034220~ion transmembrane transport	25	0.86326	4.52054e-08	ENSBTAG00000014238, ENSBTAG00000005735, ENSBTAG00000006441, ENSBTAG00000043564, ENSBTAG00000013315, ENSBTAG00000016309, ENSBTAG00000019218, ENSBTAG00000013930, ENSBTAG00000018278, ENSBTAG00000032954, ENSBTAG00000010620, ENSBTAG00000018646, ENSBTAG00000002944, ENSBTAG00000014553, ENSBTAG00000018339, ENSBTAG00000026428, ENSBTAG00000000550, ENSBTAG00000043584, ENSBTAG00000012117, ENSBTAG00000000605,…	1643	45	9430	3.18861	0.000147675	3.14225e-06	8.21729e-05
GOTERM_BP_ALL	GO:0006754~ATP biosynthetic process	36	1.24309	4.7993e-08	ENSBTAG00000008309, ENSBTAG00000014238, ENSBTAG00000014059, ENSBTAG00000005735, ENSBTAG00000006441, ENSBTAG00000043564, ENSBTAG00000019218, ENSBTAG00000013315, ENSBTAG00000016309, ENSBTAG00000013930, ENSBTAG00000032954, ENSBTAG00000018278, ENSBTAG00000010620, ENSBTAG00000002094, ENSBTAG00000018646, ENSBTAG00000002944, ENSBTAG00000001246, ENSBTAG00000011626, ENSBTAG00000010551, ENSBTAG00000014553,…	1643	81	9430	2.55089	0.000156781	3.26652e-06	8.72401e-05
GOTERM_BP_ALL	GO:0009259~ribonucleotide metabolic process	46	1.5884	6.21623e-08	ENSBTAG00000008309, ENSBTAG00000019274, ENSBTAG00000014238, ENSBTAG00000010492, ENSBTAG00000014059, ENSBTAG00000005735, ENSBTAG00000006441, ENSBTAG00000043564, ENSBTAG00000011330, ENSBTAG00000009188, ENSBTAG00000019218, ENSBTAG00000016309, ENSBTAG00000013315, ENSBTAG00000013930, ENSBTAG00000032954, ENSBTAG00000018278, ENSBTAG00000010620, ENSBTAG00000001795, ENSBTAG00000002094, ENSBTAG00000031837,…	1643	118	9430	2.23743	0.000203063	3.98203e-06	0.000112997
GOTERM_BP_ALL	GO:0009205~purine ribonucleoside triphosphate metabolic process	40	1.38122	9.00318e-08	ENSBTAG00000008309, ENSBTAG00000014238, ENSBTAG00000010492, ENSBTAG00000014059, ENSBTAG00000005735, ENSBTAG00000006441, ENSBTAG00000043564, ENSBTAG00000019218, ENSBTAG00000013315, ENSBTAG00000016309, ENSBTAG00000013930, ENSBTAG00000032954, ENSBTAG00000018278, ENSBTAG00000010620, ENSBTAG00000001795, ENSBTAG00000002094, ENSBTAG00000018646, ENSBTAG00000021976, ENSBTAG00000002944, ENSBTAG00000001246,…	1643	97	9430	2.3668	0.000294091	5.25238e-06	0.000163657
GOTERM_BP_ALL	GO:0009199~ribonucleoside triphosphate metabolic process	40	1.38122	9.00318e-08	ENSBTAG00000008309, ENSBTAG00000014238, ENSBTAG00000010492, ENSBTAG00000014059, ENSBTAG00000005735, ENSBTAG00000006441, ENSBTAG00000043564, ENSBTAG00000019218, ENSBTAG00000013315, ENSBTAG00000016309, ENSBTAG00000013930, ENSBTAG00000032954, ENSBTAG00000018278, ENSBTAG00000010620, ENSBTAG00000001795, ENSBTAG00000002094, ENSBTAG00000018646, ENSBTAG00000021976, ENSBTAG00000002944, ENSBTAG00000001246,…	1643	97	9430	2.3668	0.000294091	5.25238e-06	0.000163657
GOTERM_BP_ALL	GO:0009144~purine nucleoside triphosphate metabolic process	40	1.38122	1.24753e-07	ENSBTAG00000008309, ENSBTAG00000014238, ENSBTAG00000010492, ENSBTAG00000014059, ENSBTAG00000005735, ENSBTAG00000006441, ENSBTAG00000043564, ENSBTAG00000019218, ENSBTAG00000013315, ENSBTAG00000016309, ENSBTAG00000013930, ENSBTAG00000032954, ENSBTAG00000018278, ENSBTAG00000010620, ENSBTAG00000001795, ENSBTAG00000002094, ENSBTAG00000018646, ENSBTAG00000021976, ENSBTAG00000002944, ENSBTAG00000001246,…	1643	98	9430	2.34265	0.000407486	7.15032e-06	0.000226773
GOTERM_BP_ALL	GO:0009152~purine ribonucleotide biosynthetic process	41	1.41575	1.38317e-07	ENSBTAG00000008309, ENSBTAG00000019274, ENSBTAG00000014238, ENSBTAG00000014059, ENSBTAG00000005735, ENSBTAG00000006441, ENSBTAG00000043564, ENSBTAG00000009188, ENSBTAG00000019218, ENSBTAG00000013315, ENSBTAG00000016309, ENSBTAG00000013930, ENSBTAG00000032954, ENSBTAG00000018278, ENSBTAG00000010620, ENSBTAG00000002094, ENSBTAG00000031837, ENSBTAG00000018646, ENSBTAG00000002944, ENSBTAG00000001246,…	1643	102	9430	2.30705	0.000451778	7.79101e-06	0.000251427
GOTERM_BP_ALL	GO:0006163~purine nucleotide metabolic process	48	1.65746	4.57398e-07	ENSBTAG00000008309, ENSBTAG00000019274, ENSBTAG00000014238, ENSBTAG00000010492, ENSBTAG00000014059, ENSBTAG00000005735, ENSBTAG00000006441, ENSBTAG00000043564, ENSBTAG00000011330, ENSBTAG00000009188, ENSBTAG00000019218, ENSBTAG00000016309, ENSBTAG00000013315, ENSBTAG00000013930, ENSBTAG00000032954, ENSBTAG00000018278, ENSBTAG00000010620, ENSBTAG00000001795, ENSBTAG00000002094, ENSBTAG00000031837,…	1643	133	9430	2.0714	0.0014932	2.2303e-05	0.000831441
GOTERM_BP_ALL	GO:0009260~ribonucleotide biosynthetic process	41	1.41575	6.15206e-07	ENSBTAG00000008309, ENSBTAG00000019274, ENSBTAG00000014238, ENSBTAG00000014059, ENSBTAG00000005735, ENSBTAG00000006441, ENSBTAG00000043564, ENSBTAG00000009188, ENSBTAG00000019218, ENSBTAG00000013315, ENSBTAG00000016309, ENSBTAG00000013930, ENSBTAG00000032954, ENSBTAG00000018278, ENSBTAG00000010620, ENSBTAG00000002094, ENSBTAG00000031837, ENSBTAG00000018646, ENSBTAG00000002944, ENSBTAG00000001246,…	1643	107	9430	2.19925	0.00200786	2.83078e-05	0.0011183
GOTERM_BP_ALL	GO:0009141~nucleoside triphosphate metabolic process	41	1.41575	6.15206e-07	ENSBTAG00000008309, ENSBTAG00000014238, ENSBTAG00000010492, ENSBTAG00000014059, ENSBTAG00000005735, ENSBTAG00000006441, ENSBTAG00000043564, ENSBTAG00000019218, ENSBTAG00000013315, ENSBTAG00000016309, ENSBTAG00000013930, ENSBTAG00000032954, ENSBTAG00000018278, ENSBTAG00000010620, ENSBTAG00000001795, ENSBTAG00000002094, ENSBTAG00000018646, ENSBTAG00000021976, ENSBTAG00000002944, ENSBTAG00000001246,…	1643	107	9430	2.19925	0.00200786	2.83078e-05	0.0011183
GOTERM_BP_ALL	GO:0009206~purine ribonucleoside triphosphate biosynthetic process	36	1.24309	7.66532e-07	ENSBTAG00000008309, ENSBTAG00000014238, ENSBTAG00000014059, ENSBTAG00000005735, ENSBTAG00000006441, ENSBTAG00000043564, ENSBTAG00000019218, ENSBTAG00000013315, ENSBTAG00000016309, ENSBTAG00000013930, ENSBTAG00000032954, ENSBTAG00000018278, ENSBTAG00000010620, ENSBTAG00000002094, ENSBTAG00000018646, ENSBTAG00000002944, ENSBTAG00000001246, ENSBTAG00000011626, ENSBTAG00000010551, ENSBTAG00000014553,…	1643	89	9430	2.3216	0.00250113	3.33896e-05	0.00139337
GOTERM_BP_ALL	GO:0009201~ribonucleoside triphosphate biosynthetic process	36	1.24309	7.66532e-07	ENSBTAG00000008309, ENSBTAG00000014238, ENSBTAG00000014059, ENSBTAG00000005735, ENSBTAG00000006441, ENSBTAG00000043564, ENSBTAG00000019218, ENSBTAG00000013315, ENSBTAG00000016309, ENSBTAG00000013930, ENSBTAG00000032954, ENSBTAG00000018278, ENSBTAG00000010620, ENSBTAG00000002094, ENSBTAG00000018646, ENSBTAG00000002944, ENSBTAG00000001246, ENSBTAG00000011626, ENSBTAG00000010551, ENSBTAG00000014553,…	1643	89	9430	2.3216	0.00250113	3.33896e-05	0.00139337
GOTERM_BP_ALL	GO:0009145~purine nucleoside triphosphate biosynthetic process	36	1.24309	7.66532e-07	ENSBTAG00000008309, ENSBTAG00000014238, ENSBTAG00000014059, ENSBTAG00000005735, ENSBTAG00000006441, ENSBTAG00000043564, ENSBTAG00000019218, ENSBTAG00000013315, ENSBTAG00000016309, ENSBTAG00000013930, ENSBTAG00000032954, ENSBTAG00000018278, ENSBTAG00000010620, ENSBTAG00000002094, ENSBTAG00000018646, ENSBTAG00000002944, ENSBTAG00000001246, ENSBTAG00000011626, ENSBTAG00000010551, ENSBTAG00000014553,…	1643	89	9430	2.3216	0.00250113	3.33896e-05	0.00139337
GOTERM_BP_ALL	GO:0009142~nucleoside triphosphate biosynthetic process	36	1.24309	1.04696e-06	ENSBTAG00000008309, ENSBTAG00000014238, ENSBTAG00000014059, ENSBTAG00000005735, ENSBTAG00000006441, ENSBTAG00000043564, ENSBTAG00000019218, ENSBTAG00000013315, ENSBTAG00000016309, ENSBTAG00000013930, ENSBTAG00000032954, ENSBTAG00000018278, ENSBTAG00000010620, ENSBTAG00000002094, ENSBTAG00000018646, ENSBTAG00000002944, ENSBTAG00000001246, ENSBTAG00000011626, ENSBTAG00000010551, ENSBTAG00000014553,…	1643	90	9430	2.2958	0.00341459	4.44202e-05	0.00190312
GOTERM_BP_ALL	GO:0006164~purine nucleotide biosynthetic process	42	1.45028	3.12381e-06	ENSBTAG00000008309, ENSBTAG00000019274, ENSBTAG00000014238, ENSBTAG00000014059, ENSBTAG00000005735, ENSBTAG00000006441, ENSBTAG00000043564, ENSBTAG00000009188, ENSBTAG00000019218, ENSBTAG00000016309, ENSBTAG00000013315, ENSBTAG00000013930, ENSBTAG00000032954, ENSBTAG00000018278, ENSBTAG00000010620, ENSBTAG00000002094, ENSBTAG00000031837, ENSBTAG00000018646, ENSBTAG00000002944, ENSBTAG00000001246,…	1643	117	9430	2.06033	0.0101536	0.000118662	0.00567822
GOTERM_BP_ALL	GO:0055086~nucleobase, nucleoside and nucleotide metabolic process	64	2.20994	5.81809e-06	ENSBTAG00000008309, ENSBTAG00000008731, ENSBTAG00000012317, ENSBTAG00000010492, ENSBTAG00000014059, ENSBTAG00000006441, ENSBTAG00000011330, ENSBTAG00000013930, ENSBTAG00000019956, ENSBTAG00000000639, ENSBTAG00000032954, ENSBTAG00000018278, ENSBTAG00000020873, ENSBTAG00000031837, ENSBTAG00000001246, ENSBTAG00000010551, ENSBTAG00000001731, ENSBTAG00000014553, ENSBTAG00000011527, ENSBTAG00000002703,…	1643	212	9430	1.73268	0.0188282	0.000204364	0.0105754
GOTERM_MF_ALL	GO:0019829~cation-transporting ATPase activity	16	0.552486	6.75892e-06	ENSBTAG00000014238, ENSBTAG00000011837, ENSBTAG00000000550, ENSBTAG00000012117, ENSBTAG00000013315, ENSBTAG00000016309, ENSBTAG00000013930, ENSBTAG00000018278, ENSBTAG00000002703, ENSBTAG00000032954, ENSBTAG00000009552, ENSBTAG00000010620, ENSBTAG00000018646, ENSBTAG00000002507, ENSBTAG00000001398, ENSBTAG00000011626	1915	27	11163	3.45437	0.0080243	0.000259859	0.0109173
GOTERM_MF_ALL	GO:0042625~ATPase activity, coupled to transmembrane movement of ions	25	0.86326	2.29128e-05	ENSBTAG00000008309, ENSBTAG00000014238, ENSBTAG00000014059, ENSBTAG00000011837, ENSBTAG00000013315, ENSBTAG00000016309, ENSBTAG00000013930, ENSBTAG00000018278, ENSBTAG00000032954, ENSBTAG00000000203, ENSBTAG00000010620, ENSBTAG00000018646, ENSBTAG00000001246, ENSBTAG00000010551, ENSBTAG00000011626, ENSBTAG00000014553, ENSBTAG00000014140, ENSBTAG00000005161, ENSBTAG00000007128, ENSBTAG00000000550,…	1915	60	11163	2.42885	0.0269428	0.000682577	0.0370052
GOTERM_MF_ALL	GO:0042623~ATPase activity, coupled	53	1.83011	3.50554e-05	ENSBTAG00000008309, ENSBTAG00000018423, ENSBTAG00000003530, ENSBTAG00000014558, ENSBTAG00000011930, ENSBTAG00000014059, ENSBTAG00000011837, ENSBTAG00000009698, ENSBTAG00000010799, ENSBTAG00000021810, ENSBTAG00000013930, ENSBTAG00000032954, ENSBTAG00000018278, ENSBTAG00000000203, ENSBTAG00000013162, ENSBTAG00000001246, ENSBTAG00000010551, ENSBTAG00000014553, ENSBTAG00000020070, ENSBTAG00000014490,…	1915	177	11163	1.74548	0.0409257	0.000994427	0.0566107
GOTERM_MF_ALL	GO:0046961~proton-transporting ATPase activity, rotational mechanism	12	0.414365	3.57426e-05	ENSBTAG00000014238, ENSBTAG00000018646, ENSBTAG00000000550, ENSBTAG00000002507, ENSBTAG00000012117, ENSBTAG00000016309, ENSBTAG00000013315, ENSBTAG00000013930, ENSBTAG00000018278, ENSBTAG00000002703, ENSBTAG00000032954, ENSBTAG00000010620	1915	18	11163	3.88616	0.041711	0.000990344	0.0577201
GOTERM_BP_ALL	GO:0009117~nucleotide metabolic process	58	2.00276	4.39854e-05	ENSBTAG00000008309, ENSBTAG00000010492, ENSBTAG00000014059, ENSBTAG00000006441, ENSBTAG00000011330, ENSBTAG00000019956, ENSBTAG00000013930, ENSBTAG00000032954, ENSBTAG00000018278, ENSBTAG00000031837, ENSBTAG00000001246, ENSBTAG00000010551, ENSBTAG00000001731, ENSBTAG00000014553, ENSBTAG00000011527, ENSBTAG00000002703, ENSBTAG00000010336, ENSBTAG00000025762, ENSBTAG00000021227, ENSBTAG00000019782,…	1643	198	9430	1.68127	0.133855	0.00121708	0.0799251
GOTERM_BP_ALL	GO:0006753~nucleoside phosphate metabolic process	58	2.00276	4.39854e-05	ENSBTAG00000008309, ENSBTAG00000010492, ENSBTAG00000014059, ENSBTAG00000006441, ENSBTAG00000011330, ENSBTAG00000019956, ENSBTAG00000013930, ENSBTAG00000032954, ENSBTAG00000018278, ENSBTAG00000031837, ENSBTAG00000001246, ENSBTAG00000010551, ENSBTAG00000001731, ENSBTAG00000014553, ENSBTAG00000011527, ENSBTAG00000002703, ENSBTAG00000010336, ENSBTAG00000025762, ENSBTAG00000021227, ENSBTAG00000019782,…	1643	198	9430	1.68127	0.133855	0.00121708	0.0799251
GOTERM_BP_ALL	GO:0034654~nucleobase, nucleoside, nucleotide and nucleic acid biosynthetic process	48	1.65746	7.08842e-05	ENSBTAG00000008309, ENSBTAG00000019274, ENSBTAG00000014238, ENSBTAG00000014059, ENSBTAG00000006441, ENSBTAG00000005735, ENSBTAG00000043564, ENSBTAG00000011330, ENSBTAG00000009188, ENSBTAG00000019218, ENSBTAG00000016309, ENSBTAG00000013315, ENSBTAG00000000639, ENSBTAG00000019956, ENSBTAG00000013930, ENSBTAG00000032954, ENSBTAG00000018278, ENSBTAG00000010620, ENSBTAG00000002094, ENSBTAG00000031837,…	1643	157	9430	1.75475	0.206726	0.00186589	0.128773
GOTERM_BP_ALL	GO:0034404~nucleobase, nucleoside and nucleotide biosynthetic process	48	1.65746	7.08842e-05	ENSBTAG00000008309, ENSBTAG00000019274, ENSBTAG00000014238, ENSBTAG00000014059, ENSBTAG00000006441, ENSBTAG00000005735, ENSBTAG00000043564, ENSBTAG00000011330, ENSBTAG00000009188, ENSBTAG00000019218, ENSBTAG00000016309, ENSBTAG00000013315, ENSBTAG00000000639, ENSBTAG00000019956, ENSBTAG00000013930, ENSBTAG00000032954, ENSBTAG00000018278, ENSBTAG00000010620, ENSBTAG00000002094, ENSBTAG00000031837,…	1643	157	9430	1.75475	0.206726	0.00186589	0.128773
GOTERM_MF_ALL	GO:0046933~hydrogen ion transporting ATP synthase activity, rotational mechanism	10	0.345304	0.000109938	ENSBTAG00000018646, ENSBTAG00000000550, ENSBTAG00000002507, ENSBTAG00000012117, ENSBTAG00000013315, ENSBTAG00000013930, ENSBTAG00000018278, ENSBTAG00000002703, ENSBTAG00000032954, ENSBTAG00000010620	1915	14	11163	4.16374	0.122829	0.00278448	0.177438
GOTERM_BP_ALL	GO:0046483~heterocycle metabolic process	62	2.14088	0.000160798	ENSBTAG00000008309, ENSBTAG00000010492, ENSBTAG00000014059, ENSBTAG00000030335, ENSBTAG00000006441, ENSBTAG00000011832, ENSBTAG00000011330, ENSBTAG00000013930, ENSBTAG00000019956, ENSBTAG00000000639, ENSBTAG00000032954, ENSBTAG00000018278, ENSBTAG00000031837, ENSBTAG00000001246, ENSBTAG00000010551, ENSBTAG00000014553, ENSBTAG00000011527, ENSBTAG00000002703, ENSBTAG00000004118, ENSBTAG00000011072,…	1643	225	9430	1.58155	0.408664	0.00397217	0.291891
GOTERM_MF_ALL	GO:0016887~ATPase activity	59	2.03729	0.000179453	ENSBTAG00000008309, ENSBTAG00000018423, ENSBTAG00000003530, ENSBTAG00000014558, ENSBTAG00000011930, ENSBTAG00000014059, ENSBTAG00000019854, ENSBTAG00000011837, ENSBTAG00000006441, ENSBTAG00000009698, ENSBTAG00000010799, ENSBTAG00000021810, ENSBTAG00000013930, ENSBTAG00000032954, ENSBTAG00000018278, ENSBTAG00000000203, ENSBTAG00000013162, ENSBTAG00000001246, ENSBTAG00000010551, ENSBTAG00000014553,…	1915	215	11163	1.59965	0.192593	0.00444689	0.28948
GOTERM_BP_ALL	GO:0009165~nucleotide biosynthetic process	44	1.51934	0.000404259	ENSBTAG00000008309, ENSBTAG00000019274, ENSBTAG00000014238, ENSBTAG00000014059, ENSBTAG00000005735, ENSBTAG00000006441, ENSBTAG00000043564, ENSBTAG00000009188, ENSBTAG00000019218, ENSBTAG00000016309, ENSBTAG00000013315, ENSBTAG00000019956, ENSBTAG00000013930, ENSBTAG00000032954, ENSBTAG00000018278, ENSBTAG00000010620, ENSBTAG00000002094, ENSBTAG00000031837, ENSBTAG00000018646, ENSBTAG00000002944,…	1643	150	9430	1.68359	0.733127	0.00876788	0.732304
GOTERM_MF_ALL	GO:0015399~primary active transmembrane transporter activity	31	1.07044	0.00122959	ENSBTAG00000008309, ENSBTAG00000020607, ENSBTAG00000014238, ENSBTAG00000014059, ENSBTAG00000011837, ENSBTAG00000009698, ENSBTAG00000000562, ENSBTAG00000013315, ENSBTAG00000016309, ENSBTAG00000013930, ENSBTAG00000032954, ENSBTAG00000018278, ENSBTAG00000000203, ENSBTAG00000010620, ENSBTAG00000004937, ENSBTAG00000018646, ENSBTAG00000001246, ENSBTAG00000010551, ENSBTAG00000011626, ENSBTAG00000014553,…	1915	101	11163	1.78917	0.769284	0.0241465	1.96778
GOTERM_MF_ALL	GO:0015405~P-P-bond-hydrolysis-driven transmembrane transporter activity	31	1.07044	0.00122959	ENSBTAG00000008309, ENSBTAG00000020607, ENSBTAG00000014238, ENSBTAG00000014059, ENSBTAG00000011837, ENSBTAG00000009698, ENSBTAG00000000562, ENSBTAG00000013315, ENSBTAG00000016309, ENSBTAG00000013930, ENSBTAG00000032954, ENSBTAG00000018278, ENSBTAG00000000203, ENSBTAG00000010620, ENSBTAG00000004937, ENSBTAG00000018646, ENSBTAG00000001246, ENSBTAG00000010551, ENSBTAG00000011626, ENSBTAG00000014553,…	1915	101	11163	1.78917	0.769284	0.0241465	1.96778
GOTERM_MF_ALL	GO:0043492~ATPase activity, coupled to movement of substances	29	1.00138	0.00140416	ENSBTAG00000008309, ENSBTAG00000020607, ENSBTAG00000014238, ENSBTAG00000014059, ENSBTAG00000011837, ENSBTAG00000009698, ENSBTAG00000013315, ENSBTAG00000016309, ENSBTAG00000013930, ENSBTAG00000021250, ENSBTAG00000018278, ENSBTAG00000032954, ENSBTAG00000000203, ENSBTAG00000010620, ENSBTAG00000018646, ENSBTAG00000001246, ENSBTAG00000010551, ENSBTAG00000011626, ENSBTAG00000014553, ENSBTAG00000014140,…	1915	93	11163	1.81772	0.81268	0.0266535	2.24421
GOTERM_MF_ALL	GO:0042626~ATPase activity, coupled to transmembrane movement of substances	28	0.966851	0.00254819	ENSBTAG00000020607, ENSBTAG00000008309, ENSBTAG00000014238, ENSBTAG00000014059, ENSBTAG00000011837, ENSBTAG00000009698, ENSBTAG00000013315, ENSBTAG00000016309, ENSBTAG00000013930, ENSBTAG00000018278, ENSBTAG00000032954, ENSBTAG00000000203, ENSBTAG00000010620, ENSBTAG00000018646, ENSBTAG00000001246, ENSBTAG00000010551, ENSBTAG00000011626, ENSBTAG00000014553, ENSBTAG00000020070, ENSBTAG00000014140,…	1915	92	11163	1.77412	0.952228	0.0437399	4.03763
GOTERM_MF_ALL	GO:0016820~hydrolase activity, acting on acid anhydrides, catalyzing transmembrane movement of substances	28	0.966851	0.00301621	ENSBTAG00000020607, ENSBTAG00000008309, ENSBTAG00000014238, ENSBTAG00000014059, ENSBTAG00000011837, ENSBTAG00000009698, ENSBTAG00000013315, ENSBTAG00000016309, ENSBTAG00000013930, ENSBTAG00000018278, ENSBTAG00000032954, ENSBTAG00000000203, ENSBTAG00000010620, ENSBTAG00000018646, ENSBTAG00000001246, ENSBTAG00000010551, ENSBTAG00000011626, ENSBTAG00000014553, ENSBTAG00000020070, ENSBTAG00000014140,…	1915	93	11163	1.75504	0.972697	0.0501387	4.76237
GOTERM_BP_ALL	GO:0044271~nitrogen compound biosynthetic process	60	2.07182	0.00374099	ENSBTAG00000008309, ENSBTAG00000014059, ENSBTAG00000030335, ENSBTAG00000006441, ENSBTAG00000011832, ENSBTAG00000011330, ENSBTAG00000013930, ENSBTAG00000019956, ENSBTAG00000000639, ENSBTAG00000032954, ENSBTAG00000018278, ENSBTAG00000020873, ENSBTAG00000031837, ENSBTAG00000001246, ENSBTAG00000010551, ENSBTAG00000014553, ENSBTAG00000039719, ENSBTAG00000002703, ENSBTAG00000004118, ENSBTAG00000011072,…	1643	243	9430	1.41716	0.999995	0.0588169	6.58611
GOTERM_MF_ALL	GO:0015662~ATPase activity, coupled to transmembrane movement of ions, phosphorylative mechanism	14	0.483425	0.0293191	ENSBTAG00000008309, ENSBTAG00000014140, ENSBTAG00000014238, ENSBTAG00000014059, ENSBTAG00000007128, ENSBTAG00000005161, ENSBTAG00000013315, ENSBTAG00000009552, ENSBTAG00000000203, ENSBTAG00000001246, ENSBTAG00000001398, ENSBTAG00000010551, ENSBTAG00000011626, ENSBTAG00000014553	1915	44	11163	1.85476	1	0.298623	38.1637
GOTERM_BP_ALL	GO:0015672~monovalent inorganic cation transport	42	1.45028	0.212153	ENSBTAG00000020595, ENSBTAG00000014259, ENSBTAG00000014238, ENSBTAG00000010492, ENSBTAG00000006441, ENSBTAG00000011105, ENSBTAG00000005735, ENSBTAG00000043564, ENSBTAG00000009959, ENSBTAG00000019218, ENSBTAG00000016309, ENSBTAG00000013315, ENSBTAG00000013930, ENSBTAG00000032954, ENSBTAG00000018278, ENSBTAG00000010620, ENSBTAG00000000203, ENSBTAG00000002094, ENSBTAG00000004755, ENSBTAG00000001706,…	1643	208	9430	1.15894	1	0.843518	98.6892
GOTERM_MF_ALL	GO:0022892~substrate-specific transporter activity	117	4.04006	0.302821	ENSBTAG00000008309, ENSBTAG00000039442, ENSBTAG00000014259, ENSBTAG00000014059, ENSBTAG00000011837, ENSBTAG00000006441, ENSBTAG00000013930, ENSBTAG00000032954, ENSBTAG00000011226, ENSBTAG00000014354, ENSBTAG00000001246, ENSBTAG00000010551, ENSBTAG00000014553, ENSBTAG00000014068, ENSBTAG00000002703, ENSBTAG00000008433, ENSBTAG00000006731, ENSBTAG00000012225, ENSBTAG00000020130, ENSBTAG00000002507,…	1915	646	11163	1.05576	1	0.911894	99.7052
GOTERM_MF_ALL	GO:0022804~active transmembrane transporter activity	44	1.51934	0.332877	ENSBTAG00000008309, ENSBTAG00000020607, ENSBTAG00000014238, ENSBTAG00000007895, ENSBTAG00000014059, ENSBTAG00000012454, ENSBTAG00000011837, ENSBTAG00000011105, ENSBTAG00000009698, ENSBTAG00000009959, ENSBTAG00000000562, ENSBTAG00000016309, ENSBTAG00000013315, ENSBTAG00000013930, ENSBTAG00000032954, ENSBTAG00000018278, ENSBTAG00000010620, ENSBTAG00000000203, ENSBTAG00000011226, ENSBTAG00000004937,…	1915	234	11163	1.0961	1	0.928396	99.8553
GOTERM_MF_ALL	GO:0008324~cation transmembrane transporter activity	65	2.24448	0.367051	ENSBTAG00000014259, ENSBTAG00000012454, ENSBTAG00000011837, ENSBTAG00000006441, ENSBTAG00000013930, ENSBTAG00000032954, ENSBTAG00000018278, ENSBTAG00000000203, ENSBTAG00000001706, ENSBTAG00000001246, ENSBTAG00000010551, ENSBTAG00000014553, ENSBTAG00000001521, ENSBTAG00000000913, ENSBTAG00000043556, ENSBTAG00000002046, ENSBTAG00000002703, ENSBTAG00000021227, ENSBTAG00000002507, ENSBTAG00000001398,…	1915	357	11163	1.06135	1	0.942407	99.9381
GOTERM_BP_ALL	GO:0006812~cation transport	64	2.20994	0.475178	ENSBTAG00000008309, ENSBTAG00000014259, ENSBTAG00000010492, ENSBTAG00000014059, ENSBTAG00000002770, ENSBTAG00000006441, ENSBTAG00000013930, ENSBTAG00000032954, ENSBTAG00000018278, ENSBTAG00000012931, ENSBTAG00000000203, ENSBTAG00000001706, ENSBTAG00000011885, ENSBTAG00000001246, ENSBTAG00000014809, ENSBTAG00000010551, ENSBTAG00000008303, ENSBTAG00000008340, ENSBTAG00000014553, ENSBTAG00000002703,…	1643	357	9430	1.02893	1	0.981061	99.9992
GOTERM_BP_ALL	GO:0055085~transmembrane transport	69	2.3826	0.507343	ENSBTAG00000002770, ENSBTAG00000006441, ENSBTAG00000033453, ENSBTAG00000013930, ENSBTAG00000032954, ENSBTAG00000018278, ENSBTAG00000010792, ENSBTAG00000008493, ENSBTAG00000010181, ENSBTAG00000019463, ENSBTAG00000004937, ENSBTAG00000018723, ENSBTAG00000001706, ENSBTAG00000015310, ENSBTAG00000000152, ENSBTAG00000014553, ENSBTAG00000020070, ENSBTAG00000012890, ENSBTAG00000014068, ENSBTAG00000002703,…	1643	389	9430	1.01806	1	0.985869	99.9997
GOTERM_MF_ALL	GO:0022891~substrate-specific transmembrane transporter activity	96	3.31492	0.603141	ENSBTAG00000008309, ENSBTAG00000014259, ENSBTAG00000014059, ENSBTAG00000012454, ENSBTAG00000011837, ENSBTAG00000006441, ENSBTAG00000013930, ENSBTAG00000032954, ENSBTAG00000018278, ENSBTAG00000011226, ENSBTAG00000000203, ENSBTAG00000014354, ENSBTAG00000008493, ENSBTAG00000004937, ENSBTAG00000001706, ENSBTAG00000001246, ENSBTAG00000010551, ENSBTAG00000015131, ENSBTAG00000014553, ENSBTAG00000014068,…	1915	565	11163	0.990455	1	0.993003	100
GOTERM_MF_ALL	GO:0022857~transmembrane transporter activity	102	3.5221	0.67796	ENSBTAG00000008309, ENSBTAG00000014259, ENSBTAG00000014059, ENSBTAG00000011837, ENSBTAG00000006441, ENSBTAG00000013930, ENSBTAG00000032954, ENSBTAG00000011226, ENSBTAG00000014354, ENSBTAG00000001246, ENSBTAG00000010551, ENSBTAG00000014553, ENSBTAG00000020070, ENSBTAG00000012890, ENSBTAG00000014068, ENSBTAG00000002703, ENSBTAG00000006731, ENSBTAG00000020130, ENSBTAG00000002507, ENSBTAG00000011284,…	1915	611	11163	0.973131	1	0.997037	100
GOTERM_MF_ALL	GO:0015075~ion transmembrane transporter activity	84	2.90055	0.693253	ENSBTAG00000008309, ENSBTAG00000014259, ENSBTAG00000014059, ENSBTAG00000012454, ENSBTAG00000011837, ENSBTAG00000006441, ENSBTAG00000013930, ENSBTAG00000032954, ENSBTAG00000018278, ENSBTAG00000011226, ENSBTAG00000000203, ENSBTAG00000014354, ENSBTAG00000001706, ENSBTAG00000001246, ENSBTAG00000010551, ENSBTAG00000014553, ENSBTAG00000014068, ENSBTAG00000001521, ENSBTAG00000000913, ENSBTAG00000043556,…	1915	506	11163	0.9677	1	0.997507	100
GOTERM_MF_ALL	GO:0005215~transporter activity	133	4.59254	0.724051	ENSBTAG00000008309, ENSBTAG00000039442, ENSBTAG00000014259, ENSBTAG00000014059, ENSBTAG00000011837, ENSBTAG00000006441, ENSBTAG00000013930, ENSBTAG00000032954, ENSBTAG00000011226, ENSBTAG00000014354, ENSBTAG00000005586, ENSBTAG00000001246, ENSBTAG00000015310, ENSBTAG00000010551, ENSBTAG00000014553, ENSBTAG00000020070, ENSBTAG00000012890, ENSBTAG00000014068, ENSBTAG00000002703, ENSBTAG00000008433,…	1915	803	11163	0.965491	1	0.998417	100
GOTERM_BP_ALL	GO:0006811~ion transport	83	2.86602	0.814549	ENSBTAG00000008309, ENSBTAG00000001444, ENSBTAG00000014259, ENSBTAG00000010492, ENSBTAG00000014059, ENSBTAG00000002770, ENSBTAG00000006441, ENSBTAG00000013930, ENSBTAG00000032954, ENSBTAG00000018278, ENSBTAG00000012931, ENSBTAG00000011226, ENSBTAG00000030648, ENSBTAG00000000203, ENSBTAG00000014354, ENSBTAG00000030587, ENSBTAG00000001706, ENSBTAG00000011885, ENSBTAG00000014809, ENSBTAG00000001246,…	1643	511	9430	0.932248	1	0.999785	100
Annotation Cluster 16	Enrichment Score: 4.945152581792815
Category	Term	Count	%	PValue	Genes	List Total	Pop Hits	Pop Total	Fold Enrichment	Bonferroni	Benjamini	FDR
GOTERM_BP_ALL	GO:0048856~anatomical structure development	213	7.35497	5.47737e-08	ENSBTAG00000003927, ENSBTAG00000011224, ENSBTAG00000001805, ENSBTAG00000016420, ENSBTAG00000000305, ENSBTAG00000003920, ENSBTAG00000006082, ENSBTAG00000009417, ENSBTAG00000007062, ENSBTAG00000009414, ENSBTAG00000006640, ENSBTAG00000021323, ENSBTAG00000019220, ENSBTAG00000015991, ENSBTAG00000007592, ENSBTAG00000021466, ENSBTAG00000015398, ENSBTAG00000004905, ENSBTAG00000012228, ENSBTAG00000004907,…	1643	876	9430	1.39556	0.00017893	3.57891e-06	9.95659e-05
GOTERM_BP_ALL	GO:0009888~tissue development	79	2.7279	5.03679e-07	ENSBTAG00000004688, ENSBTAG00000017753, ENSBTAG00000006806, ENSBTAG00000011224, ENSBTAG00000014614, ENSBTAG00000001805, ENSBTAG00000014718, ENSBTAG00000015441, ENSBTAG00000016420, ENSBTAG00000019810, ENSBTAG00000017846, ENSBTAG00000012931, ENSBTAG00000013507, ENSBTAG00000020935, ENSBTAG00000000305, ENSBTAG00000009223, ENSBTAG00000003920, ENSBTAG00000010745, ENSBTAG00000012046, ENSBTAG00000013472,…	1643	263	9430	1.72403	0.00164417	2.41985e-05	0.000915568
GOTERM_BP_ALL	GO:0048513~organ development	165	5.69751	5.40518e-07	ENSBTAG00000017753, ENSBTAG00000003927, ENSBTAG00000011224, ENSBTAG00000001805, ENSBTAG00000000778, ENSBTAG00000016420, ENSBTAG00000012931, ENSBTAG00000003920, ENSBTAG00000002006, ENSBTAG00000000305, ENSBTAG00000006396, ENSBTAG00000006082, ENSBTAG00000017035, ENSBTAG00000009417, ENSBTAG00000006640, ENSBTAG00000017150, ENSBTAG00000014064, ENSBTAG00000001250, ENSBTAG00000015228, ENSBTAG00000019220,…	1643	664	9430	1.42623	0.00176431	2.5592e-05	0.000982532
GOTERM_BP_ALL	GO:0007275~multicellular organismal development	234	8.08011	7.17992e-07	ENSBTAG00000003927, ENSBTAG00000005780, ENSBTAG00000006646, ENSBTAG00000011224, ENSBTAG00000001805, ENSBTAG00000016420, ENSBTAG00000000305, ENSBTAG00000003920, ENSBTAG00000006082, ENSBTAG00000009417, ENSBTAG00000007062, ENSBTAG00000009414, ENSBTAG00000006640, ENSBTAG00000021323, ENSBTAG00000019220, ENSBTAG00000015991, ENSBTAG00000007592, ENSBTAG00000021466, ENSBTAG00000015398, ENSBTAG00000012228,…	1643	1010	9430	1.32975	0.00234293	3.16979e-05	0.00130514
GOTERM_BP_ALL	GO:0032502~developmental process	255	8.80525	9.35862e-07	ENSBTAG00000017804, ENSBTAG00000003927, ENSBTAG00000005780, ENSBTAG00000006646, ENSBTAG00000011224, ENSBTAG00000001805, ENSBTAG00000016420, ENSBTAG00000000305, ENSBTAG00000003920, ENSBTAG00000006082, ENSBTAG00000009417, ENSBTAG00000007062, ENSBTAG00000009414, ENSBTAG00000006640, ENSBTAG00000021323, ENSBTAG00000019220, ENSBTAG00000015991, ENSBTAG00000007592, ENSBTAG00000021466, ENSBTAG00000015398,…	1643	1120	9430	1.30676	0.00305279	4.0229e-05	0.00170117
GOTERM_BP_ALL	GO:0048731~system development	189	6.52624	3.35362e-06	ENSBTAG00000017753, ENSBTAG00000003927, ENSBTAG00000011224, ENSBTAG00000001805, ENSBTAG00000016420, ENSBTAG00000000778, ENSBTAG00000012931, ENSBTAG00000003920, ENSBTAG00000002006, ENSBTAG00000000305, ENSBTAG00000006396, ENSBTAG00000006082, ENSBTAG00000017035, ENSBTAG00000009417, ENSBTAG00000007062, ENSBTAG00000006640, ENSBTAG00000017150, ENSBTAG00000014064, ENSBTAG00000001250, ENSBTAG00000015228,…	1643	802	9430	1.35258	0.0108965	0.000124496	0.00609593
GOTERM_BP_ALL	GO:0009653~anatomical structure morphogenesis	104	3.59116	0.000167351	ENSBTAG00000017753, ENSBTAG00000003927, ENSBTAG00000011224, ENSBTAG00000001805, ENSBTAG00000016420, ENSBTAG00000003920, ENSBTAG00000002006, ENSBTAG00000000305, ENSBTAG00000006396, ENSBTAG00000009417, ENSBTAG00000021323, ENSBTAG00000014064, ENSBTAG00000001250, ENSBTAG00000019220, ENSBTAG00000015991, ENSBTAG00000000231, ENSBTAG00000007592, ENSBTAG00000015398, ENSBTAG00000015910, ENSBTAG00000004905,…	1643	425	9430	1.40449	0.42119	0.00407214	0.303768
GOTERM_BP_ALL	GO:0048869~cellular developmental process	139	4.79972	0.000928175	ENSBTAG00000017753, ENSBTAG00000017804, ENSBTAG00000003927, ENSBTAG00000009362, ENSBTAG00000011224, ENSBTAG00000001805, ENSBTAG00000016420, ENSBTAG00000003920, ENSBTAG00000006082, ENSBTAG00000007062, ENSBTAG00000006640, ENSBTAG00000021323, ENSBTAG00000014064, ENSBTAG00000017150, ENSBTAG00000015228, ENSBTAG00000019220, ENSBTAG00000015991, ENSBTAG00000000231, ENSBTAG00000015910, ENSBTAG00000004905,…	1643	622	9430	1.28262	0.951865	0.0184399	1.67382
GOTERM_BP_ALL	GO:0030154~cell differentiation	132	4.55801	0.00207025	ENSBTAG00000017753, ENSBTAG00000017804, ENSBTAG00000003927, ENSBTAG00000009362, ENSBTAG00000011224, ENSBTAG00000001805, ENSBTAG00000016420, ENSBTAG00000003920, ENSBTAG00000006082, ENSBTAG00000007062, ENSBTAG00000006640, ENSBTAG00000021323, ENSBTAG00000014064, ENSBTAG00000017150, ENSBTAG00000015228, ENSBTAG00000019220, ENSBTAG00000015991, ENSBTAG00000000231, ENSBTAG00000015910, ENSBTAG00000004905,…	1643	598	9430	1.26691	0.998853	0.0355584	3.69706
GOTERM_BP_ALL	GO:0032501~multicellular organismal process	280	9.66851	0.00327199	ENSBTAG00000003927, ENSBTAG00000005780, ENSBTAG00000006646, ENSBTAG00000011224, ENSBTAG00000001805, ENSBTAG00000016420, ENSBTAG00000000305, ENSBTAG00000003920, ENSBTAG00000013745, ENSBTAG00000006082, ENSBTAG00000007062, ENSBTAG00000009417, ENSBTAG00000009414, ENSBTAG00000006640, ENSBTAG00000015988, ENSBTAG00000008303, ENSBTAG00000021323, ENSBTAG00000003044, ENSBTAG00000019220, ENSBTAG00000015991,…	1643	1393	9430	1.15367	0.999978	0.0523827	5.78349
Annotation Cluster 17	Enrichment Score: 4.915517500367638
Category	Term	Count	%	PValue	Genes	List Total	Pop Hits	Pop Total	Fold Enrichment	Bonferroni	Benjamini	FDR
GOTERM_BP_ALL	GO:0030036~actin cytoskeleton organization	36	1.24309	1.44232e-07	ENSBTAG00000021151, ENSBTAG00000006189, ENSBTAG00000001444, ENSBTAG00000019604, ENSBTAG00000038488, ENSBTAG00000002880, ENSBTAG00000004554, ENSBTAG00000011207, ENSBTAG00000014614, ENSBTAG00000015441, ENSBTAG00000010347, ENSBTAG00000004279, ENSBTAG00000005984, ENSBTAG00000004915, ENSBTAG00000014295, ENSBTAG00000026199, ENSBTAG00000015114, ENSBTAG00000016806, ENSBTAG00000011626, ENSBTAG00000001403,…	1643	84	9430	2.45979	0.000471094	7.9865e-06	0.00026218
GOTERM_BP_ALL	GO:0030029~actin filament-based process	36	1.24309	2.87966e-07	ENSBTAG00000021151, ENSBTAG00000006189, ENSBTAG00000001444, ENSBTAG00000019604, ENSBTAG00000038488, ENSBTAG00000002880, ENSBTAG00000004554, ENSBTAG00000011207, ENSBTAG00000014614, ENSBTAG00000015441, ENSBTAG00000010347, ENSBTAG00000004279, ENSBTAG00000005984, ENSBTAG00000004915, ENSBTAG00000014295, ENSBTAG00000026199, ENSBTAG00000015114, ENSBTAG00000016806, ENSBTAG00000011626, ENSBTAG00000001403,…	1643	86	9430	2.40258	0.000940344	1.44735e-05	0.000523455
GOTERM_BP_ALL	GO:0007010~cytoskeleton organization	49	1.69199	0.000178797	ENSBTAG00000006189, ENSBTAG00000001444, ENSBTAG00000004554, ENSBTAG00000006806, ENSBTAG00000014614, ENSBTAG00000016420, ENSBTAG00000010347, ENSBTAG00000015441, ENSBTAG00000010792, ENSBTAG00000014295, ENSBTAG00000002531, ENSBTAG00000014883, ENSBTAG00000016806, ENSBTAG00000001403, ENSBTAG00000006395, ENSBTAG00000021323, ENSBTAG00000009233, ENSBTAG00000005847, ENSBTAG00000015910, ENSBTAG00000019915,…	1643	167	9430	1.68405	0.442437	0.00431791	0.324512
GOTERM_BP_ALL	GO:0007015~actin filament organization	13	0.448895	0.00293203	ENSBTAG00000002880, ENSBTAG00000011215, ENSBTAG00000014614, ENSBTAG00000019517, ENSBTAG00000015441, ENSBTAG00000010347, ENSBTAG00000004279, ENSBTAG00000019915, ENSBTAG00000007964, ENSBTAG00000017183, ENSBTAG00000011400, ENSBTAG00000019612, ENSBTAG00000018255, ENSBTAG00000001403	1643	30	9430	2.48712	0.999932	0.0475288	5.19763
Annotation Cluster 18	Enrichment Score: 4.882102651829237
Category	Term	Count	%	PValue	Genes	List Total	Pop Hits	Pop Total	Fold Enrichment	Bonferroni	Benjamini	FDR
GOTERM_MF_ALL	GO:0016616~oxidoreductase activity, acting on the CH-OH group of donors, NAD or NADP as acceptor	30	1.03591	2.81273e-06	ENSBTAG00000015038, ENSBTAG00000004495, ENSBTAG00000000087, ENSBTAG00000016269, ENSBTAG00000001036, ENSBTAG00000019295, ENSBTAG00000005681, ENSBTAG00000011726, ENSBTAG00000020527, ENSBTAG00000014093, ENSBTAG00000031837, ENSBTAG00000000448, ENSBTAG00000019603, ENSBTAG00000001731, ENSBTAG00000009231, ENSBTAG00000000497, ENSBTAG00000000296, ENSBTAG00000018813, ENSBTAG00000003397, ENSBTAG00000039719,…	1915	72	11163	2.42885	0.00334717	0.000119735	0.00454338
GOTERM_MF_ALL	GO:0051287~NAD or NADH binding	17	0.587017	1.9753e-05	ENSBTAG00000021776, ENSBTAG00000014731, ENSBTAG00000018813, ENSBTAG00000003397, ENSBTAG00000016269, ENSBTAG00000001036, ENSBTAG00000039719, ENSBTAG00000006227, ENSBTAG00000005681, ENSBTAG00000011726, ENSBTAG00000014093, ENSBTAG00000020527, ENSBTAG00000014521, ENSBTAG00000002203, ENSBTAG00000001059, ENSBTAG00000009725, ENSBTAG00000000837	1915	32	11163	3.09679	0.0232708	0.000636171	0.0319027
GOTERM_MF_ALL	GO:0016614~oxidoreductase activity, acting on CH-OH group of donors	30	1.03591	4.06378e-05	ENSBTAG00000015038, ENSBTAG00000004495, ENSBTAG00000000087, ENSBTAG00000016269, ENSBTAG00000001036, ENSBTAG00000019295, ENSBTAG00000005681, ENSBTAG00000011726, ENSBTAG00000020527, ENSBTAG00000014093, ENSBTAG00000031837, ENSBTAG00000000448, ENSBTAG00000019603, ENSBTAG00000001731, ENSBTAG00000009231, ENSBTAG00000000497, ENSBTAG00000000296, ENSBTAG00000018813, ENSBTAG00000003397, ENSBTAG00000039719,…	1915	81	11163	2.15898	0.0472867	0.00110033	0.0656229
Annotation Cluster 19	Enrichment Score: 4.337355202674059
Category	Term	Count	%	PValue	Genes	List Total	Pop Hits	Pop Total	Fold Enrichment	Bonferroni	Benjamini	FDR
GOTERM_BP_ALL	GO:0045333~cellular respiration	33	1.1395	4.90032e-14	ENSBTAG00000009603, ENSBTAG00000043563, ENSBTAG00000009541, ENSBTAG00000019295, ENSBTAG00000004371, ENSBTAG00000014820, ENSBTAG00000008692, ENSBTAG00000043561, ENSBTAG00000020527, ENSBTAG00000014093, ENSBTAG00000043560, ENSBTAG00000006429, ENSBTAG00000006463, ENSBTAG00000021976, ENSBTAG00000021688, ENSBTAG00000018188, ENSBTAG00000019096, ENSBTAG00000043559, ENSBTAG00000001521, ENSBTAG00000043556,…	1643	48	9430	3.94591	1.59955e-10	1.59955e-11	8.89955e-11
GOTERM_BP_ALL	GO:0022904~respiratory electron transport chain	14	0.483425	6.55309e-06	ENSBTAG00000009603, ENSBTAG00000018188, ENSBTAG00000019096, ENSBTAG00000043559, ENSBTAG00000001521, ENSBTAG00000043556, ENSBTAG00000000913, ENSBTAG00000043563, ENSBTAG00000043577, ENSBTAG00000043550, ENSBTAG00000008692, ENSBTAG00000043560, ENSBTAG00000043571, ENSBTAG00000021976	1643	21	9430	3.82633	0.0211815	0.000227729	0.0119113
GOTERM_BP_ALL	GO:0042773~ATP synthesis coupled electron transport	12	0.414365	1.91064e-05	ENSBTAG00000009603, ENSBTAG00000018188, ENSBTAG00000019096, ENSBTAG00000008692, ENSBTAG00000043559, ENSBTAG00000043560, ENSBTAG00000043571, ENSBTAG00000001521, ENSBTAG00000000913, ENSBTAG00000021976, ENSBTAG00000043563, ENSBTAG00000043577	1643	17	9430	4.05141	0.060513	0.000577808	0.0347254
GOTERM_BP_ALL	GO:0042775~mitochondrial ATP synthesis coupled electron transport	9	0.310773	0.000922069	ENSBTAG00000009603, ENSBTAG00000018188, ENSBTAG00000019096, ENSBTAG00000008692, ENSBTAG00000043560, ENSBTAG00000043571, ENSBTAG00000001521, ENSBTAG00000000913, ENSBTAG00000043577	1643	14	9430	3.68968	0.950895	0.0184317	1.6629
GOTERM_BP_ALL	GO:0006122~mitochondrial electron transport, ubiquinol to cytochrome c	5	0.172652	0.00394546	ENSBTAG00000009603, ENSBTAG00000019096, ENSBTAG00000008692, ENSBTAG00000001521, ENSBTAG00000000913	1643	5	9430	5.7395	0.999998	0.0610579	6.93399
GOTERM_MF_ALL	GO:0008121~ubiquinol-cytochrome-c reductase activity	5	0.172652	0.0096416	ENSBTAG00000009603, ENSBTAG00000008692, ENSBTAG00000001521, ENSBTAG00000000913, ENSBTAG00000009479	1915	6	11163	4.8577	0.99999	0.134421	14.4867
GOTERM_MF_ALL	GO:0016679~oxidoreductase activity, acting on diphenols and related substances as donors	5	0.172652	0.0096416	ENSBTAG00000009603, ENSBTAG00000008692, ENSBTAG00000001521, ENSBTAG00000000913, ENSBTAG00000009479	1915	6	11163	4.8577	0.99999	0.134421	14.4867
GOTERM_MF_ALL	GO:0016681~oxidoreductase activity, acting on diphenols and related substances as donors, cytochrome as acceptor	5	0.172652	0.0096416	ENSBTAG00000009603, ENSBTAG00000008692, ENSBTAG00000001521, ENSBTAG00000000913, ENSBTAG00000009479	1915	6	11163	4.8577	0.99999	0.134421	14.4867
Annotation Cluster 20	Enrichment Score: 3.938500713659677
Category	Term	Count	%	PValue	Genes	List Total	Pop Hits	Pop Total	Fold Enrichment	Bonferroni	Benjamini	FDR
GOTERM_MF_ALL	GO:0017111~nucleoside-triphosphatase activity	119	4.10912	1.36496e-05	ENSBTAG00000018423, ENSBTAG00000008309, ENSBTAG00000003530, ENSBTAG00000014558, ENSBTAG00000011930, ENSBTAG00000019854, ENSBTAG00000014059, ENSBTAG00000011837, ENSBTAG00000006441, ENSBTAG00000001349, ENSBTAG00000013930, ENSBTAG00000032954, ENSBTAG00000004258, ENSBTAG00000001246, ENSBTAG00000009414, ENSBTAG00000010551, ENSBTAG00000015988, ENSBTAG00000014553, ENSBTAG00000003330, ENSBTAG00000020070,…	1915	479	11163	1.44818	0.0161388	0.000464762	0.0220463
GOTERM_MF_ALL	GO:0016818~hydrolase activity, acting on acid anhydrides, in phosphorus-containing anhydrides	123	4.24724	1.92376e-05	ENSBTAG00000018423, ENSBTAG00000008309, ENSBTAG00000003530, ENSBTAG00000014558, ENSBTAG00000011930, ENSBTAG00000019854, ENSBTAG00000014059, ENSBTAG00000011837, ENSBTAG00000006441, ENSBTAG00000001349, ENSBTAG00000013930, ENSBTAG00000032954, ENSBTAG00000004258, ENSBTAG00000001246, ENSBTAG00000009414, ENSBTAG00000010551, ENSBTAG00000015988, ENSBTAG00000014553, ENSBTAG00000003330, ENSBTAG00000020070,…	1915	502	11163	1.42828	0.0226706	0.000636783	0.0310705
GOTERM_MF_ALL	GO:0016462~pyrophosphatase activity	122	4.21271	2.10905e-05	ENSBTAG00000018423, ENSBTAG00000008309, ENSBTAG00000003530, ENSBTAG00000014558, ENSBTAG00000011930, ENSBTAG00000019854, ENSBTAG00000014059, ENSBTAG00000011837, ENSBTAG00000006441, ENSBTAG00000001349, ENSBTAG00000013930, ENSBTAG00000032954, ENSBTAG00000004258, ENSBTAG00000001246, ENSBTAG00000009414, ENSBTAG00000010551, ENSBTAG00000015988, ENSBTAG00000014553, ENSBTAG00000003330, ENSBTAG00000020070,…	1915	498	11163	1.42805	0.0248268	0.000661365	0.0340626
GOTERM_MF_ALL	GO:0016817~hydrolase activity, acting on acid anhydrides	123	4.24724	2.83925e-05	ENSBTAG00000018423, ENSBTAG00000008309, ENSBTAG00000003530, ENSBTAG00000014558, ENSBTAG00000011930, ENSBTAG00000019854, ENSBTAG00000014059, ENSBTAG00000011837, ENSBTAG00000006441, ENSBTAG00000001349, ENSBTAG00000013930, ENSBTAG00000032954, ENSBTAG00000004258, ENSBTAG00000001246, ENSBTAG00000009414, ENSBTAG00000010551, ENSBTAG00000015988, ENSBTAG00000014553, ENSBTAG00000003330, ENSBTAG00000020070,…	1915	506	11163	1.41699	0.033278	0.000825131	0.0458532
GOTERM_MF_ALL	GO:0042623~ATPase activity, coupled	53	1.83011	3.50554e-05	ENSBTAG00000008309, ENSBTAG00000018423, ENSBTAG00000003530, ENSBTAG00000014558, ENSBTAG00000011930, ENSBTAG00000014059, ENSBTAG00000011837, ENSBTAG00000009698, ENSBTAG00000010799, ENSBTAG00000021810, ENSBTAG00000013930, ENSBTAG00000032954, ENSBTAG00000018278, ENSBTAG00000000203, ENSBTAG00000013162, ENSBTAG00000001246, ENSBTAG00000010551, ENSBTAG00000014553, ENSBTAG00000020070, ENSBTAG00000014490,…	1915	177	11163	1.74548	0.0409257	0.000994427	0.0566107
GOTERM_MF_ALL	GO:0016887~ATPase activity	59	2.03729	0.000179453	ENSBTAG00000008309, ENSBTAG00000018423, ENSBTAG00000003530, ENSBTAG00000014558, ENSBTAG00000011930, ENSBTAG00000014059, ENSBTAG00000019854, ENSBTAG00000011837, ENSBTAG00000006441, ENSBTAG00000009698, ENSBTAG00000010799, ENSBTAG00000021810, ENSBTAG00000013930, ENSBTAG00000032954, ENSBTAG00000018278, ENSBTAG00000000203, ENSBTAG00000013162, ENSBTAG00000001246, ENSBTAG00000010551, ENSBTAG00000014553,…	1915	215	11163	1.59965	0.192593	0.00444689	0.28948
GOTERM_MF_ALL	GO:0016787~hydrolase activity	288	9.94475	0.272412	ENSBTAG00000003530, ENSBTAG00000008309, ENSBTAG00000019854, ENSBTAG00000018893, ENSBTAG00000021337, ENSBTAG00000015177, ENSBTAG00000006441, ENSBTAG00000008978, ENSBTAG00000003116, ENSBTAG00000002377, ENSBTAG00000007447, ENSBTAG00000006082, ENSBTAG00000005586, ENSBTAG00000009414, ENSBTAG00000002774, ENSBTAG00000002575, ENSBTAG00000015988, ENSBTAG00000003330, ENSBTAG00000020070, ENSBTAG00000039121,…	1915	1623	11163	1.03439	1	0.892459	99.4125
Annotation Cluster 21	Enrichment Score: 3.396474946888064
Category	Term	Count	%	PValue	Genes	List Total	Pop Hits	Pop Total	Fold Enrichment	Bonferroni	Benjamini	FDR
GOTERM_BP_ALL	GO:0051128~regulation of cellular component organization	58	2.00276	9.16705e-09	ENSBTAG00000010386, ENSBTAG00000004554, ENSBTAG00000018725, ENSBTAG00000016420, ENSBTAG00000010347, ENSBTAG00000018851, ENSBTAG00000019813, ENSBTAG00000020218, ENSBTAG00000014295, ENSBTAG00000015278, ENSBTAG00000008300, ENSBTAG00000017655, ENSBTAG00000008409, ENSBTAG00000013066, ENSBTAG00000006982, ENSBTAG00000009233, ENSBTAG00000011463, ENSBTAG00000005345, ENSBTAG00000005847, ENSBTAG00000019915,…	1643	157	9430	2.12033	2.99483e-05	8.3191e-07	1.66636e-05
GOTERM_BP_ALL	GO:0033043~regulation of organelle organization	31	1.07044	4.2598e-06	ENSBTAG00000010386, ENSBTAG00000038488, ENSBTAG00000012749, ENSBTAG00000003908, ENSBTAG00000004554, ENSBTAG00000016420, ENSBTAG00000004279, ENSBTAG00000018851, ENSBTAG00000015434, ENSBTAG00000014295, ENSBTAG00000015278, ENSBTAG00000008409, ENSBTAG00000013066, ENSBTAG00000021767, ENSBTAG00000009233, ENSBTAG00000011463, ENSBTAG00000003401, ENSBTAG00000005345, ENSBTAG00000019517, ENSBTAG00000005847,…	1643	76	9430	2.34111	0.0138204	0.000154619	0.00774306
GOTERM_BP_ALL	GO:0051493~regulation of cytoskeleton organization	23	0.794199	1.04366e-05	ENSBTAG00000010386, ENSBTAG00000009233, ENSBTAG00000011463, ENSBTAG00000038488, ENSBTAG00000003908, ENSBTAG00000003401, ENSBTAG00000004554, ENSBTAG00000005345, ENSBTAG00000005847, ENSBTAG00000019517, ENSBTAG00000016420, ENSBTAG00000004279, ENSBTAG00000004242, ENSBTAG00000004051, ENSBTAG00000019915, ENSBTAG00000015434, ENSBTAG00000014295, ENSBTAG00000015839, ENSBTAG00000015278, ENSBTAG00000004672,…	1643	50	9430	2.64017	0.033522	0.000340909	0.0189697
GOTERM_BP_ALL	GO:0008064~regulation of actin polymerization or depolymerization	15	0.517956	4.6371e-05	ENSBTAG00000010386, ENSBTAG00000009233, ENSBTAG00000038488, ENSBTAG00000003401, ENSBTAG00000004554, ENSBTAG00000005345, ENSBTAG00000019517, ENSBTAG00000019915, ENSBTAG00000004242, ENSBTAG00000015434, ENSBTAG00000014295, ENSBTAG00000015278, ENSBTAG00000004672, ENSBTAG00000005654, ENSBTAG00000004072	1643	27	9430	3.18861	0.14058	0.00127228	0.0842581
GOTERM_BP_ALL	GO:0030832~regulation of actin filament length	15	0.517956	4.6371e-05	ENSBTAG00000010386, ENSBTAG00000009233, ENSBTAG00000038488, ENSBTAG00000003401, ENSBTAG00000004554, ENSBTAG00000005345, ENSBTAG00000019517, ENSBTAG00000019915, ENSBTAG00000004242, ENSBTAG00000015434, ENSBTAG00000014295, ENSBTAG00000015278, ENSBTAG00000004672, ENSBTAG00000005654, ENSBTAG00000004072	1643	27	9430	3.18861	0.14058	0.00127228	0.0842581
GOTERM_BP_ALL	GO:0043254~regulation of protein complex assembly	17	0.587017	6.19777e-05	ENSBTAG00000010386, ENSBTAG00000009233, ENSBTAG00000038488, ENSBTAG00000003908, ENSBTAG00000014862, ENSBTAG00000003401, ENSBTAG00000004554, ENSBTAG00000005345, ENSBTAG00000019517, ENSBTAG00000019915, ENSBTAG00000004242, ENSBTAG00000014295, ENSBTAG00000015278, ENSBTAG00000004672, ENSBTAG00000018254, ENSBTAG00000005654, ENSBTAG00000004072	1643	34	9430	2.86975	0.183303	0.00165836	0.112601
GOTERM_BP_ALL	GO:0032271~regulation of protein polymerization	16	0.552486	7.03186e-05	ENSBTAG00000010386, ENSBTAG00000009233, ENSBTAG00000038488, ENSBTAG00000003908, ENSBTAG00000003401, ENSBTAG00000004554, ENSBTAG00000005345, ENSBTAG00000019517, ENSBTAG00000019915, ENSBTAG00000004242, ENSBTAG00000014295, ENSBTAG00000015278, ENSBTAG00000004672, ENSBTAG00000018254, ENSBTAG00000005654, ENSBTAG00000004072	1643	31	9430	2.96232	0.205259	0.00186605	0.127746
GOTERM_BP_ALL	GO:0032956~regulation of actin cytoskeleton organization	16	0.552486	7.03186e-05	ENSBTAG00000010386, ENSBTAG00000009233, ENSBTAG00000038488, ENSBTAG00000003401, ENSBTAG00000004554, ENSBTAG00000005345, ENSBTAG00000019517, ENSBTAG00000004279, ENSBTAG00000019915, ENSBTAG00000004242, ENSBTAG00000015434, ENSBTAG00000014295, ENSBTAG00000015278, ENSBTAG00000004672, ENSBTAG00000005654, ENSBTAG00000004072	1643	31	9430	2.96232	0.205259	0.00186605	0.127746
GOTERM_BP_ALL	GO:0044087~regulation of cellular component biogenesis	21	0.725138	9.62009e-05	ENSBTAG00000010386, ENSBTAG00000009233, ENSBTAG00000019115, ENSBTAG00000038488, ENSBTAG00000003908, ENSBTAG00000014862, ENSBTAG00000003401, ENSBTAG00000004554, ENSBTAG00000005345, ENSBTAG00000019517, ENSBTAG00000004279, ENSBTAG00000004242, ENSBTAG00000019915, ENSBTAG00000009578, ENSBTAG00000014295, ENSBTAG00000015278, ENSBTAG00000030258, ENSBTAG00000004672, ENSBTAG00000018254, ENSBTAG00000005654,…	1643	49	9430	2.45979	0.269703	0.00249136	0.174727
GOTERM_BP_ALL	GO:0032970~regulation of actin filament-based process	16	0.552486	0.000111191	ENSBTAG00000010386, ENSBTAG00000009233, ENSBTAG00000038488, ENSBTAG00000003401, ENSBTAG00000004554, ENSBTAG00000005345, ENSBTAG00000019517, ENSBTAG00000004279, ENSBTAG00000019915, ENSBTAG00000004242, ENSBTAG00000015434, ENSBTAG00000014295, ENSBTAG00000015278, ENSBTAG00000004672, ENSBTAG00000005654, ENSBTAG00000004072	1643	32	9430	2.86975	0.30461	0.0028564	0.201927
GOTERM_BP_ALL	GO:0030833~regulation of actin filament polymerization	14	0.483425	0.000140881	ENSBTAG00000010386, ENSBTAG00000009233, ENSBTAG00000038488, ENSBTAG00000003401, ENSBTAG00000004554, ENSBTAG00000005345, ENSBTAG00000019517, ENSBTAG00000019915, ENSBTAG00000004242, ENSBTAG00000014295, ENSBTAG00000015278, ENSBTAG00000004672, ENSBTAG00000005654, ENSBTAG00000004072	1643	26	9430	3.0905	0.368899	0.00353443	0.255779
GOTERM_BP_ALL	GO:0051129~negative regulation of cellular component organization	19	0.656077	0.00028807	ENSBTAG00000011463, ENSBTAG00000038488, ENSBTAG00000003908, ENSBTAG00000014862, ENSBTAG00000004554, ENSBTAG00000011945, ENSBTAG00000000598, ENSBTAG00000004051, ENSBTAG00000019813, ENSBTAG00000019915, ENSBTAG00000009578, ENSBTAG00000014295, ENSBTAG00000003264, ENSBTAG00000015839, ENSBTAG00000019290, ENSBTAG00000011757, ENSBTAG00000004672, ENSBTAG00000005654, ENSBTAG00000004072	1643	45	9430	2.42334	0.609864	0.00642624	0.522351
GOTERM_BP_ALL	GO:0031333~negative regulation of protein complex assembly	8	0.276243	0.00167802	ENSBTAG00000019915, ENSBTAG00000014295, ENSBTAG00000038488, ENSBTAG00000003908, ENSBTAG00000004554, ENSBTAG00000004672, ENSBTAG00000005654, ENSBTAG00000004072	1643	12	9430	3.82633	0.995859	0.0298584	3.00669
GOTERM_BP_ALL	GO:0032272~negative regulation of protein polymerization	8	0.276243	0.00167802	ENSBTAG00000019915, ENSBTAG00000014295, ENSBTAG00000038488, ENSBTAG00000003908, ENSBTAG00000004554, ENSBTAG00000004672, ENSBTAG00000005654, ENSBTAG00000004072	1643	12	9430	3.82633	0.995859	0.0298584	3.00669
GOTERM_BP_ALL	GO:0051494~negative regulation of cytoskeleton organization	11	0.379834	0.00211287	ENSBTAG00000019915, ENSBTAG00000004051, ENSBTAG00000014295, ENSBTAG00000015839, ENSBTAG00000038488, ENSBTAG00000011463, ENSBTAG00000003908, ENSBTAG00000004554, ENSBTAG00000004672, ENSBTAG00000005654, ENSBTAG00000004072	1643	22	9430	2.86975	0.999002	0.0359008	3.7718
GOTERM_BP_ALL	GO:0043244~regulation of protein complex disassembly	10	0.345304	0.00383145	ENSBTAG00000019915, ENSBTAG00000004051, ENSBTAG00000015434, ENSBTAG00000014295, ENSBTAG00000015839, ENSBTAG00000011463, ENSBTAG00000004554, ENSBTAG00000002018, ENSBTAG00000004672, ENSBTAG00000004072	1643	20	9430	2.86975	0.999996	0.0596258	6.74016
GOTERM_BP_ALL	GO:0030837~negative regulation of actin filament polymerization	7	0.241713	0.00574741	ENSBTAG00000019915, ENSBTAG00000014295, ENSBTAG00000038488, ENSBTAG00000004554, ENSBTAG00000004672, ENSBTAG00000005654, ENSBTAG00000004072	1643	11	9430	3.65241	1	0.0827548	9.94737
GOTERM_BP_ALL	GO:0032535~regulation of cellular component size	24	0.828729	0.00685962	ENSBTAG00000010386, ENSBTAG00000017753, ENSBTAG00000006919, ENSBTAG00000009233, ENSBTAG00000038488, ENSBTAG00000003401, ENSBTAG00000006806, ENSBTAG00000004554, ENSBTAG00000005345, ENSBTAG00000007812, ENSBTAG00000015460, ENSBTAG00000019517, ENSBTAG00000009223, ENSBTAG00000004242, ENSBTAG00000019915, ENSBTAG00000015434, ENSBTAG00000014295, ENSBTAG00000015100, ENSBTAG00000015278, ENSBTAG00000004672,…	1643	79	9430	1.74365	1	0.096334	11.761
GOTERM_BP_ALL	GO:0010639~negative regulation of organelle organization	12	0.414365	0.00696683	ENSBTAG00000019915, ENSBTAG00000004051, ENSBTAG00000014295, ENSBTAG00000015839, ENSBTAG00000038488, ENSBTAG00000011463, ENSBTAG00000003908, ENSBTAG00000004554, ENSBTAG00000004672, ENSBTAG00000005654, ENSBTAG00000004072, ENSBTAG00000011945	1643	29	9430	2.37497	1	0.0973522	11.934
GOTERM_BP_ALL	GO:0043242~negative regulation of protein complex disassembly	8	0.276243	0.018434	ENSBTAG00000019915, ENSBTAG00000004051, ENSBTAG00000014295, ENSBTAG00000015839, ENSBTAG00000011463, ENSBTAG00000004554, ENSBTAG00000004672, ENSBTAG00000004072	1643	17	9430	2.70094	1	0.212094	28.6958
GOTERM_BP_ALL	GO:0030834~regulation of actin filament depolymerization	6	0.207182	0.0185189	ENSBTAG00000019915, ENSBTAG00000015434, ENSBTAG00000014295, ENSBTAG00000004554, ENSBTAG00000004672, ENSBTAG00000004072	1643	10	9430	3.4437	1	0.21223	28.8079
GOTERM_BP_ALL	GO:0051693~actin filament capping	5	0.172652	0.055243	ENSBTAG00000019915, ENSBTAG00000014295, ENSBTAG00000004554, ENSBTAG00000004672, ENSBTAG00000004072	1643	9	9430	3.18861	1	0.451642	64.406
GOTERM_BP_ALL	GO:0030835~negative regulation of actin filament depolymerization	5	0.172652	0.055243	ENSBTAG00000019915, ENSBTAG00000014295, ENSBTAG00000004554, ENSBTAG00000004672, ENSBTAG00000004072	1643	9	9430	3.18861	1	0.451642	64.406
Annotation Cluster 22	Enrichment Score: 3.3819116686086304
Category	Term	Count	%	PValue	Genes	List Total	Pop Hits	Pop Total	Fold Enrichment	Bonferroni	Benjamini	FDR
GOTERM_BP_ALL	GO:0016126~sterol biosynthetic process	14	0.483425	2.97036e-06	ENSBTAG00000009231, ENSBTAG00000004688, ENSBTAG00000016465, ENSBTAG00000018936, ENSBTAG00000016516, ENSBTAG00000003898, ENSBTAG00000003948, ENSBTAG00000017819, ENSBTAG00000019927, ENSBTAG00000007840, ENSBTAG00000004075, ENSBTAG00000012059, ENSBTAG00000001992, ENSBTAG00000012432	1643	20	9430	4.01765	0.00965724	0.000115519	0.00539929
GOTERM_BP_ALL	GO:0006695~cholesterol biosynthetic process	13	0.448895	4.92379e-06	ENSBTAG00000009231, ENSBTAG00000004688, ENSBTAG00000016465, ENSBTAG00000018936, ENSBTAG00000016516, ENSBTAG00000003898, ENSBTAG00000003948, ENSBTAG00000017819, ENSBTAG00000007840, ENSBTAG00000004075, ENSBTAG00000012059, ENSBTAG00000001992, ENSBTAG00000012432	1643	18	9430	4.1452	0.0159574	0.000176754	0.00894994
GOTERM_BP_ALL	GO:0008203~cholesterol metabolic process	18	0.621547	0.000496892	ENSBTAG00000009231, ENSBTAG00000001592, ENSBTAG00000012314, ENSBTAG00000004688, ENSBTAG00000016465, ENSBTAG00000018936, ENSBTAG00000016516, ENSBTAG00000003898, ENSBTAG00000003948, ENSBTAG00000017819, ENSBTAG00000007840, ENSBTAG00000020980, ENSBTAG00000004075, ENSBTAG00000010123, ENSBTAG00000012059, ENSBTAG00000001992, ENSBTAG00000012432, ENSBTAG00000015782	1643	43	9430	2.40258	0.802842	0.0104211	0.89939
GOTERM_BP_ALL	GO:0016125~sterol metabolic process	19	0.656077	0.000540224	ENSBTAG00000009231, ENSBTAG00000001592, ENSBTAG00000012314, ENSBTAG00000004688, ENSBTAG00000016465, ENSBTAG00000018936, ENSBTAG00000016516, ENSBTAG00000003898, ENSBTAG00000003948, ENSBTAG00000017819, ENSBTAG00000019927, ENSBTAG00000007840, ENSBTAG00000020980, ENSBTAG00000004075, ENSBTAG00000010123, ENSBTAG00000012059, ENSBTAG00000001992, ENSBTAG00000012432, ENSBTAG00000015782	1643	47	9430	2.32022	0.82888	0.0111815	0.977459
GOTERM_BP_ALL	GO:0006694~steroid biosynthetic process	16	0.552486	0.00197439	ENSBTAG00000012632, ENSBTAG00000009231, ENSBTAG00000004688, ENSBTAG00000016465, ENSBTAG00000018936, ENSBTAG00000016516, ENSBTAG00000003898, ENSBTAG00000003948, ENSBTAG00000000087, ENSBTAG00000017819, ENSBTAG00000019927, ENSBTAG00000007840, ENSBTAG00000004075, ENSBTAG00000012059, ENSBTAG00000001992, ENSBTAG00000012432	1643	40	9430	2.2958	0.99843	0.0344822	3.52876
GOTERM_BP_ALL	GO:0008202~steroid metabolic process	24	0.828729	0.0148464	ENSBTAG00000009231, ENSBTAG00000012632, ENSBTAG00000001592, ENSBTAG00000004688, ENSBTAG00000012314, ENSBTAG00000016465, ENSBTAG00000018936, ENSBTAG00000016516, ENSBTAG00000003898, ENSBTAG00000003948, ENSBTAG00000000087, ENSBTAG00000017819, ENSBTAG00000007840, ENSBTAG00000017402, ENSBTAG00000019927, ENSBTAG00000020980, ENSBTAG00000008635, ENSBTAG00000004075, ENSBTAG00000010123, ENSBTAG00000012059,…	1643	84	9430	1.63986	1	0.180824	23.8067
GOTERM_BP_ALL	GO:0008299~isoprenoid biosynthetic process	8	0.276243	0.018434	ENSBTAG00000011839, ENSBTAG00000004075, ENSBTAG00000005744, ENSBTAG00000012059, ENSBTAG00000003898, ENSBTAG00000003948, ENSBTAG00000012432, ENSBTAG00000007840	1643	17	9430	2.70094	1	0.212094	28.6958
Annotation Cluster 23	Enrichment Score: 3.2298348660642335
Category	Term	Count	%	PValue	Genes	List Total	Pop Hits	Pop Total	Fold Enrichment	Bonferroni	Benjamini	FDR
GOTERM_MF_ALL	GO:0003712~transcription cofactor activity	27	0.93232	0.000183682	ENSBTAG00000020122, ENSBTAG00000011656, ENSBTAG00000015016, ENSBTAG00000018423, ENSBTAG00000005780, ENSBTAG00000010701, ENSBTAG00000011224, ENSBTAG00000011182, ENSBTAG00000000139, ENSBTAG00000016420, ENSBTAG00000001225, ENSBTAG00000027764, ENSBTAG00000002391, ENSBTAG00000026403, ENSBTAG00000018112, ENSBTAG00000006199, ENSBTAG00000002745, ENSBTAG00000003397, ENSBTAG00000010818, ENSBTAG00000034529,…	1915	75	11163	2.09853	0.196653	0.00445878	0.296293
GOTERM_MF_ALL	GO:0016563~transcription activator activity	34	1.17403	0.000495159	ENSBTAG00000020122, ENSBTAG00000011656, ENSBTAG00000015016, ENSBTAG00000005757, ENSBTAG00000019645, ENSBTAG00000026111, ENSBTAG00000010701, ENSBTAG00000011182, ENSBTAG00000011224, ENSBTAG00000019255, ENSBTAG00000016420, ENSBTAG00000017120, ENSBTAG00000021523, ENSBTAG00000001225, ENSBTAG00000017035, ENSBTAG00000018036, ENSBTAG00000017462, ENSBTAG00000002391, ENSBTAG00000018112, ENSBTAG00000011865,…	1915	109	11163	1.8183	0.445881	0.0106767	0.796847
GOTERM_MF_ALL	GO:0003713~transcription coactivator activity	16	0.552486	0.00224742	ENSBTAG00000015016, ENSBTAG00000011656, ENSBTAG00000020122, ENSBTAG00000002745, ENSBTAG00000010701, ENSBTAG00000011224, ENSBTAG00000011182, ENSBTAG00000016420, ENSBTAG00000034529, ENSBTAG00000011945, ENSBTAG00000009516, ENSBTAG00000001225, ENSBTAG00000007961, ENSBTAG00000021965, ENSBTAG00000002391, ENSBTAG00000030302	1915	41	11163	2.27483	0.93157	0.039821	3.56915
Annotation Cluster 24	Enrichment Score: 3.1361280969860488
Category	Term	Count	%	PValue	Genes	List Total	Pop Hits	Pop Total	Fold Enrichment	Bonferroni	Benjamini	FDR
GOTERM_BP_ALL	GO:0044255~cellular lipid metabolic process	73	2.52072	0.000447322	ENSBTAG00000011839, ENSBTAG00000016679, ENSBTAG00000021301, ENSBTAG00000001444, ENSBTAG00000019663, ENSBTAG00000015038, ENSBTAG00000009727, ENSBTAG00000006909, ENSBTAG00000024542, ENSBTAG00000019813, ENSBTAG00000011431, ENSBTAG00000017482, ENSBTAG00000010083, ENSBTAG00000007484, ENSBTAG00000034193, ENSBTAG00000004211, ENSBTAG00000016806, ENSBTAG00000011709, ENSBTAG00000006978, ENSBTAG00000002863,…	1643	285	9430	1.47012	0.768165	0.00950829	0.810012
GOTERM_BP_ALL	GO:0006629~lipid metabolic process	101	3.48757	0.000529182	ENSBTAG00000011839, ENSBTAG00000001444, ENSBTAG00000021301, ENSBTAG00000015038, ENSBTAG00000024542, ENSBTAG00000017402, ENSBTAG00000016740, ENSBTAG00000011431, ENSBTAG00000008635, ENSBTAG00000017482, ENSBTAG00000019040, ENSBTAG00000015782, ENSBTAG00000008779, ENSBTAG00000015228, ENSBTAG00000001154, ENSBTAG00000019246, ENSBTAG00000017819, ENSBTAG00000008433, ENSBTAG00000016218, ENSBTAG00000000099,…	1643	423	9430	1.37042	0.82259	0.011024	0.957571
GOTERM_BP_ALL	GO:0008610~lipid biosynthetic process	46	1.5884	0.00164964	ENSBTAG00000011839, ENSBTAG00000004688, ENSBTAG00000016465, ENSBTAG00000016516, ENSBTAG00000003948, ENSBTAG00000024542, ENSBTAG00000000087, ENSBTAG00000017537, ENSBTAG00000016740, ENSBTAG00000021779, ENSBTAG00000017482, ENSBTAG00000012059, ENSBTAG00000006066, ENSBTAG00000005730, ENSBTAG00000012432, ENSBTAG00000011709, ENSBTAG00000007721, ENSBTAG00000012632, ENSBTAG00000009231, ENSBTAG00000005744,…	1643	169	9430	1.56223	0.995456	0.0296837	2.95656
Annotation Cluster 25	Enrichment Score: 3.098996527681225
Category	Term	Count	%	PValue	Genes	List Total	Pop Hits	Pop Total	Fold Enrichment	Bonferroni	Benjamini	FDR
GOTERM_BP_ALL	GO:0006066~alcohol metabolic process	67	2.31354	2.32544e-05	ENSBTAG00000012146, ENSBTAG00000004688, ENSBTAG00000012314, ENSBTAG00000016465, ENSBTAG00000019852, ENSBTAG00000008401, ENSBTAG00000016516, ENSBTAG00000030434, ENSBTAG00000019295, ENSBTAG00000006396, ENSBTAG00000019813, ENSBTAG00000008635, ENSBTAG00000017482, ENSBTAG00000016806, ENSBTAG00000015782, ENSBTAG00000001731, ENSBTAG00000007721, ENSBTAG00000009231, ENSBTAG00000013066, ENSBTAG00000005744,…	1643	234	9430	1.64336	0.0731589	0.000684209	0.0422628
GOTERM_BP_ALL	GO:0019320~hexose catabolic process	20	0.690608	0.000166635	ENSBTAG00000001601, ENSBTAG00000019852, ENSBTAG00000021724, ENSBTAG00000014731, ENSBTAG00000006029, ENSBTAG00000001036, ENSBTAG00000012927, ENSBTAG00000010336, ENSBTAG00000019295, ENSBTAG00000010658, ENSBTAG00000008683, ENSBTAG00000006396, ENSBTAG00000009462, ENSBTAG00000000894, ENSBTAG00000012697, ENSBTAG00000005002, ENSBTAG00000019782, ENSBTAG00000019603, ENSBTAG00000013411, ENSBTAG00000001731	1643	47	9430	2.44234	0.419834	0.00408517	0.30247
GOTERM_BP_ALL	GO:0019318~hexose metabolic process	36	1.24309	0.000230941	ENSBTAG00000012146, ENSBTAG00000019852, ENSBTAG00000008401, ENSBTAG00000014731, ENSBTAG00000017636, ENSBTAG00000030434, ENSBTAG00000001036, ENSBTAG00000019295, ENSBTAG00000019813, ENSBTAG00000006396, ENSBTAG00000000894, ENSBTAG00000005002, ENSBTAG00000019603, ENSBTAG00000011494, ENSBTAG00000017462, ENSBTAG00000013411, ENSBTAG00000001731, ENSBTAG00000013066, ENSBTAG00000001601, ENSBTAG00000021724,…	1643	112	9430	1.84484	0.529787	0.00545298	0.418965
GOTERM_BP_ALL	GO:0046365~monosaccharide catabolic process	20	0.690608	0.000231295	ENSBTAG00000001601, ENSBTAG00000019852, ENSBTAG00000021724, ENSBTAG00000014731, ENSBTAG00000006029, ENSBTAG00000001036, ENSBTAG00000012927, ENSBTAG00000010336, ENSBTAG00000019295, ENSBTAG00000010658, ENSBTAG00000008683, ENSBTAG00000006396, ENSBTAG00000009462, ENSBTAG00000000894, ENSBTAG00000012697, ENSBTAG00000005002, ENSBTAG00000019782, ENSBTAG00000019603, ENSBTAG00000013411, ENSBTAG00000001731	1643	48	9430	2.39146	0.530332	0.00542214	0.419607
GOTERM_BP_ALL	GO:0006006~glucose metabolic process	31	1.07044	0.000278607	ENSBTAG00000012146, ENSBTAG00000019852, ENSBTAG00000014731, ENSBTAG00000017636, ENSBTAG00000001036, ENSBTAG00000019295, ENSBTAG00000019813, ENSBTAG00000006396, ENSBTAG00000000894, ENSBTAG00000019603, ENSBTAG00000011494, ENSBTAG00000017462, ENSBTAG00000013411, ENSBTAG00000001731, ENSBTAG00000013066, ENSBTAG00000001601, ENSBTAG00000021724, ENSBTAG00000006029, ENSBTAG00000011198, ENSBTAG00000012927,…	1643	92	9430	1.93396	0.597611	0.00625852	0.505234
GOTERM_BP_ALL	GO:0006007~glucose catabolic process	19	0.656077	0.000397147	ENSBTAG00000001601, ENSBTAG00000019852, ENSBTAG00000021724, ENSBTAG00000014731, ENSBTAG00000006029, ENSBTAG00000001036, ENSBTAG00000012927, ENSBTAG00000010336, ENSBTAG00000019295, ENSBTAG00000010658, ENSBTAG00000008683, ENSBTAG00000006396, ENSBTAG00000009462, ENSBTAG00000000894, ENSBTAG00000012697, ENSBTAG00000019603, ENSBTAG00000019782, ENSBTAG00000013411, ENSBTAG00000001731	1643	46	9430	2.37066	0.726851	0.00867183	0.719465
GOTERM_BP_ALL	GO:0005996~monosaccharide metabolic process	37	1.27762	0.00089791	ENSBTAG00000012146, ENSBTAG00000019852, ENSBTAG00000008401, ENSBTAG00000014731, ENSBTAG00000017636, ENSBTAG00000030434, ENSBTAG00000001036, ENSBTAG00000019295, ENSBTAG00000019813, ENSBTAG00000006396, ENSBTAG00000000894, ENSBTAG00000005002, ENSBTAG00000019603, ENSBTAG00000011494, ENSBTAG00000017462, ENSBTAG00000013411, ENSBTAG00000001731, ENSBTAG00000000497, ENSBTAG00000013066, ENSBTAG00000001601,…	1643	124	9430	1.71259	0.946858	0.0181752	1.61967
GOTERM_BP_ALL	GO:0006096~glycolysis	16	0.552486	0.00107288	ENSBTAG00000019852, ENSBTAG00000001601, ENSBTAG00000021724, ENSBTAG00000014731, ENSBTAG00000006029, ENSBTAG00000012927, ENSBTAG00000019295, ENSBTAG00000010658, ENSBTAG00000008683, ENSBTAG00000006396, ENSBTAG00000009462, ENSBTAG00000000894, ENSBTAG00000012697, ENSBTAG00000019603, ENSBTAG00000019782, ENSBTAG00000013411	1643	38	9430	2.41663	0.970013	0.0210302	1.93239
GOTERM_BP_ALL	GO:0046164~alcohol catabolic process	21	0.725138	0.00128822	ENSBTAG00000001601, ENSBTAG00000016206, ENSBTAG00000019852, ENSBTAG00000021724, ENSBTAG00000014731, ENSBTAG00000006029, ENSBTAG00000001036, ENSBTAG00000012927, ENSBTAG00000010336, ENSBTAG00000019295, ENSBTAG00000010658, ENSBTAG00000008683, ENSBTAG00000006396, ENSBTAG00000009462, ENSBTAG00000000894, ENSBTAG00000012697, ENSBTAG00000005002, ENSBTAG00000019782, ENSBTAG00000019603, ENSBTAG00000013411,…	1643	58	9430	2.0781	0.985174	0.0246113	2.31596
GOTERM_BP_ALL	GO:0044275~cellular carbohydrate catabolic process	20	0.690608	0.00164678	ENSBTAG00000001601, ENSBTAG00000019852, ENSBTAG00000021724, ENSBTAG00000014731, ENSBTAG00000006029, ENSBTAG00000001036, ENSBTAG00000012927, ENSBTAG00000010336, ENSBTAG00000019295, ENSBTAG00000010658, ENSBTAG00000008683, ENSBTAG00000006396, ENSBTAG00000009462, ENSBTAG00000000894, ENSBTAG00000012697, ENSBTAG00000005002, ENSBTAG00000019782, ENSBTAG00000019603, ENSBTAG00000013411, ENSBTAG00000001731	1643	55	9430	2.08709	0.995413	0.0297969	2.95151
GOTERM_BP_ALL	GO:0016052~carbohydrate catabolic process	22	0.759669	0.00249064	ENSBTAG00000000497, ENSBTAG00000001601, ENSBTAG00000019852, ENSBTAG00000021724, ENSBTAG00000014731, ENSBTAG00000006029, ENSBTAG00000001036, ENSBTAG00000012927, ENSBTAG00000010336, ENSBTAG00000019295, ENSBTAG00000010658, ENSBTAG00000008683, ENSBTAG00000006396, ENSBTAG00000009462, ENSBTAG00000000894, ENSBTAG00000012697, ENSBTAG00000005002, ENSBTAG00000009899, ENSBTAG00000019782, ENSBTAG00000019603,…	1643	65	9430	1.9426	0.99971	0.041545	4.43185
GOTERM_BP_ALL	GO:0044262~cellular carbohydrate metabolic process	57	1.96823	0.00582703	ENSBTAG00000012146, ENSBTAG00000019852, ENSBTAG00000008401, ENSBTAG00000005191, ENSBTAG00000030434, ENSBTAG00000016740, ENSBTAG00000019295, ENSBTAG00000006396, ENSBTAG00000019813, ENSBTAG00000006085, ENSBTAG00000014093, ENSBTAG00000017482, ENSBTAG00000020527, ENSBTAG00000001731, ENSBTAG00000007721, ENSBTAG00000013066, ENSBTAG00000005744, ENSBTAG00000007203, ENSBTAG00000006029, ENSBTAG00000001154,…	1643	233	9430	1.40408	1	0.0834886	10.0784
GOTERM_BP_ALL	GO:0005975~carbohydrate metabolic process	68	2.34807	0.076031	ENSBTAG00000012146, ENSBTAG00000019852, ENSBTAG00000008401, ENSBTAG00000005250, ENSBTAG00000005191, ENSBTAG00000030434, ENSBTAG00000011879, ENSBTAG00000019295, ENSBTAG00000016740, ENSBTAG00000006085, ENSBTAG00000006396, ENSBTAG00000019813, ENSBTAG00000014093, ENSBTAG00000017482, ENSBTAG00000020527, ENSBTAG00000033190, ENSBTAG00000001405, ENSBTAG00000001731, ENSBTAG00000007721, ENSBTAG00000013066,…	1643	326	9430	1.1972	1	0.542903	76.2463
Annotation Cluster 26	Enrichment Score: 2.9458243923369825
Category	Term	Count	%	PValue	Genes	List Total	Pop Hits	Pop Total	Fold Enrichment	Bonferroni	Benjamini	FDR
GOTERM_BP_ALL	GO:0019752~carboxylic acid metabolic process	87	3.00414	1.67555e-05	ENSBTAG00000018928, ENSBTAG00000016679, ENSBTAG00000021301, ENSBTAG00000001444, ENSBTAG00000019663, ENSBTAG00000015038, ENSBTAG00000011471, ENSBTAG00000030335, ENSBTAG00000009727, ENSBTAG00000011832, ENSBTAG00000016269, ENSBTAG00000007540, ENSBTAG00000019810, ENSBTAG00000020935, ENSBTAG00000020873, ENSBTAG00000019295, ENSBTAG00000005681, ENSBTAG00000019813, ENSBTAG00000006396, ENSBTAG00000020527,…	1643	323	9430	1.54593	0.0532694	0.000516289	0.0304533
GOTERM_BP_ALL	GO:0043436~oxoacid metabolic process	87	3.00414	1.67555e-05	ENSBTAG00000018928, ENSBTAG00000016679, ENSBTAG00000021301, ENSBTAG00000001444, ENSBTAG00000019663, ENSBTAG00000015038, ENSBTAG00000011471, ENSBTAG00000030335, ENSBTAG00000009727, ENSBTAG00000011832, ENSBTAG00000016269, ENSBTAG00000007540, ENSBTAG00000019810, ENSBTAG00000020935, ENSBTAG00000020873, ENSBTAG00000019295, ENSBTAG00000005681, ENSBTAG00000019813, ENSBTAG00000006396, ENSBTAG00000020527,…	1643	323	9430	1.54593	0.0532694	0.000516289	0.0304533
GOTERM_BP_ALL	GO:0006082~organic acid metabolic process	87	3.00414	1.90108e-05	ENSBTAG00000018928, ENSBTAG00000016679, ENSBTAG00000021301, ENSBTAG00000001444, ENSBTAG00000019663, ENSBTAG00000015038, ENSBTAG00000011471, ENSBTAG00000030335, ENSBTAG00000009727, ENSBTAG00000011832, ENSBTAG00000016269, ENSBTAG00000007540, ENSBTAG00000019810, ENSBTAG00000020935, ENSBTAG00000020873, ENSBTAG00000019295, ENSBTAG00000005681, ENSBTAG00000019813, ENSBTAG00000006396, ENSBTAG00000020527,…	1643	324	9430	1.54116	0.0602193	0.000580287	0.0345515
GOTERM_BP_ALL	GO:0042180~cellular ketone metabolic process	89	3.0732	2.06982e-05	ENSBTAG00000018928, ENSBTAG00000016679, ENSBTAG00000021301, ENSBTAG00000001444, ENSBTAG00000019663, ENSBTAG00000015038, ENSBTAG00000011471, ENSBTAG00000030335, ENSBTAG00000009727, ENSBTAG00000011832, ENSBTAG00000016269, ENSBTAG00000007540, ENSBTAG00000019810, ENSBTAG00000020935, ENSBTAG00000020873, ENSBTAG00000019295, ENSBTAG00000005681, ENSBTAG00000019813, ENSBTAG00000006396, ENSBTAG00000020527,…	1643	334	9430	1.52939	0.0653861	0.000614555	0.0376179
GOTERM_BP_ALL	GO:0032787~monocarboxylic acid metabolic process	46	1.5884	0.00055047	ENSBTAG00000016679, ENSBTAG00000019663, ENSBTAG00000001444, ENSBTAG00000021301, ENSBTAG00000015038, ENSBTAG00000009727, ENSBTAG00000017537, ENSBTAG00000020935, ENSBTAG00000021779, ENSBTAG00000009641, ENSBTAG00000003072, ENSBTAG00000019813, ENSBTAG00000006396, ENSBTAG00000011726, ENSBTAG00000021118, ENSBTAG00000014093, ENSBTAG00000020527, ENSBTAG00000010083, ENSBTAG00000007484, ENSBTAG00000004211,…	1643	161	9430	1.63986	0.834516	0.0113208	0.995911
GOTERM_BP_ALL	GO:0006631~fatty acid metabolic process	34	1.17403	0.00152094	ENSBTAG00000016679, ENSBTAG00000019663, ENSBTAG00000001444, ENSBTAG00000021301, ENSBTAG00000015038, ENSBTAG00000009727, ENSBTAG00000017537, ENSBTAG00000021779, ENSBTAG00000019813, ENSBTAG00000003072, ENSBTAG00000011726, ENSBTAG00000010083, ENSBTAG00000007484, ENSBTAG00000004211, ENSBTAG00000005730, ENSBTAG00000006978, ENSBTAG00000002863, ENSBTAG00000008779, ENSBTAG00000015228, ENSBTAG00000019246,…	1643	114	9430	1.71178	0.993075	0.0281741	2.72889
GOTERM_BP_ALL	GO:0006519~cellular amino acid and derivative metabolic process	48	1.65746	0.0316168	ENSBTAG00000018928, ENSBTAG00000003342, ENSBTAG00000016206, ENSBTAG00000019271, ENSBTAG00000018972, ENSBTAG00000011471, ENSBTAG00000012096, ENSBTAG00000030335, ENSBTAG00000011832, ENSBTAG00000008541, ENSBTAG00000019810, ENSBTAG00000007540, ENSBTAG00000018101, ENSBTAG00000020873, ENSBTAG00000009641, ENSBTAG00000014981, ENSBTAG00000006765, ENSBTAG00000008635, ENSBTAG00000020527, ENSBTAG00000002018,…	1643	208	9430	1.3245	1	0.313536	44.2338
GOTERM_BP_ALL	GO:0009308~amine metabolic process	48	1.65746	0.0874702	ENSBTAG00000018928, ENSBTAG00000003342, ENSBTAG00000016206, ENSBTAG00000019271, ENSBTAG00000018972, ENSBTAG00000011471, ENSBTAG00000005250, ENSBTAG00000012096, ENSBTAG00000030335, ENSBTAG00000011832, ENSBTAG00000019810, ENSBTAG00000007540, ENSBTAG00000013004, ENSBTAG00000018101, ENSBTAG00000020873, ENSBTAG00000009641, ENSBTAG00000006765, ENSBTAG00000008635, ENSBTAG00000005586, ENSBTAG00000018405,…	1643	223	9430	1.23541	1	0.58076	81.0599
GOTERM_BP_ALL	GO:0006520~cellular amino acid metabolic process	32	1.10497	0.101232	ENSBTAG00000018928, ENSBTAG00000019271, ENSBTAG00000011471, ENSBTAG00000018972, ENSBTAG00000012096, ENSBTAG00000030335, ENSBTAG00000011832, ENSBTAG00000019810, ENSBTAG00000007540, ENSBTAG00000018101, ENSBTAG00000009641, ENSBTAG00000020873, ENSBTAG00000006765, ENSBTAG00000018405, ENSBTAG00000017094, ENSBTAG00000031500, ENSBTAG00000015677, ENSBTAG00000016810, ENSBTAG00000004679, ENSBTAG00000003799,…	1643	142	9430	1.29341	1	0.625522	85.6313
GOTERM_BP_ALL	GO:0044106~cellular amine metabolic process	39	1.34669	0.134452	ENSBTAG00000018928, ENSBTAG00000003342, ENSBTAG00000016206, ENSBTAG00000019271, ENSBTAG00000018972, ENSBTAG00000011471, ENSBTAG00000012096, ENSBTAG00000030335, ENSBTAG00000011832, ENSBTAG00000019810, ENSBTAG00000007540, ENSBTAG00000018101, ENSBTAG00000020873, ENSBTAG00000009641, ENSBTAG00000006765, ENSBTAG00000008635, ENSBTAG00000018405, ENSBTAG00000005730, ENSBTAG00000016806, ENSBTAG00000017094,…	1643	183	9430	1.22317	1	0.711018	92.7539
Annotation Cluster 27	Enrichment Score: 2.8492947956645143
Category	Term	Count	%	PValue	Genes	List Total	Pop Hits	Pop Total	Fold Enrichment	Bonferroni	Benjamini	FDR
GOTERM_BP_ALL	GO:0048646~anatomical structure formation involved in morphogenesis	46	1.5884	0.000133632	ENSBTAG00000006189, ENSBTAG00000003927, ENSBTAG00000011224, ENSBTAG00000001805, ENSBTAG00000014614, ENSBTAG00000016420, ENSBTAG00000015441, ENSBTAG00000020935, ENSBTAG00000000305, ENSBTAG00000002006, ENSBTAG00000006396, ENSBTAG00000012046, ENSBTAG00000016806, ENSBTAG00000021323, ENSBTAG00000014064, ENSBTAG00000001250, ENSBTAG00000015991, ENSBTAG00000000231, ENSBTAG00000015398, ENSBTAG00000015910,…	1643	152	9430	1.73695	0.353774	0.00337882	0.242634
GOTERM_BP_ALL	GO:0001944~vasculature development	38	1.31215	0.000252672	ENSBTAG00000011104, ENSBTAG00000002129, ENSBTAG00000003034, ENSBTAG00000016465, ENSBTAG00000006138, ENSBTAG00000003927, ENSBTAG00000012749, ENSBTAG00000011224, ENSBTAG00000013315, ENSBTAG00000016420, ENSBTAG00000020935, ENSBTAG00000008817, ENSBTAG00000002006, ENSBTAG00000006396, ENSBTAG00000009578, ENSBTAG00000013472, ENSBTAG00000012046, ENSBTAG00000010123, ENSBTAG00000009417, ENSBTAG00000025434,…	1643	121	9430	1.80249	0.56202	0.00579709	0.458303
GOTERM_BP_ALL	GO:0001568~blood vessel development	37	1.27762	0.000319891	ENSBTAG00000011104, ENSBTAG00000002129, ENSBTAG00000003034, ENSBTAG00000016465, ENSBTAG00000006138, ENSBTAG00000003927, ENSBTAG00000012749, ENSBTAG00000011224, ENSBTAG00000013315, ENSBTAG00000016420, ENSBTAG00000020935, ENSBTAG00000008817, ENSBTAG00000002006, ENSBTAG00000006396, ENSBTAG00000009578, ENSBTAG00000013472, ENSBTAG00000012046, ENSBTAG00000010123, ENSBTAG00000025434, ENSBTAG00000014064,…	1643	118	9430	1.79967	0.648396	0.00703762	0.579893
GOTERM_BP_ALL	GO:0048514~blood vessel morphogenesis	28	0.966851	0.00929654	ENSBTAG00000011104, ENSBTAG00000002129, ENSBTAG00000006138, ENSBTAG00000003927, ENSBTAG00000012749, ENSBTAG00000011224, ENSBTAG00000013315, ENSBTAG00000016420, ENSBTAG00000020935, ENSBTAG00000002006, ENSBTAG00000006396, ENSBTAG00000009578, ENSBTAG00000012046, ENSBTAG00000010123, ENSBTAG00000025434, ENSBTAG00000014064, ENSBTAG00000001835, ENSBTAG00000009615, ENSBTAG00000019220, ENSBTAG00000015249,…	1643	99	9430	1.62329	1	0.124752	15.615
GOTERM_BP_ALL	GO:0001525~angiogenesis	18	0.621547	0.0564593	ENSBTAG00000011104, ENSBTAG00000014064, ENSBTAG00000002129, ENSBTAG00000009615, ENSBTAG00000003927, ENSBTAG00000013315, ENSBTAG00000016420, ENSBTAG00000015249, ENSBTAG00000020935, ENSBTAG00000002006, ENSBTAG00000006396, ENSBTAG00000003711, ENSBTAG00000009578, ENSBTAG00000012852, ENSBTAG00000004193, ENSBTAG00000019612, ENSBTAG00000018374, ENSBTAG00000005077	1643	66	9430	1.56532	1	0.457987	65.2298
Annotation Cluster 28	Enrichment Score: 2.8368051974069477
Category	Term	Count	%	PValue	Genes	List Total	Pop Hits	Pop Total	Fold Enrichment	Bonferroni	Benjamini	FDR
GOTERM_BP_ALL	GO:0016043~cellular component organization	236	8.14917	1.74232e-07	ENSBTAG00000003058, ENSBTAG00000030503, ENSBTAG00000012072, ENSBTAG00000008978, ENSBTAG00000016420, ENSBTAG00000013745, ENSBTAG00000010885, ENSBTAG00000002820, ENSBTAG00000007303, ENSBTAG00000008300, ENSBTAG00000014883, ENSBTAG00000021323, ENSBTAG00000017812, ENSBTAG00000015991, ENSBTAG00000021466, ENSBTAG00000012088, ENSBTAG00000020980, ENSBTAG00000013757, ENSBTAG00000004905, ENSBTAG00000002280,…	1643	1003	9430	1.35047	0.000569054	9.33136e-06	0.000316713
GOTERM_BP_ALL	GO:0044085~cellular component biogenesis	112	3.8674	1.66517e-05	ENSBTAG00000017753, ENSBTAG00000001444, ENSBTAG00000004554, ENSBTAG00000003058, ENSBTAG00000030503, ENSBTAG00000012072, ENSBTAG00000013745, ENSBTAG00000010885, ENSBTAG00000020905, ENSBTAG00000017976, ENSBTAG00000008300, ENSBTAG00000019044, ENSBTAG00000021323, ENSBTAG00000038025, ENSBTAG00000015228, ENSBTAG00000015991, ENSBTAG00000018812, ENSBTAG00000015910, ENSBTAG00000020980, ENSBTAG00000004051,…	1643	441	9430	1.45765	0.0529482	0.000522955	0.0302646
GOTERM_BP_ALL	GO:0022607~cellular component assembly	97	3.34945	1.9402e-05	ENSBTAG00000017753, ENSBTAG00000001444, ENSBTAG00000003058, ENSBTAG00000004554, ENSBTAG00000030503, ENSBTAG00000012072, ENSBTAG00000013745, ENSBTAG00000010885, ENSBTAG00000008300, ENSBTAG00000019044, ENSBTAG00000021323, ENSBTAG00000038025, ENSBTAG00000015228, ENSBTAG00000015991, ENSBTAG00000020980, ENSBTAG00000015910, ENSBTAG00000013757, ENSBTAG00000004905, ENSBTAG00000007964, ENSBTAG00000011757,…	1643	371	9430	1.50062	0.0614197	0.000581362	0.0352624
GOTERM_BP_ALL	GO:0070271~protein complex biogenesis	46	1.5884	0.00601833	ENSBTAG00000020122, ENSBTAG00000019663, ENSBTAG00000006969, ENSBTAG00000030974, ENSBTAG00000003058, ENSBTAG00000012072, ENSBTAG00000001657, ENSBTAG00000007605, ENSBTAG00000011811, ENSBTAG00000001795, ENSBTAG00000019813, ENSBTAG00000006270, ENSBTAG00000014820, ENSBTAG00000015114, ENSBTAG00000000694, ENSBTAG00000010723, ENSBTAG00000008429, ENSBTAG00000017094, ENSBTAG00000025274, ENSBTAG00000003798,…	1643	180	9430	1.46676	1	0.0857418	10.3924
GOTERM_BP_ALL	GO:0006461~protein complex assembly	46	1.5884	0.00601833	ENSBTAG00000020122, ENSBTAG00000019663, ENSBTAG00000006969, ENSBTAG00000030974, ENSBTAG00000003058, ENSBTAG00000012072, ENSBTAG00000001657, ENSBTAG00000007605, ENSBTAG00000011811, ENSBTAG00000001795, ENSBTAG00000019813, ENSBTAG00000006270, ENSBTAG00000014820, ENSBTAG00000015114, ENSBTAG00000000694, ENSBTAG00000010723, ENSBTAG00000008429, ENSBTAG00000017094, ENSBTAG00000025274, ENSBTAG00000003798,…	1643	180	9430	1.46676	1	0.0857418	10.3924
GOTERM_BP_ALL	GO:0043623~cellular protein complex assembly	25	0.86326	0.00878134	ENSBTAG00000006969, ENSBTAG00000003058, ENSBTAG00000030974, ENSBTAG00000007605, ENSBTAG00000001657, ENSBTAG00000012072, ENSBTAG00000011811, ENSBTAG00000014820, ENSBTAG00000006270, ENSBTAG00000015114, ENSBTAG00000010723, ENSBTAG00000008429, ENSBTAG00000025274, ENSBTAG00000006919, ENSBTAG00000006296, ENSBTAG00000018887, ENSBTAG00000012244, ENSBTAG00000010157, ENSBTAG00000019915, ENSBTAG00000007964,…	1643	85	9430	1.68809	1	0.118723	14.8137
GOTERM_BP_ALL	GO:0043933~macromolecular complex subunit organization	69	2.3826	0.0191729	ENSBTAG00000019663, ENSBTAG00000015346, ENSBTAG00000003058, ENSBTAG00000030503, ENSBTAG00000007605, ENSBTAG00000012072, ENSBTAG00000011263, ENSBTAG00000004428, ENSBTAG00000019813, ENSBTAG00000010792, ENSBTAG00000010885, ENSBTAG00000040116, ENSBTAG00000016975, ENSBTAG00000038025, ENSBTAG00000015228, ENSBTAG00000027937, ENSBTAG00000015991, ENSBTAG00000020980, ENSBTAG00000019915, ENSBTAG00000018656,…	1643	308	9430	1.2858	1	0.216664	29.6652
GOTERM_BP_ALL	GO:0065003~macromolecular complex assembly	64	2.20994	0.0341702	ENSBTAG00000019663, ENSBTAG00000003058, ENSBTAG00000030503, ENSBTAG00000012072, ENSBTAG00000007605, ENSBTAG00000011263, ENSBTAG00000004428, ENSBTAG00000019813, ENSBTAG00000010885, ENSBTAG00000040116, ENSBTAG00000016975, ENSBTAG00000038025, ENSBTAG00000015228, ENSBTAG00000027937, ENSBTAG00000015991, ENSBTAG00000020980, ENSBTAG00000019915, ENSBTAG00000018656, ENSBTAG00000013461, ENSBTAG00000007964,…	1643	291	9430	1.2623	1	0.325913	46.847
GOTERM_BP_ALL	GO:0034621~cellular macromolecular complex subunit organization	46	1.5884	0.0465027	ENSBTAG00000015346, ENSBTAG00000006969, ENSBTAG00000030974, ENSBTAG00000003058, ENSBTAG00000030503, ENSBTAG00000012072, ENSBTAG00000001657, ENSBTAG00000007605, ENSBTAG00000011263, ENSBTAG00000024909, ENSBTAG00000001988, ENSBTAG00000004428, ENSBTAG00000011811, ENSBTAG00000010792, ENSBTAG00000006270, ENSBTAG00000014820, ENSBTAG00000011415, ENSBTAG00000015114, ENSBTAG00000010885, ENSBTAG00000024561,…	1643	203	9430	1.30058	1	0.4036	57.92
GOTERM_BP_ALL	GO:0034622~cellular macromolecular complex assembly	42	1.45028	0.078558	ENSBTAG00000006969, ENSBTAG00000030974, ENSBTAG00000003058, ENSBTAG00000030503, ENSBTAG00000012072, ENSBTAG00000001657, ENSBTAG00000007605, ENSBTAG00000011263, ENSBTAG00000024909, ENSBTAG00000001988, ENSBTAG00000004428, ENSBTAG00000011811, ENSBTAG00000006270, ENSBTAG00000014820, ENSBTAG00000015114, ENSBTAG00000010885, ENSBTAG00000024561, ENSBTAG00000010723, ENSBTAG00000040116, ENSBTAG00000008429,…	1643	190	9430	1.26873	1	0.551872	77.3999
Annotation Cluster 29	Enrichment Score: 2.7267778719693023
Category	Term	Count	%	PValue	Genes	List Total	Pop Hits	Pop Total	Fold Enrichment	Bonferroni	Benjamini	FDR
GOTERM_MF_ALL	GO:0004129~cytochrome-c oxidase activity	11	0.379834	0.00187595	ENSBTAG00000016079, ENSBTAG00000014130, ENSBTAG00000017267, ENSBTAG00000043561, ENSBTAG00000004920, ENSBTAG00000043560, ENSBTAG00000043556, ENSBTAG00000000705, ENSBTAG00000002046, ENSBTAG00000018542, ENSBTAG00000023487	1915	22	11163	2.91462	0.893354	0.0338483	2.98758
GOTERM_MF_ALL	GO:0015002~heme-copper terminal oxidase activity	11	0.379834	0.00187595	ENSBTAG00000016079, ENSBTAG00000014130, ENSBTAG00000017267, ENSBTAG00000043561, ENSBTAG00000004920, ENSBTAG00000043560, ENSBTAG00000043556, ENSBTAG00000000705, ENSBTAG00000002046, ENSBTAG00000018542, ENSBTAG00000023487	1915	22	11163	2.91462	0.893354	0.0338483	2.98758
GOTERM_MF_ALL	GO:0016675~oxidoreductase activity, acting on heme group of donors	11	0.379834	0.00187595	ENSBTAG00000016079, ENSBTAG00000014130, ENSBTAG00000017267, ENSBTAG00000043561, ENSBTAG00000004920, ENSBTAG00000043560, ENSBTAG00000043556, ENSBTAG00000000705, ENSBTAG00000002046, ENSBTAG00000018542, ENSBTAG00000023487	1915	22	11163	2.91462	0.893354	0.0338483	2.98758
GOTERM_MF_ALL	GO:0016676~oxidoreductase activity, acting on heme group of donors, oxygen as acceptor	11	0.379834	0.00187595	ENSBTAG00000016079, ENSBTAG00000014130, ENSBTAG00000017267, ENSBTAG00000043561, ENSBTAG00000004920, ENSBTAG00000043560, ENSBTAG00000043556, ENSBTAG00000000705, ENSBTAG00000002046, ENSBTAG00000018542, ENSBTAG00000023487	1915	22	11163	2.91462	0.893354	0.0338483	2.98758
Annotation Cluster 30	Enrichment Score: 2.6156807329747753
Category	Term	Count	%	PValue	Genes	List Total	Pop Hits	Pop Total	Fold Enrichment	Bonferroni	Benjamini	FDR
GOTERM_MF_ALL	GO:0042623~ATPase activity, coupled	53	1.83011	3.50554e-05	ENSBTAG00000008309, ENSBTAG00000018423, ENSBTAG00000003530, ENSBTAG00000014558, ENSBTAG00000011930, ENSBTAG00000014059, ENSBTAG00000011837, ENSBTAG00000009698, ENSBTAG00000010799, ENSBTAG00000021810, ENSBTAG00000013930, ENSBTAG00000032954, ENSBTAG00000018278, ENSBTAG00000000203, ENSBTAG00000013162, ENSBTAG00000001246, ENSBTAG00000010551, ENSBTAG00000014553, ENSBTAG00000020070, ENSBTAG00000014490,…	1915	177	11163	1.74548	0.0409257	0.000994427	0.0566107
GOTERM_MF_ALL	GO:0004386~helicase activity	27	0.93232	0.007178	ENSBTAG00000003530, ENSBTAG00000018423, ENSBTAG00000014558, ENSBTAG00000008896, ENSBTAG00000011930, ENSBTAG00000020422, ENSBTAG00000020309, ENSBTAG00000020423, ENSBTAG00000004147, ENSBTAG00000021810, ENSBTAG00000000132, ENSBTAG00000020998, ENSBTAG00000009887, ENSBTAG00000014724, ENSBTAG00000014490, ENSBTAG00000019220, ENSBTAG00000009906, ENSBTAG00000003399, ENSBTAG00000019821, ENSBTAG00000003423,…	1915	94	11163	1.67436	0.999813	0.104247	10.9851
GOTERM_MF_ALL	GO:0070035~purine NTP-dependent helicase activity	19	0.656077	0.011702	ENSBTAG00000018423, ENSBTAG00000003530, ENSBTAG00000014558, ENSBTAG00000008896, ENSBTAG00000014724, ENSBTAG00000011930, ENSBTAG00000009906, ENSBTAG00000014490, ENSBTAG00000004147, ENSBTAG00000019821, ENSBTAG00000003423, ENSBTAG00000021810, ENSBTAG00000021820, ENSBTAG00000035907, ENSBTAG00000000132, ENSBTAG00000012852, ENSBTAG00000008339, ENSBTAG00000009887, ENSBTAG00000016023	1915	61	11163	1.81567	0.999999	0.155532	17.3156
GOTERM_MF_ALL	GO:0008026~ATP-dependent helicase activity	19	0.656077	0.011702	ENSBTAG00000018423, ENSBTAG00000003530, ENSBTAG00000014558, ENSBTAG00000008896, ENSBTAG00000014724, ENSBTAG00000011930, ENSBTAG00000009906, ENSBTAG00000014490, ENSBTAG00000004147, ENSBTAG00000019821, ENSBTAG00000003423, ENSBTAG00000021810, ENSBTAG00000021820, ENSBTAG00000035907, ENSBTAG00000000132, ENSBTAG00000012852, ENSBTAG00000008339, ENSBTAG00000009887, ENSBTAG00000016023	1915	61	11163	1.81567	0.999999	0.155532	17.3156
Annotation Cluster 31	Enrichment Score: 2.6026151307904044
Category	Term	Count	%	PValue	Genes	List Total	Pop Hits	Pop Total	Fold Enrichment	Bonferroni	Benjamini	FDR
GOTERM_MF_ALL	GO:0016667~oxidoreductase activity, acting on sulfur group of donors	13	0.448895	0.000561234	ENSBTAG00000002783, ENSBTAG00000000014, ENSBTAG00000001908, ENSBTAG00000013912, ENSBTAG00000016218, ENSBTAG00000009839, ENSBTAG00000015716, ENSBTAG00000000855, ENSBTAG00000015731, ENSBTAG00000038186, ENSBTAG00000005027, ENSBTAG00000014191, ENSBTAG00000009580	1915	26	11163	2.91462	0.487871	0.0118785	0.902729
GOTERM_MF_ALL	GO:0015035~protein disulfide oxidoreductase activity	6	0.207182	0.00522066	ENSBTAG00000009839, ENSBTAG00000000014, ENSBTAG00000005027, ENSBTAG00000038186, ENSBTAG00000009580, ENSBTAG00000016218	1915	8	11163	4.37193	0.998049	0.0798247	8.10756
GOTERM_MF_ALL	GO:0015036~disulfide oxidoreductase activity	7	0.241713	0.00531233	ENSBTAG00000009839, ENSBTAG00000015731, ENSBTAG00000000014, ENSBTAG00000005027, ENSBTAG00000038186, ENSBTAG00000009580, ENSBTAG00000016218	1915	11	11163	3.70952	0.998252	0.0801473	8.24424
Annotation Cluster 32	Enrichment Score: 2.4025208792316226
Category	Term	Count	%	PValue	Genes	List Total	Pop Hits	Pop Total	Fold Enrichment	Bonferroni	Benjamini	FDR
GOTERM_BP_ALL	GO:0006890~retrograde vesicle-mediated transport, Golgi to ER	7	0.241713	0.00143575	ENSBTAG00000004333, ENSBTAG00000005384, ENSBTAG00000006690, ENSBTAG00000009307, ENSBTAG00000000810, ENSBTAG00000013212, ENSBTAG00000014843	1643	9	9430	4.46406	0.99085	0.0269216	2.57793
GOTERM_BP_ALL	GO:0048193~Golgi vesicle transport	14	0.483425	0.00233207	ENSBTAG00000018295, ENSBTAG00000006690, ENSBTAG00000003619, ENSBTAG00000015955, ENSBTAG00000013212, ENSBTAG00000005694, ENSBTAG00000004333, ENSBTAG00000005384, ENSBTAG00000010945, ENSBTAG00000009307, ENSBTAG00000000810, ENSBTAG00000018322, ENSBTAG00000038696, ENSBTAG00000014843	1643	33	9430	2.43494	0.999513	0.039149	4.15531
GOTERM_BP_ALL	GO:0006891~intra-Golgi vesicle-mediated transport	6	0.207182	0.0185189	ENSBTAG00000004333, ENSBTAG00000005384, ENSBTAG00000006690, ENSBTAG00000000810, ENSBTAG00000013212, ENSBTAG00000014843	1643	10	9430	3.4437	1	0.21223	28.8079
Annotation Cluster 33	Enrichment Score: 2.3146142225774757
Category	Term	Count	%	PValue	Genes	List Total	Pop Hits	Pop Total	Fold Enrichment	Bonferroni	Benjamini	FDR
GOTERM_BP_ALL	GO:0022604~regulation of cell morphogenesis	16	0.552486	0.00262024	ENSBTAG00000021151, ENSBTAG00000006919, ENSBTAG00000019115, ENSBTAG00000018725, ENSBTAG00000015363, ENSBTAG00000010347, ENSBTAG00000014471, ENSBTAG00000017839, ENSBTAG00000009578, ENSBTAG00000020218, ENSBTAG00000000782, ENSBTAG00000030258, ENSBTAG00000011757, ENSBTAG00000008300, ENSBTAG00000017655, ENSBTAG00000002391	1643	41	9430	2.23981	0.999811	0.0430046	4.6573
GOTERM_BP_ALL	GO:0008360~regulation of cell shape	11	0.379834	0.00458529	ENSBTAG00000020218, ENSBTAG00000021151, ENSBTAG00000019115, ENSBTAG00000000782, ENSBTAG00000030258, ENSBTAG00000018725, ENSBTAG00000008300, ENSBTAG00000015363, ENSBTAG00000010347, ENSBTAG00000017655, ENSBTAG00000014471	1643	24	9430	2.6306	1	0.0686864	8.01472
GOTERM_BP_ALL	GO:0022603~regulation of anatomical structure morphogenesis	24	0.828729	0.00947218	ENSBTAG00000025210, ENSBTAG00000021151, ENSBTAG00000020330, ENSBTAG00000006919, ENSBTAG00000019115, ENSBTAG00000003927, ENSBTAG00000018725, ENSBTAG00000010347, ENSBTAG00000015363, ENSBTAG00000015249, ENSBTAG00000017839, ENSBTAG00000000598, ENSBTAG00000014471, ENSBTAG00000002006, ENSBTAG00000019813, ENSBTAG00000009578, ENSBTAG00000020218, ENSBTAG00000016169, ENSBTAG00000000782, ENSBTAG00000030258,…	1643	81	9430	1.70059	1	0.125936	15.8865
Annotation Cluster 34	Enrichment Score: 2.2147612356976003
Category	Term	Count	%	PValue	Genes	List Total	Pop Hits	Pop Total	Fold Enrichment	Bonferroni	Benjamini	FDR
GOTERM_MF_ALL	GO:0004812~aminoacyl-tRNA ligase activity	18	0.621547	0.000210379	ENSBTAG00000018928, ENSBTAG00000004679, ENSBTAG00000003799, ENSBTAG00000019271, ENSBTAG00000011471, ENSBTAG00000018972, ENSBTAG00000014626, ENSBTAG00000000974, ENSBTAG00000009949, ENSBTAG00000019810, ENSBTAG00000012962, ENSBTAG00000006765, ENSBTAG00000012582, ENSBTAG00000018065, ENSBTAG00000014261, ENSBTAG00000018405, ENSBTAG00000015677, ENSBTAG00000004738	1915	41	11163	2.55918	0.22182	0.0050034	0.339288
GOTERM_MF_ALL	GO:0016875~ligase activity, forming carbon-oxygen bonds	18	0.621547	0.000210379	ENSBTAG00000018928, ENSBTAG00000004679, ENSBTAG00000003799, ENSBTAG00000019271, ENSBTAG00000011471, ENSBTAG00000018972, ENSBTAG00000014626, ENSBTAG00000000974, ENSBTAG00000009949, ENSBTAG00000019810, ENSBTAG00000012962, ENSBTAG00000006765, ENSBTAG00000012582, ENSBTAG00000018065, ENSBTAG00000014261, ENSBTAG00000018405, ENSBTAG00000015677, ENSBTAG00000004738	1915	41	11163	2.55918	0.22182	0.0050034	0.339288
GOTERM_MF_ALL	GO:0016876~ligase activity, forming aminoacyl-tRNA and related compounds	18	0.621547	0.000210379	ENSBTAG00000018928, ENSBTAG00000004679, ENSBTAG00000003799, ENSBTAG00000019271, ENSBTAG00000011471, ENSBTAG00000018972, ENSBTAG00000014626, ENSBTAG00000000974, ENSBTAG00000009949, ENSBTAG00000019810, ENSBTAG00000012962, ENSBTAG00000006765, ENSBTAG00000012582, ENSBTAG00000018065, ENSBTAG00000014261, ENSBTAG00000018405, ENSBTAG00000015677, ENSBTAG00000004738	1915	41	11163	2.55918	0.22182	0.0050034	0.339288
GOTERM_BP_ALL	GO:0043038~amino acid activation	17	0.587017	0.000442939	ENSBTAG00000018928, ENSBTAG00000004679, ENSBTAG00000003799, ENSBTAG00000019271, ENSBTAG00000011471, ENSBTAG00000018972, ENSBTAG00000014626, ENSBTAG00000000974, ENSBTAG00000009949, ENSBTAG00000019810, ENSBTAG00000012962, ENSBTAG00000006765, ENSBTAG00000012582, ENSBTAG00000018065, ENSBTAG00000014261, ENSBTAG00000018405, ENSBTAG00000015677	1643	39	9430	2.50183	0.76482	0.00947719	0.802105
GOTERM_BP_ALL	GO:0043039~tRNA aminoacylation	17	0.587017	0.000442939	ENSBTAG00000018928, ENSBTAG00000004679, ENSBTAG00000003799, ENSBTAG00000019271, ENSBTAG00000011471, ENSBTAG00000018972, ENSBTAG00000014626, ENSBTAG00000000974, ENSBTAG00000009949, ENSBTAG00000019810, ENSBTAG00000012962, ENSBTAG00000006765, ENSBTAG00000012582, ENSBTAG00000018065, ENSBTAG00000014261, ENSBTAG00000018405, ENSBTAG00000015677	1643	39	9430	2.50183	0.76482	0.00947719	0.802105
GOTERM_BP_ALL	GO:0006418~tRNA aminoacylation for protein translation	17	0.587017	0.000442939	ENSBTAG00000018928, ENSBTAG00000004679, ENSBTAG00000003799, ENSBTAG00000019271, ENSBTAG00000011471, ENSBTAG00000018972, ENSBTAG00000014626, ENSBTAG00000000974, ENSBTAG00000009949, ENSBTAG00000019810, ENSBTAG00000012962, ENSBTAG00000006765, ENSBTAG00000012582, ENSBTAG00000018065, ENSBTAG00000014261, ENSBTAG00000018405, ENSBTAG00000015677	1643	39	9430	2.50183	0.76482	0.00947719	0.802105
GOTERM_BP_ALL	GO:0006519~cellular amino acid and derivative metabolic process	48	1.65746	0.0316168	ENSBTAG00000018928, ENSBTAG00000003342, ENSBTAG00000016206, ENSBTAG00000019271, ENSBTAG00000018972, ENSBTAG00000011471, ENSBTAG00000012096, ENSBTAG00000030335, ENSBTAG00000011832, ENSBTAG00000008541, ENSBTAG00000019810, ENSBTAG00000007540, ENSBTAG00000018101, ENSBTAG00000020873, ENSBTAG00000009641, ENSBTAG00000014981, ENSBTAG00000006765, ENSBTAG00000008635, ENSBTAG00000020527, ENSBTAG00000002018,…	1643	208	9430	1.3245	1	0.313536	44.2338
GOTERM_BP_ALL	GO:0009308~amine metabolic process	48	1.65746	0.0874702	ENSBTAG00000018928, ENSBTAG00000003342, ENSBTAG00000016206, ENSBTAG00000019271, ENSBTAG00000018972, ENSBTAG00000011471, ENSBTAG00000005250, ENSBTAG00000012096, ENSBTAG00000030335, ENSBTAG00000011832, ENSBTAG00000019810, ENSBTAG00000007540, ENSBTAG00000013004, ENSBTAG00000018101, ENSBTAG00000020873, ENSBTAG00000009641, ENSBTAG00000006765, ENSBTAG00000008635, ENSBTAG00000005586, ENSBTAG00000018405,…	1643	223	9430	1.23541	1	0.58076	81.0599
GOTERM_BP_ALL	GO:0006520~cellular amino acid metabolic process	32	1.10497	0.101232	ENSBTAG00000018928, ENSBTAG00000019271, ENSBTAG00000011471, ENSBTAG00000018972, ENSBTAG00000012096, ENSBTAG00000030335, ENSBTAG00000011832, ENSBTAG00000019810, ENSBTAG00000007540, ENSBTAG00000018101, ENSBTAG00000009641, ENSBTAG00000020873, ENSBTAG00000006765, ENSBTAG00000018405, ENSBTAG00000017094, ENSBTAG00000031500, ENSBTAG00000015677, ENSBTAG00000016810, ENSBTAG00000004679, ENSBTAG00000003799,…	1643	142	9430	1.29341	1	0.625522	85.6313
GOTERM_BP_ALL	GO:0044106~cellular amine metabolic process	39	1.34669	0.134452	ENSBTAG00000018928, ENSBTAG00000003342, ENSBTAG00000016206, ENSBTAG00000019271, ENSBTAG00000018972, ENSBTAG00000011471, ENSBTAG00000012096, ENSBTAG00000030335, ENSBTAG00000011832, ENSBTAG00000019810, ENSBTAG00000007540, ENSBTAG00000018101, ENSBTAG00000020873, ENSBTAG00000009641, ENSBTAG00000006765, ENSBTAG00000008635, ENSBTAG00000018405, ENSBTAG00000005730, ENSBTAG00000016806, ENSBTAG00000017094,…	1643	183	9430	1.22317	1	0.711018	92.7539
GOTERM_BP_ALL	GO:0006399~tRNA metabolic process	18	0.621547	0.28672	ENSBTAG00000018928, ENSBTAG00000004679, ENSBTAG00000003799, ENSBTAG00000019271, ENSBTAG00000011471, ENSBTAG00000018972, ENSBTAG00000014626, ENSBTAG00000000974, ENSBTAG00000009949, ENSBTAG00000021289, ENSBTAG00000019810, ENSBTAG00000012962, ENSBTAG00000006765, ENSBTAG00000012582, ENSBTAG00000018065, ENSBTAG00000014261, ENSBTAG00000018405, ENSBTAG00000015677	1643	84	9430	1.22989	1	0.911616	99.7849
GOTERM_BP_ALL	GO:0034660~ncRNA metabolic process	27	0.93232	0.303185	ENSBTAG00000018928, ENSBTAG00000019271, ENSBTAG00000011471, ENSBTAG00000018972, ENSBTAG00000019810, ENSBTAG00000006765, ENSBTAG00000017976, ENSBTAG00000020905, ENSBTAG00000019718, ENSBTAG00000018405, ENSBTAG00000015677, ENSBTAG00000004679, ENSBTAG00000003799, ENSBTAG00000003225, ENSBTAG00000000974, ENSBTAG00000014626, ENSBTAG00000013671, ENSBTAG00000009949, ENSBTAG00000021289, ENSBTAG00000012962,…	1643	134	9430	1.15647	1	0.921404	99.8593
Annotation Cluster 35	Enrichment Score: 2.1909464910325935
Category	Term	Count	%	PValue	Genes	List Total	Pop Hits	Pop Total	Fold Enrichment	Bonferroni	Benjamini	FDR
GOTERM_MF_ALL	GO:0016874~ligase activity	63	2.17541	8.51653e-05	ENSBTAG00000018928, ENSBTAG00000000308, ENSBTAG00000021301, ENSBTAG00000011471, ENSBTAG00000019810, ENSBTAG00000016740, ENSBTAG00000001708, ENSBTAG00000013038, ENSBTAG00000002676, ENSBTAG00000004161, ENSBTAG00000002573, ENSBTAG00000004738, ENSBTAG00000004679, ENSBTAG00000003476, ENSBTAG00000014626, ENSBTAG00000006075, ENSBTAG00000002487, ENSBTAG00000014029, ENSBTAG00000014366, ENSBTAG00000009441,…	1915	228	11163	1.61071	0.0965381	0.00220455	0.137481
GOTERM_BP_ALL	GO:0016567~protein ubiquitination	18	0.621547	0.00122338	ENSBTAG00000000308, ENSBTAG00000003798, ENSBTAG00000018884, ENSBTAG00000015473, ENSBTAG00000032477, ENSBTAG00000009939, ENSBTAG00000017246, ENSBTAG00000009516, ENSBTAG00000019136, ENSBTAG00000014366, ENSBTAG00000019725, ENSBTAG00000021569, ENSBTAG00000009441, ENSBTAG00000010401, ENSBTAG00000019073, ENSBTAG00000007737, ENSBTAG00000007152, ENSBTAG00000004161, ENSBTAG00000015069	1643	46	9430	2.24589	0.98167	0.0238039	2.20061
GOTERM_BP_ALL	GO:0032446~protein modification by small protein conjugation	20	0.690608	0.00164678	ENSBTAG00000000308, ENSBTAG00000003798, ENSBTAG00000018884, ENSBTAG00000012744, ENSBTAG00000015473, ENSBTAG00000032477, ENSBTAG00000009939, ENSBTAG00000017321, ENSBTAG00000017246, ENSBTAG00000009516, ENSBTAG00000019136, ENSBTAG00000014366, ENSBTAG00000019725, ENSBTAG00000021569, ENSBTAG00000009441, ENSBTAG00000010401, ENSBTAG00000019073, ENSBTAG00000007152, ENSBTAG00000007737, ENSBTAG00000004161,…	1643	55	9430	2.08709	0.995413	0.0297969	2.95151
GOTERM_BP_ALL	GO:0070647~protein modification by small protein conjugation or removal	22	0.759669	0.00200936	ENSBTAG00000020122, ENSBTAG00000000308, ENSBTAG00000003798, ENSBTAG00000018884, ENSBTAG00000012744, ENSBTAG00000017179, ENSBTAG00000015473, ENSBTAG00000032477, ENSBTAG00000009939, ENSBTAG00000017321, ENSBTAG00000017246, ENSBTAG00000009516, ENSBTAG00000019136, ENSBTAG00000014366, ENSBTAG00000019725, ENSBTAG00000021569, ENSBTAG00000009441, ENSBTAG00000010401, ENSBTAG00000019073, ENSBTAG00000007152,…	1643	64	9430	1.97295	0.9986	0.0347122	3.5902
GOTERM_MF_ALL	GO:0004842~ubiquitin-protein ligase activity	16	0.552486	0.040142	ENSBTAG00000003798, ENSBTAG00000018884, ENSBTAG00000021767, ENSBTAG00000012744, ENSBTAG00000003476, ENSBTAG00000019870, ENSBTAG00000032477, ENSBTAG00000009516, ENSBTAG00000019136, ENSBTAG00000014366, ENSBTAG00000019725, ENSBTAG00000009441, ENSBTAG00000013038, ENSBTAG00000010401, ENSBTAG00000019073, ENSBTAG00000004161	1915	55	11163	1.69578	1	0.36917	48.4077
GOTERM_MF_ALL	GO:0016881~acid-amino acid ligase activity	29	1.00138	0.0454028	ENSBTAG00000000308, ENSBTAG00000012744, ENSBTAG00000019870, ENSBTAG00000017321, ENSBTAG00000032477, ENSBTAG00000018802, ENSBTAG00000001708, ENSBTAG00000013038, ENSBTAG00000014433, ENSBTAG00000002098, ENSBTAG00000004161, ENSBTAG00000008025, ENSBTAG00000003798, ENSBTAG00000018884, ENSBTAG00000021767, ENSBTAG00000003476, ENSBTAG00000009516, ENSBTAG00000021209, ENSBTAG00000019136, ENSBTAG00000002487,…	1915	119	11163	1.42057	1	0.395601	52.7904
GOTERM_MF_ALL	GO:0019787~small conjugating protein ligase activity	21	0.725138	0.0594098	ENSBTAG00000003798, ENSBTAG00000021767, ENSBTAG00000018884, ENSBTAG00000012744, ENSBTAG00000003476, ENSBTAG00000019870, ENSBTAG00000017321, ENSBTAG00000032477, ENSBTAG00000018802, ENSBTAG00000009516, ENSBTAG00000019136, ENSBTAG00000014366, ENSBTAG00000019725, ENSBTAG00000009441, ENSBTAG00000010401, ENSBTAG00000014433, ENSBTAG00000013038, ENSBTAG00000027316, ENSBTAG00000002098, ENSBTAG00000019073,…	1915	82	11163	1.49285	1	0.472926	62.8181
GOTERM_MF_ALL	GO:0016879~ligase activity, forming carbon-nitrogen bonds	33	1.1395	0.0795002	ENSBTAG00000000308, ENSBTAG00000012744, ENSBTAG00000009188, ENSBTAG00000019870, ENSBTAG00000017321, ENSBTAG00000032477, ENSBTAG00000018802, ENSBTAG00000009641, ENSBTAG00000001708, ENSBTAG00000014433, ENSBTAG00000013038, ENSBTAG00000002098, ENSBTAG00000004161, ENSBTAG00000008025, ENSBTAG00000003798, ENSBTAG00000021767, ENSBTAG00000018884, ENSBTAG00000003476, ENSBTAG00000013631, ENSBTAG00000009516,…	1915	146	11163	1.31757	1	0.534877	73.7659
Annotation Cluster 36	Enrichment Score: 2.088629212844306
Category	Term	Count	%	PValue	Genes	List Total	Pop Hits	Pop Total	Fold Enrichment	Bonferroni	Benjamini	FDR
GOTERM_BP_ALL	GO:0000377~RNA splicing, via transesterification reactions with bulged adenosine as nucleophile	10	0.345304	0.008154	ENSBTAG00000011656, ENSBTAG00000003390, ENSBTAG00000008136, ENSBTAG00000007913, ENSBTAG00000012622, ENSBTAG00000011488, ENSBTAG00000010890, ENSBTAG00000001996, ENSBTAG00000006330, ENSBTAG00000021820	1643	22	9430	2.60886	1	0.112087	13.8283
GOTERM_BP_ALL	GO:0000375~RNA splicing, via transesterification reactions	10	0.345304	0.008154	ENSBTAG00000011656, ENSBTAG00000003390, ENSBTAG00000008136, ENSBTAG00000007913, ENSBTAG00000012622, ENSBTAG00000011488, ENSBTAG00000010890, ENSBTAG00000001996, ENSBTAG00000006330, ENSBTAG00000021820	1643	22	9430	2.60886	1	0.112087	13.8283
GOTERM_BP_ALL	GO:0000398~nuclear mRNA splicing, via spliceosome	10	0.345304	0.008154	ENSBTAG00000011656, ENSBTAG00000003390, ENSBTAG00000008136, ENSBTAG00000007913, ENSBTAG00000012622, ENSBTAG00000011488, ENSBTAG00000010890, ENSBTAG00000001996, ENSBTAG00000006330, ENSBTAG00000021820	1643	22	9430	2.60886	1	0.112087	13.8283
Annotation Cluster 37	Enrichment Score: 2.047056604689032
Category	Term	Count	%	PValue	Genes	List Total	Pop Hits	Pop Total	Fold Enrichment	Bonferroni	Benjamini	FDR
GOTERM_BP_ALL	GO:0050793~regulation of developmental process	73	2.52072	3.01813e-05	ENSBTAG00000003927, ENSBTAG00000024449, ENSBTAG00000006806, ENSBTAG00000018725, ENSBTAG00000020560, ENSBTAG00000001805, ENSBTAG00000019255, ENSBTAG00000010347, ENSBTAG00000016420, ENSBTAG00000020935, ENSBTAG00000002006, ENSBTAG00000019813, ENSBTAG00000020218, ENSBTAG00000012519, ENSBTAG00000012046, ENSBTAG00000007164, ENSBTAG00000008300, ENSBTAG00000016568, ENSBTAG00000006640, ENSBTAG00000017655,…	1643	263	9430	1.59309	0.0938983	0.000849671	0.0548484
GOTERM_BP_ALL	GO:0045595~regulation of cell differentiation	45	1.55387	0.00420107	ENSBTAG00000011598, ENSBTAG00000021772, ENSBTAG00000020560, ENSBTAG00000001805, ENSBTAG00000008523, ENSBTAG00000016420, ENSBTAG00000004279, ENSBTAG00000020935, ENSBTAG00000019813, ENSBTAG00000020355, ENSBTAG00000009578, ENSBTAG00000012519, ENSBTAG00000012046, ENSBTAG00000015114, ENSBTAG00000007164, ENSBTAG00000006640, ENSBTAG00000002391, ENSBTAG00000020330, ENSBTAG00000001602, ENSBTAG00000006919,…	1643	172	9430	1.50161	0.999999	0.0639852	7.36717
GOTERM_BP_ALL	GO:0051093~negative regulation of developmental process	26	0.89779	0.0165303	ENSBTAG00000011598, ENSBTAG00000001805, ENSBTAG00000016420, ENSBTAG00000002006, ENSBTAG00000019813, ENSBTAG00000009578, ENSBTAG00000020355, ENSBTAG00000015114, ENSBTAG00000016568, ENSBTAG00000002391, ENSBTAG00000025210, ENSBTAG00000001602, ENSBTAG00000015228, ENSBTAG00000014182, ENSBTAG00000001333, ENSBTAG00000000231, ENSBTAG00000015109, ENSBTAG00000012062, ENSBTAG00000000598, ENSBTAG00000015910,…	1643	94	9430	1.58752	1	0.195732	26.1396
GOTERM_BP_ALL	GO:0051094~positive regulation of developmental process	30	1.03591	0.0170356	ENSBTAG00000011598, ENSBTAG00000003927, ENSBTAG00000021772, ENSBTAG00000006806, ENSBTAG00000016420, ENSBTAG00000004279, ENSBTAG00000020935, ENSBTAG00000002006, ENSBTAG00000012046, ENSBTAG00000007164, ENSBTAG00000006640, ENSBTAG00000002391, ENSBTAG00000014064, ENSBTAG00000020330, ENSBTAG00000001835, ENSBTAG00000001602, ENSBTAG00000006919, ENSBTAG00000015228, ENSBTAG00000003994, ENSBTAG00000001333,…	1643	113	9430	1.52376	1	0.2004	26.8264
GOTERM_BP_ALL	GO:0045596~negative regulation of cell differentiation	22	0.759669	0.0202147	ENSBTAG00000001602, ENSBTAG00000011598, ENSBTAG00000015228, ENSBTAG00000014182, ENSBTAG00000001333, ENSBTAG00000001805, ENSBTAG00000000231, ENSBTAG00000016420, ENSBTAG00000015109, ENSBTAG00000012062, ENSBTAG00000015910, ENSBTAG00000019813, ENSBTAG00000009578, ENSBTAG00000020355, ENSBTAG00000014366, ENSBTAG00000015114, ENSBTAG00000012852, ENSBTAG00000017869, ENSBTAG00000013150, ENSBTAG00000011757,…	1643	77	9430	1.63986	1	0.225567	31.0108
GOTERM_BP_ALL	GO:0045597~positive regulation of cell differentiation	23	0.794199	0.0504121	ENSBTAG00000020330, ENSBTAG00000006919, ENSBTAG00000001602, ENSBTAG00000011598, ENSBTAG00000015228, ENSBTAG00000021772, ENSBTAG00000003994, ENSBTAG00000001333, ENSBTAG00000000231, ENSBTAG00000016420, ENSBTAG00000004279, ENSBTAG00000020935, ENSBTAG00000017839, ENSBTAG00000033983, ENSBTAG00000005016, ENSBTAG00000012046, ENSBTAG00000012855, ENSBTAG00000014366, ENSBTAG00000007164, ENSBTAG00000009034,…	1643	89	9430	1.48324	1	0.426442	60.9482
GOTERM_BP_ALL	GO:0051239~regulation of multicellular organismal process	77	2.65884	0.128727	ENSBTAG00000017753, ENSBTAG00000003927, ENSBTAG00000024449, ENSBTAG00000006806, ENSBTAG00000020560, ENSBTAG00000001805, ENSBTAG00000019255, ENSBTAG00000016420, ENSBTAG00000012931, ENSBTAG00000020935, ENSBTAG00000002006, ENSBTAG00000019813, ENSBTAG00000012519, ENSBTAG00000010745, ENSBTAG00000014809, ENSBTAG00000016568, ENSBTAG00000001246, ENSBTAG00000010551, ENSBTAG00000006640, ENSBTAG00000025210,…	1643	386	9430	1.14493	1	0.699924	91.8315
Annotation Cluster 38	Enrichment Score: 1.951174454430393
Category	Term	Count	%	PValue	Genes	List Total	Pop Hits	Pop Total	Fold Enrichment	Bonferroni	Benjamini	FDR
GOTERM_BP_ALL	GO:0006605~protein targeting	31	1.07044	5.47854e-05	ENSBTAG00000006995, ENSBTAG00000016846, ENSBTAG00000002108, ENSBTAG00000014105, ENSBTAG00000021771, ENSBTAG00000000562, ENSBTAG00000013623, ENSBTAG00000011811, ENSBTAG00000004452, ENSBTAG00000010181, ENSBTAG00000015114, ENSBTAG00000004937, ENSBTAG00000020905, ENSBTAG00000002018, ENSBTAG00000005664, ENSBTAG00000011419, ENSBTAG00000018887, ENSBTAG00000006414, ENSBTAG00000007537, ENSBTAG00000030366,…	1643	85	9430	2.09323	0.163885	0.00149046	0.0995404
GOTERM_BP_ALL	GO:0051169~nuclear transport	20	0.690608	0.00164678	ENSBTAG00000006995, ENSBTAG00000012365, ENSBTAG00000021771, ENSBTAG00000006414, ENSBTAG00000018887, ENSBTAG00000021367, ENSBTAG00000030366, ENSBTAG00000004452, ENSBTAG00000011811, ENSBTAG00000021820, ENSBTAG00000039374, ENSBTAG00000015114, ENSBTAG00000012225, ENSBTAG00000002018, ENSBTAG00000019718, ENSBTAG00000016683, ENSBTAG00000004037, ENSBTAG00000007780, ENSBTAG00000005957, ENSBTAG00000011419	1643	55	9430	2.08709	0.995413	0.0297969	2.95151
GOTERM_BP_ALL	GO:0006913~nucleocytoplasmic transport	20	0.690608	0.00164678	ENSBTAG00000006995, ENSBTAG00000012365, ENSBTAG00000021771, ENSBTAG00000006414, ENSBTAG00000018887, ENSBTAG00000021367, ENSBTAG00000030366, ENSBTAG00000004452, ENSBTAG00000011811, ENSBTAG00000021820, ENSBTAG00000039374, ENSBTAG00000015114, ENSBTAG00000012225, ENSBTAG00000002018, ENSBTAG00000019718, ENSBTAG00000016683, ENSBTAG00000004037, ENSBTAG00000007780, ENSBTAG00000005957, ENSBTAG00000011419	1643	55	9430	2.08709	0.995413	0.0297969	2.95151
GOTERM_BP_ALL	GO:0006606~protein import into nucleus	12	0.414365	0.00930277	ENSBTAG00000006995, ENSBTAG00000039374, ENSBTAG00000012225, ENSBTAG00000006414, ENSBTAG00000021771, ENSBTAG00000018887, ENSBTAG00000016683, ENSBTAG00000030366, ENSBTAG00000004037, ENSBTAG00000011811, ENSBTAG00000004452, ENSBTAG00000005957	1643	30	9430	2.2958	1	0.124323	15.6246
GOTERM_BP_ALL	GO:0051170~nuclear import	12	0.414365	0.0121987	ENSBTAG00000006995, ENSBTAG00000039374, ENSBTAG00000012225, ENSBTAG00000006414, ENSBTAG00000021771, ENSBTAG00000018887, ENSBTAG00000016683, ENSBTAG00000030366, ENSBTAG00000004037, ENSBTAG00000011811, ENSBTAG00000004452, ENSBTAG00000005957	1643	31	9430	2.22174	1	0.153278	19.9972
GOTERM_BP_ALL	GO:0034504~protein localization in nucleus	12	0.414365	0.0199791	ENSBTAG00000006995, ENSBTAG00000039374, ENSBTAG00000012225, ENSBTAG00000006414, ENSBTAG00000021771, ENSBTAG00000018887, ENSBTAG00000016683, ENSBTAG00000030366, ENSBTAG00000004037, ENSBTAG00000011811, ENSBTAG00000004452, ENSBTAG00000005957	1643	33	9430	2.08709	1	0.223987	30.7087
GOTERM_BP_ALL	GO:0033365~protein localization in organelle	18	0.621547	0.0327621	ENSBTAG00000006995, ENSBTAG00000014105, ENSBTAG00000021771, ENSBTAG00000006414, ENSBTAG00000018887, ENSBTAG00000030366, ENSBTAG00000013623, ENSBTAG00000004452, ENSBTAG00000011811, ENSBTAG00000014971, ENSBTAG00000001781, ENSBTAG00000039374, ENSBTAG00000010181, ENSBTAG00000004937, ENSBTAG00000012225, ENSBTAG00000016683, ENSBTAG00000004037, ENSBTAG00000005957	1643	62	9430	1.66631	1	0.320168	45.4206
GOTERM_BP_ALL	GO:0017038~protein import	15	0.517956	0.0750231	ENSBTAG00000006995, ENSBTAG00000021771, ENSBTAG00000006414, ENSBTAG00000018887, ENSBTAG00000030366, ENSBTAG00000013623, ENSBTAG00000011811, ENSBTAG00000004452, ENSBTAG00000001781, ENSBTAG00000010181, ENSBTAG00000039374, ENSBTAG00000012225, ENSBTAG00000016683, ENSBTAG00000004037, ENSBTAG00000005957	1643	54	9430	1.59431	1	0.539026	75.7709
GOTERM_BP_ALL	GO:0000059~protein import into nucleus, docking	4	0.138122	0.10647	ENSBTAG00000039374, ENSBTAG00000018887, ENSBTAG00000011811, ENSBTAG00000005957	1643	7	9430	3.27971	1	0.642039	87.0797
GOTERM_BP_ALL	GO:0000060~protein import into nucleus, translocation	4	0.138122	0.349157	ENSBTAG00000006995, ENSBTAG00000016683, ENSBTAG00000030366, ENSBTAG00000004037	1643	12	9430	1.91317	1	0.945911	99.9593
Annotation Cluster 39	Enrichment Score: 1.7907915086170052
Category	Term	Count	%	PValue	Genes	List Total	Pop Hits	Pop Total	Fold Enrichment	Bonferroni	Benjamini	FDR
GOTERM_BP_ALL	GO:0030199~collagen fibril organization	8	0.276243	0.00526154	ENSBTAG00000009615, ENSBTAG00000013103, ENSBTAG00000013472, ENSBTAG00000001444, ENSBTAG00000014665, ENSBTAG00000021211, ENSBTAG00000001027, ENSBTAG00000021466	1643	14	9430	3.27971	1	0.0770333	9.14408
GOTERM_BP_ALL	GO:0044259~multicellular organismal macromolecule metabolic process	7	0.241713	0.00981679	ENSBTAG00000013103, ENSBTAG00000001444, ENSBTAG00000014665, ENSBTAG00000001027, ENSBTAG00000019267, ENSBTAG00000017567, ENSBTAG00000020935	1643	12	9430	3.34804	1	0.129704	16.4168
GOTERM_BP_ALL	GO:0032963~collagen metabolic process	6	0.207182	0.0291619	ENSBTAG00000013103, ENSBTAG00000001444, ENSBTAG00000014665, ENSBTAG00000001027, ENSBTAG00000019267, ENSBTAG00000020935	1643	11	9430	3.13064	1	0.296435	41.6073
GOTERM_BP_ALL	GO:0044236~multicellular organismal metabolic process	7	0.241713	0.0455969	ENSBTAG00000013103, ENSBTAG00000001444, ENSBTAG00000014665, ENSBTAG00000001027, ENSBTAG00000019267, ENSBTAG00000017567, ENSBTAG00000020935	1643	16	9430	2.51103	1	0.399461	57.1874
Annotation Cluster 40	Enrichment Score: 1.7613738499584228
Category	Term	Count	%	PValue	Genes	List Total	Pop Hits	Pop Total	Fold Enrichment	Bonferroni	Benjamini	FDR
GOTERM_MF_ALL	GO:0042802~identical protein binding	64	2.20994	0.000647888	ENSBTAG00000008731, ENSBTAG00000000613, ENSBTAG00000006189, ENSBTAG00000008837, ENSBTAG00000015345, ENSBTAG00000009727, ENSBTAG00000012622, ENSBTAG00000021307, ENSBTAG00000019813, ENSBTAG00000026278, ENSBTAG00000010181, ENSBTAG00000013472, ENSBTAG00000001303, ENSBTAG00000017035, ENSBTAG00000016363, ENSBTAG00000016806, ENSBTAG00000011709, ENSBTAG00000017812, ENSBTAG00000015857, ENSBTAG00000018914,…	1915	249	11163	1.49828	0.538158	0.0134618	1.04143
GOTERM_MF_ALL	GO:0046983~protein dimerization activity	50	1.72652	0.0265337	ENSBTAG00000019851, ENSBTAG00000009727, ENSBTAG00000021307, ENSBTAG00000019255, ENSBTAG00000019813, ENSBTAG00000010181, ENSBTAG00000012046, ENSBTAG00000017035, ENSBTAG00000016806, ENSBTAG00000001250, ENSBTAG00000000231, ENSBTAG00000005970, ENSBTAG00000019910, ENSBTAG00000020980, ENSBTAG00000004322, ENSBTAG00000006633, ENSBTAG00000017424, ENSBTAG00000010662, ENSBTAG00000003386, ENSBTAG00000018153,…	1915	219	11163	1.33088	1	0.276599	35.2343
GOTERM_MF_ALL	GO:0042803~protein homodimerization activity	27	0.93232	0.302399	ENSBTAG00000017424, ENSBTAG00000018153, ENSBTAG00000021307, ENSBTAG00000019813, ENSBTAG00000004230, ENSBTAG00000010181, ENSBTAG00000006270, ENSBTAG00000010123, ENSBTAG00000012059, ENSBTAG00000005002, ENSBTAG00000017035, ENSBTAG00000014204, ENSBTAG00000016806, ENSBTAG00000017094, ENSBTAG00000006919, ENSBTAG00000014685, ENSBTAG00000015939, ENSBTAG00000000231, ENSBTAG00000015249, ENSBTAG00000020980,…	1915	136	11163	1.15728	1	0.912744	99.7023
Annotation Cluster 41	Enrichment Score: 1.706067997851572
Category	Term	Count	%	PValue	Genes	List Total	Pop Hits	Pop Total	Fold Enrichment	Bonferroni	Benjamini	FDR
GOTERM_BP_ALL	GO:0060348~bone development	17	0.587017	0.0186059	ENSBTAG00000014064, ENSBTAG00000013066, ENSBTAG00000017122, ENSBTAG00000003021, ENSBTAG00000021772, ENSBTAG00000003994, ENSBTAG00000001805, ENSBTAG00000012370, ENSBTAG00000019267, ENSBTAG00000010620, ENSBTAG00000004051, ENSBTAG00000010745, ENSBTAG00000013103, ENSBTAG00000000266, ENSBTAG00000007343, ENSBTAG00000007062, ENSBTAG00000017475	1643	54	9430	1.80688	1	0.212386	28.9224
GOTERM_BP_ALL	GO:0001503~ossification	17	0.587017	0.0186059	ENSBTAG00000014064, ENSBTAG00000013066, ENSBTAG00000017122, ENSBTAG00000003021, ENSBTAG00000021772, ENSBTAG00000003994, ENSBTAG00000001805, ENSBTAG00000012370, ENSBTAG00000019267, ENSBTAG00000010620, ENSBTAG00000004051, ENSBTAG00000010745, ENSBTAG00000013103, ENSBTAG00000000266, ENSBTAG00000007343, ENSBTAG00000007062, ENSBTAG00000017475	1643	54	9430	1.80688	1	0.212386	28.9224
GOTERM_BP_ALL	GO:0001501~skeletal system development	31	1.07044	0.0220036	ENSBTAG00000017122, ENSBTAG00000021772, ENSBTAG00000001805, ENSBTAG00000016420, ENSBTAG00000012370, ENSBTAG00000020935, ENSBTAG00000010620, ENSBTAG00000010745, ENSBTAG00000000266, ENSBTAG00000013472, ENSBTAG00000007343, ENSBTAG00000002804, ENSBTAG00000007062, ENSBTAG00000009417, ENSBTAG00000008409, ENSBTAG00000002326, ENSBTAG00000014064, ENSBTAG00000013066, ENSBTAG00000001250, ENSBTAG00000003021,…	1643	120	9430	1.4827	1	0.240682	33.265
Annotation Cluster 42	Enrichment Score: 1.7043456352628088
Category	Term	Count	%	PValue	Genes	List Total	Pop Hits	Pop Total	Fold Enrichment	Bonferroni	Benjamini	FDR
GOTERM_MF_ALL	GO:0016862~intramolecular oxidoreductase activity, interconverting keto- and enol-groups	5	0.172652	0.0096416	ENSBTAG00000007375, ENSBTAG00000017196, ENSBTAG00000009804, ENSBTAG00000006045, ENSBTAG00000017143	1915	6	11163	4.8577	0.99999	0.134421	14.4867
GOTERM_MF_ALL	GO:0016860~intramolecular oxidoreductase activity	11	0.379834	0.0107688	ENSBTAG00000006396, ENSBTAG00000004075, ENSBTAG00000007375, ENSBTAG00000017196, ENSBTAG00000009804, ENSBTAG00000017967, ENSBTAG00000019782, ENSBTAG00000006045, ENSBTAG00000017537, ENSBTAG00000016218, ENSBTAG00000017143	1915	27	11163	2.37488	0.999998	0.14563	16.0455
GOTERM_MF_ALL	GO:0016864~intramolecular oxidoreductase activity, transposing S-S bonds	4	0.138122	0.0382957	ENSBTAG00000017196, ENSBTAG00000009804, ENSBTAG00000006045, ENSBTAG00000017143	1915	5	11163	4.66339	1	0.358079	46.781
GOTERM_MF_ALL	GO:0003756~protein disulfide isomerase activity	4	0.138122	0.0382957	ENSBTAG00000017196, ENSBTAG00000009804, ENSBTAG00000006045, ENSBTAG00000017143	1915	5	11163	4.66339	1	0.358079	46.781
Annotation Cluster 43	Enrichment Score: 1.6857878214698818
Category	Term	Count	%	PValue	Genes	List Total	Pop Hits	Pop Total	Fold Enrichment	Bonferroni	Benjamini	FDR
GOTERM_BP_ALL	GO:0006662~glycerol ether metabolic process	11	0.379834	0.0119729	ENSBTAG00000012855, ENSBTAG00000001444, ENSBTAG00000003264, ENSBTAG00000005144, ENSBTAG00000010123, ENSBTAG00000000014, ENSBTAG00000017869, ENSBTAG00000005730, ENSBTAG00000001154, ENSBTAG00000019612, ENSBTAG00000020980	1643	27	9430	2.33832	1	0.15181	19.6641
GOTERM_BP_ALL	GO:0018904~organic ether metabolic process	11	0.379834	0.0157828	ENSBTAG00000012855, ENSBTAG00000001444, ENSBTAG00000003264, ENSBTAG00000005144, ENSBTAG00000010123, ENSBTAG00000000014, ENSBTAG00000017869, ENSBTAG00000005730, ENSBTAG00000001154, ENSBTAG00000019612, ENSBTAG00000020980	1643	28	9430	2.2548	1	0.189756	25.1125
GOTERM_BP_ALL	GO:0006639~acylglycerol metabolic process	10	0.345304	0.0204717	ENSBTAG00000012855, ENSBTAG00000001444, ENSBTAG00000003264, ENSBTAG00000005144, ENSBTAG00000010123, ENSBTAG00000017869, ENSBTAG00000005730, ENSBTAG00000001154, ENSBTAG00000019612, ENSBTAG00000020980	1643	25	9430	2.2958	1	0.227343	31.3391
GOTERM_BP_ALL	GO:0046486~glycerolipid metabolic process	21	0.725138	0.0219774	ENSBTAG00000007721, ENSBTAG00000001444, ENSBTAG00000005144, ENSBTAG00000006909, ENSBTAG00000001154, ENSBTAG00000024542, ENSBTAG00000008433, ENSBTAG00000013901, ENSBTAG00000020980, ENSBTAG00000004442, ENSBTAG00000006099, ENSBTAG00000012855, ENSBTAG00000003264, ENSBTAG00000010123, ENSBTAG00000013971, ENSBTAG00000017869, ENSBTAG00000007320, ENSBTAG00000005730, ENSBTAG00000019612, ENSBTAG00000011709,…	1643	73	9430	1.65109	1	0.241224	33.2325
GOTERM_BP_ALL	GO:0006641~triglyceride metabolic process	9	0.310773	0.0266331	ENSBTAG00000012855, ENSBTAG00000001444, ENSBTAG00000003264, ENSBTAG00000005144, ENSBTAG00000010123, ENSBTAG00000017869, ENSBTAG00000005730, ENSBTAG00000001154, ENSBTAG00000020980	1643	22	9430	2.34798	1	0.277779	38.7798
GOTERM_BP_ALL	GO:0006638~neutral lipid metabolic process	10	0.345304	0.0339107	ENSBTAG00000012855, ENSBTAG00000001444, ENSBTAG00000003264, ENSBTAG00000005144, ENSBTAG00000010123, ENSBTAG00000017869, ENSBTAG00000005730, ENSBTAG00000001154, ENSBTAG00000019612, ENSBTAG00000020980	1643	27	9430	2.12574	1	0.324776	46.5868
Annotation Cluster 44	Enrichment Score: 1.6765944810351157
Category	Term	Count	%	PValue	Genes	List Total	Pop Hits	Pop Total	Fold Enrichment	Bonferroni	Benjamini	FDR
GOTERM_MF_ALL	GO:0004576~oligosaccharyl transferase activity	6	0.207182	0.00227968	ENSBTAG00000006085, ENSBTAG00000007203, ENSBTAG00000014648, ENSBTAG00000005191, ENSBTAG00000019077, ENSBTAG00000007438	1915	7	11163	4.99649	0.934157	0.0397909	3.6195
GOTERM_MF_ALL	GO:0004579~dolichyl-diphosphooligosaccharide-protein glycotransferase activity	5	0.172652	0.0096416	ENSBTAG00000006085, ENSBTAG00000007203, ENSBTAG00000014648, ENSBTAG00000005191, ENSBTAG00000019077	1915	6	11163	4.8577	0.99999	0.134421	14.4867
GOTERM_BP_ALL	GO:0006487~protein amino acid N-linked glycosylation	6	0.207182	0.0291619	ENSBTAG00000006085, ENSBTAG00000013322, ENSBTAG00000007203, ENSBTAG00000014648, ENSBTAG00000001546, ENSBTAG00000015249	1643	11	9430	3.13064	1	0.296435	41.6073
GOTERM_BP_ALL	GO:0018196~peptidyl-asparagine modification	3	0.103591	0.0803701	ENSBTAG00000006085, ENSBTAG00000007203, ENSBTAG00000014648	1643	3	9430	5.7395	1	0.557205	78.1943
GOTERM_BP_ALL	GO:0018279~protein amino acid N-linked glycosylation via asparagine	3	0.103591	0.0803701	ENSBTAG00000006085, ENSBTAG00000007203, ENSBTAG00000014648	1643	3	9430	5.7395	1	0.557205	78.1943
Annotation Cluster 45	Enrichment Score: 1.5521904946892684
Category	Term	Count	%	PValue	Genes	List Total	Pop Hits	Pop Total	Fold Enrichment	Bonferroni	Benjamini	FDR
GOTERM_BP_ALL	GO:0034330~cell junction organization	9	0.310773	0.0045587	ENSBTAG00000011683, ENSBTAG00000013745, ENSBTAG00000002880, ENSBTAG00000014182, ENSBTAG00000008300, ENSBTAG00000021879, ENSBTAG00000025868, ENSBTAG00000014764, ENSBTAG00000001403	1643	17	9430	3.03856	1	0.0686149	7.97004
GOTERM_BP_ALL	GO:0034329~cell junction assembly	7	0.241713	0.00574741	ENSBTAG00000013745, ENSBTAG00000002880, ENSBTAG00000014182, ENSBTAG00000008300, ENSBTAG00000021879, ENSBTAG00000025868, ENSBTAG00000014764	1643	11	9430	3.65241	1	0.0827548	9.94737
GOTERM_BP_ALL	GO:0045216~cell-cell junction organization	5	0.172652	0.055243	ENSBTAG00000011683, ENSBTAG00000014182, ENSBTAG00000021879, ENSBTAG00000014764, ENSBTAG00000001403	1643	9	9430	3.18861	1	0.451642	64.406
GOTERM_BP_ALL	GO:0007043~cell-cell junction assembly	3	0.103591	0.0803701	ENSBTAG00000014182, ENSBTAG00000021879, ENSBTAG00000014764	1643	3	9430	5.7395	1	0.557205	78.1943
GOTERM_BP_ALL	GO:0007044~cell-substrate junction assembly	4	0.138122	0.149061	ENSBTAG00000013745, ENSBTAG00000002880, ENSBTAG00000008300, ENSBTAG00000025868	1643	8	9430	2.86975	1	0.741319	94.6824
Annotation Cluster 46	Enrichment Score: 1.4979054724303615
Category	Term	Count	%	PValue	Genes	List Total	Pop Hits	Pop Total	Fold Enrichment	Bonferroni	Benjamini	FDR
GOTERM_BP_ALL	GO:0048518~positive regulation of biological process	174	6.00829	8.62899e-05	ENSBTAG00000018423, ENSBTAG00000000308, ENSBTAG00000017753, ENSBTAG00000017804, ENSBTAG00000003927, ENSBTAG00000011224, ENSBTAG00000021307, ENSBTAG00000018823, ENSBTAG00000001805, ENSBTAG00000019255, ENSBTAG00000018824, ENSBTAG00000016420, ENSBTAG00000002006, ENSBTAG00000005397, ENSBTAG00000017035, ENSBTAG00000001246, ENSBTAG00000016363, ENSBTAG00000006640, ENSBTAG00000018036, ENSBTAG00000001575,…	1643	767	9430	1.30205	0.245667	0.00225283	0.156739
GOTERM_BP_ALL	GO:0048522~positive regulation of cellular process	153	5.28315	0.000150767	ENSBTAG00000018423, ENSBTAG00000017753, ENSBTAG00000017804, ENSBTAG00000003927, ENSBTAG00000011224, ENSBTAG00000021307, ENSBTAG00000018823, ENSBTAG00000019255, ENSBTAG00000001805, ENSBTAG00000018824, ENSBTAG00000016420, ENSBTAG00000002006, ENSBTAG00000017035, ENSBTAG00000016363, ENSBTAG00000018036, ENSBTAG00000006640, ENSBTAG00000010106, ENSBTAG00000017150, ENSBTAG00000014064, ENSBTAG00000015228,…	1643	668	9430	1.31459	0.38896	0.00375319	0.273705
GOTERM_BP_ALL	GO:0050789~regulation of biological process	606	20.9254	0.000317141	ENSBTAG00000017804, ENSBTAG00000000014, ENSBTAG00000002176, ENSBTAG00000008448, ENSBTAG00000001805, ENSBTAG00000019255, ENSBTAG00000008978, ENSBTAG00000012497, ENSBTAG00000013038, ENSBTAG00000005397, ENSBTAG00000002820, ENSBTAG00000005493, ENSBTAG00000015989, ENSBTAG00000008300, ENSBTAG00000015782, ENSBTAG00000038842, ENSBTAG00000008303, ENSBTAG00000021323, ENSBTAG00000017812, ENSBTAG00000005793,…	1643	3129	9430	1.11158	0.645223	0.00702463	0.574922
GOTERM_BP_ALL	GO:0065007~biological regulation	641	22.134	0.000980501	ENSBTAG00000017804, ENSBTAG00000000014, ENSBTAG00000002176, ENSBTAG00000008448, ENSBTAG00000001805, ENSBTAG00000019255, ENSBTAG00000008978, ENSBTAG00000012497, ENSBTAG00000013038, ENSBTAG00000002820, ENSBTAG00000005397, ENSBTAG00000006082, ENSBTAG00000005493, ENSBTAG00000015989, ENSBTAG00000008300, ENSBTAG00000015782, ENSBTAG00000038842, ENSBTAG00000008303, ENSBTAG00000021323, ENSBTAG00000017812,…	1643	3358	9430	1.0956	0.959436	0.0193522	1.76739
GOTERM_BP_ALL	GO:0006357~regulation of transcription from RNA polymerase II promoter	63	2.17541	0.00128505	ENSBTAG00000008150, ENSBTAG00000005757, ENSBTAG00000012148, ENSBTAG00000011224, ENSBTAG00000016420, ENSBTAG00000020935, ENSBTAG00000010745, ENSBTAG00000002820, ENSBTAG00000017035, ENSBTAG00000003098, ENSBTAG00000004211, ENSBTAG00000018036, ENSBTAG00000006640, ENSBTAG00000038842, ENSBTAG00000018112, ENSBTAG00000001250, ENSBTAG00000011865, ENSBTAG00000019220, ENSBTAG00000007592, ENSBTAG00000012656,…	1643	247	9430	1.46392	0.985019	0.0246956	2.31031
GOTERM_BP_ALL	GO:0045941~positive regulation of transcription	54	1.86464	0.0013941	ENSBTAG00000018423, ENSBTAG00000005757, ENSBTAG00000011224, ENSBTAG00000019255, ENSBTAG00000016420, ENSBTAG00000017246, ENSBTAG00000020935, ENSBTAG00000017035, ENSBTAG00000004211, ENSBTAG00000007737, ENSBTAG00000018036, ENSBTAG00000006640, ENSBTAG00000017150, ENSBTAG00000018112, ENSBTAG00000011865, ENSBTAG00000007592, ENSBTAG00000013757, ENSBTAG00000007356, ENSBTAG00000004322, ENSBTAG00000012698,…	1643	205	9430	1.51187	0.989514	0.0264538	2.50404
GOTERM_BP_ALL	GO:0031325~positive regulation of cellular metabolic process	76	2.62431	0.00143249	ENSBTAG00000016988, ENSBTAG00000018423, ENSBTAG00000005757, ENSBTAG00000006806, ENSBTAG00000011224, ENSBTAG00000019255, ENSBTAG00000016420, ENSBTAG00000020935, ENSBTAG00000017246, ENSBTAG00000002006, ENSBTAG00000019813, ENSBTAG00000017035, ENSBTAG00000007164, ENSBTAG00000004211, ENSBTAG00000007737, ENSBTAG00000006640, ENSBTAG00000018036, ENSBTAG00000010106, ENSBTAG00000017150, ENSBTAG00000018112,…	1643	311	9430	1.40258	0.990752	0.027016	2.57214
GOTERM_BP_ALL	GO:0051173~positive regulation of nitrogen compound metabolic process	60	2.07182	0.00184016	ENSBTAG00000018423, ENSBTAG00000005757, ENSBTAG00000011224, ENSBTAG00000019255, ENSBTAG00000016420, ENSBTAG00000017246, ENSBTAG00000020935, ENSBTAG00000017035, ENSBTAG00000004211, ENSBTAG00000007737, ENSBTAG00000018036, ENSBTAG00000006640, ENSBTAG00000017150, ENSBTAG00000018112, ENSBTAG00000011865, ENSBTAG00000007592, ENSBTAG00000013757, ENSBTAG00000007356, ENSBTAG00000004322, ENSBTAG00000012698,…	1643	236	9430	1.4592	0.997564	0.0323469	3.29264
GOTERM_BP_ALL	GO:0009893~positive regulation of metabolic process	79	2.7279	0.00229752	ENSBTAG00000016988, ENSBTAG00000000308, ENSBTAG00000018423, ENSBTAG00000005757, ENSBTAG00000006806, ENSBTAG00000011224, ENSBTAG00000019255, ENSBTAG00000016420, ENSBTAG00000020935, ENSBTAG00000017246, ENSBTAG00000002006, ENSBTAG00000019813, ENSBTAG00000017035, ENSBTAG00000007164, ENSBTAG00000004211, ENSBTAG00000007737, ENSBTAG00000006640, ENSBTAG00000018036, ENSBTAG00000010106, ENSBTAG00000017150,…	1643	331	9430	1.36985	0.999455	0.0387788	4.09496
GOTERM_BP_ALL	GO:0010604~positive regulation of macromolecule metabolic process	73	2.52072	0.00316644	ENSBTAG00000016988, ENSBTAG00000000308, ENSBTAG00000018423, ENSBTAG00000005757, ENSBTAG00000006806, ENSBTAG00000011224, ENSBTAG00000019255, ENSBTAG00000016420, ENSBTAG00000020935, ENSBTAG00000017246, ENSBTAG00000002006, ENSBTAG00000019813, ENSBTAG00000017035, ENSBTAG00000007164, ENSBTAG00000004211, ENSBTAG00000007737, ENSBTAG00000006640, ENSBTAG00000018036, ENSBTAG00000010106, ENSBTAG00000017150,…	1643	305	9430	1.37372	0.999968	0.0509836	5.60197
GOTERM_BP_ALL	GO:0050794~regulation of cellular process	561	19.3715	0.00337664	ENSBTAG00000017804, ENSBTAG00000000014, ENSBTAG00000002176, ENSBTAG00000008448, ENSBTAG00000019255, ENSBTAG00000008978, ENSBTAG00000001805, ENSBTAG00000012497, ENSBTAG00000002820, ENSBTAG00000005493, ENSBTAG00000015989, ENSBTAG00000008300, ENSBTAG00000015782, ENSBTAG00000038842, ENSBTAG00000008303, ENSBTAG00000021323, ENSBTAG00000017812, ENSBTAG00000005793, ENSBTAG00000015991, ENSBTAG00000012365,…	1643	2946	9430	1.09296	0.999984	0.0537522	5.96314
GOTERM_BP_ALL	GO:0031328~positive regulation of cellular biosynthetic process	63	2.17541	0.00352052	ENSBTAG00000018423, ENSBTAG00000005757, ENSBTAG00000006806, ENSBTAG00000011224, ENSBTAG00000019255, ENSBTAG00000016420, ENSBTAG00000017246, ENSBTAG00000020935, ENSBTAG00000002006, ENSBTAG00000017035, ENSBTAG00000004211, ENSBTAG00000007737, ENSBTAG00000018036, ENSBTAG00000006640, ENSBTAG00000017150, ENSBTAG00000018112, ENSBTAG00000011865, ENSBTAG00000007592, ENSBTAG00000013757, ENSBTAG00000007356,…	1643	257	9430	1.40696	0.99999	0.0557105	6.20961
GOTERM_BP_ALL	GO:0045935~positive regulation of nucleobase, nucleoside, nucleotide and nucleic acid metabolic process	57	1.96823	0.00396027	ENSBTAG00000018423, ENSBTAG00000005757, ENSBTAG00000011224, ENSBTAG00000019255, ENSBTAG00000016420, ENSBTAG00000017246, ENSBTAG00000020935, ENSBTAG00000017035, ENSBTAG00000004211, ENSBTAG00000007737, ENSBTAG00000018036, ENSBTAG00000006640, ENSBTAG00000017150, ENSBTAG00000018112, ENSBTAG00000011865, ENSBTAG00000007592, ENSBTAG00000013757, ENSBTAG00000007356, ENSBTAG00000004322, ENSBTAG00000012698,…	1643	229	9430	1.42861	0.999998	0.0609923	6.95915
GOTERM_BP_ALL	GO:0010628~positive regulation of gene expression	54	1.86464	0.00417371	ENSBTAG00000018423, ENSBTAG00000005757, ENSBTAG00000011224, ENSBTAG00000019255, ENSBTAG00000016420, ENSBTAG00000017246, ENSBTAG00000020935, ENSBTAG00000017035, ENSBTAG00000004211, ENSBTAG00000007737, ENSBTAG00000018036, ENSBTAG00000006640, ENSBTAG00000017150, ENSBTAG00000018112, ENSBTAG00000011865, ENSBTAG00000007592, ENSBTAG00000013757, ENSBTAG00000007356, ENSBTAG00000004322, ENSBTAG00000012698,…	1643	215	9430	1.44155	0.999999	0.0638784	7.3209
GOTERM_BP_ALL	GO:0051254~positive regulation of RNA metabolic process	45	1.55387	0.00420107	ENSBTAG00000020122, ENSBTAG00000011656, ENSBTAG00000015016, ENSBTAG00000040031, ENSBTAG00000011598, ENSBTAG00000005757, ENSBTAG00000019645, ENSBTAG00000021772, ENSBTAG00000003386, ENSBTAG00000011224, ENSBTAG00000019255, ENSBTAG00000008523, ENSBTAG00000016420, ENSBTAG00000020935, ENSBTAG00000020355, ENSBTAG00000001225, ENSBTAG00000017035, ENSBTAG00000006335, ENSBTAG00000004211, ENSBTAG00000012471,…	1643	172	9430	1.50161	0.999999	0.0639852	7.36717
GOTERM_BP_ALL	GO:0045893~positive regulation of transcription, DNA-dependent	45	1.55387	0.00420107	ENSBTAG00000020122, ENSBTAG00000011656, ENSBTAG00000015016, ENSBTAG00000040031, ENSBTAG00000011598, ENSBTAG00000005757, ENSBTAG00000019645, ENSBTAG00000021772, ENSBTAG00000003386, ENSBTAG00000011224, ENSBTAG00000019255, ENSBTAG00000008523, ENSBTAG00000016420, ENSBTAG00000020935, ENSBTAG00000020355, ENSBTAG00000001225, ENSBTAG00000017035, ENSBTAG00000006335, ENSBTAG00000004211, ENSBTAG00000012471,…	1643	172	9430	1.50161	0.999999	0.0639852	7.36717
GOTERM_BP_ALL	GO:0009891~positive regulation of biosynthetic process	63	2.17541	0.00465084	ENSBTAG00000018423, ENSBTAG00000005757, ENSBTAG00000006806, ENSBTAG00000011224, ENSBTAG00000019255, ENSBTAG00000016420, ENSBTAG00000017246, ENSBTAG00000020935, ENSBTAG00000002006, ENSBTAG00000017035, ENSBTAG00000004211, ENSBTAG00000007737, ENSBTAG00000018036, ENSBTAG00000006640, ENSBTAG00000017150, ENSBTAG00000018112, ENSBTAG00000011865, ENSBTAG00000007592, ENSBTAG00000013757, ENSBTAG00000007356,…	1643	260	9430	1.39073	1	0.0693186	8.12476
GOTERM_BP_ALL	GO:0010557~positive regulation of macromolecule biosynthetic process	60	2.07182	0.00497295	ENSBTAG00000018423, ENSBTAG00000005757, ENSBTAG00000006806, ENSBTAG00000011224, ENSBTAG00000019255, ENSBTAG00000016420, ENSBTAG00000017246, ENSBTAG00000020935, ENSBTAG00000002006, ENSBTAG00000017035, ENSBTAG00000004211, ENSBTAG00000007737, ENSBTAG00000018036, ENSBTAG00000006640, ENSBTAG00000017150, ENSBTAG00000018112, ENSBTAG00000011865, ENSBTAG00000007592, ENSBTAG00000013757, ENSBTAG00000007356,…	1643	246	9430	1.39988	1	0.0736151	8.66373
GOTERM_BP_ALL	GO:0045944~positive regulation of transcription from RNA polymerase II promoter	38	1.31215	0.0107099	ENSBTAG00000011656, ENSBTAG00000015016, ENSBTAG00000040031, ENSBTAG00000011598, ENSBTAG00000005757, ENSBTAG00000021772, ENSBTAG00000003386, ENSBTAG00000011224, ENSBTAG00000008523, ENSBTAG00000016420, ENSBTAG00000020935, ENSBTAG00000020355, ENSBTAG00000001225, ENSBTAG00000017035, ENSBTAG00000006335, ENSBTAG00000004211, ENSBTAG00000006640, ENSBTAG00000018036, ENSBTAG00000017462, ENSBTAG00000018112,…	1643	147	9430	1.48368	1	0.139579	17.7767
GOTERM_BP_ALL	GO:0006350~transcription	90	3.10773	0.360067	ENSBTAG00000020776, ENSBTAG00000039793, ENSBTAG00000002736, ENSBTAG00000003058, ENSBTAG00000010701, ENSBTAG00000011224, ENSBTAG00000019255, ENSBTAG00000008978, ENSBTAG00000030435, ENSBTAG00000009939, ENSBTAG00000016420, ENSBTAG00000020935, ENSBTAG00000000305, ENSBTAG00000009863, ENSBTAG00000012046, ENSBTAG00000010745, ENSBTAG00000019906, ENSBTAG00000002820, ENSBTAG00000018036, ENSBTAG00000008409,…	1643	492	9430	1.04991	1	0.950557	99.9701
GOTERM_BP_ALL	GO:0080090~regulation of primary metabolic process	250	8.6326	0.488378	ENSBTAG00000000308, ENSBTAG00000016846, ENSBTAG00000008448, ENSBTAG00000011224, ENSBTAG00000008978, ENSBTAG00000019255, ENSBTAG00000016420, ENSBTAG00000000305, ENSBTAG00000012497, ENSBTAG00000002820, ENSBTAG00000013038, ENSBTAG00000015989, ENSBTAG00000007062, ENSBTAG00000015580, ENSBTAG00000006640, ENSBTAG00000038842, ENSBTAG00000015782, ENSBTAG00000010106, ENSBTAG00000008303, ENSBTAG00000019220,…	1643	1424	9430	1.00764	1	0.983045	99.9995
GOTERM_BP_ALL	GO:0019222~regulation of metabolic process	274	9.46133	0.543531	ENSBTAG00000000308, ENSBTAG00000016846, ENSBTAG00000008448, ENSBTAG00000011224, ENSBTAG00000008978, ENSBTAG00000019255, ENSBTAG00000016420, ENSBTAG00000000305, ENSBTAG00000003634, ENSBTAG00000012497, ENSBTAG00000013038, ENSBTAG00000002820, ENSBTAG00000007062, ENSBTAG00000015989, ENSBTAG00000015580, ENSBTAG00000006640, ENSBTAG00000038842, ENSBTAG00000015782, ENSBTAG00000008303, ENSBTAG00000010106,…	1643	1574	9430	0.999125	1	0.989863	99.9999
GOTERM_BP_ALL	GO:0060255~regulation of macromolecule metabolic process	251	8.66713	0.555853	ENSBTAG00000000308, ENSBTAG00000016846, ENSBTAG00000008448, ENSBTAG00000011224, ENSBTAG00000008978, ENSBTAG00000019255, ENSBTAG00000016420, ENSBTAG00000000305, ENSBTAG00000012497, ENSBTAG00000002820, ENSBTAG00000013038, ENSBTAG00000015989, ENSBTAG00000007062, ENSBTAG00000015580, ENSBTAG00000006640, ENSBTAG00000038842, ENSBTAG00000010106, ENSBTAG00000008303, ENSBTAG00000019220, ENSBTAG00000012365,…	1643	1444	9430	0.997656	1	0.990916	100
GOTERM_MF_ALL	GO:0030528~transcription regulator activity	122	4.21271	0.581332	ENSBTAG00000018423, ENSBTAG00000005780, ENSBTAG00000008448, ENSBTAG00000010701, ENSBTAG00000011224, ENSBTAG00000019255, ENSBTAG00000016420, ENSBTAG00000012497, ENSBTAG00000000771, ENSBTAG00000002820, ENSBTAG00000017035, ENSBTAG00000018036, ENSBTAG00000006640, ENSBTAG00000027764, ENSBTAG00000020139, ENSBTAG00000017150, ENSBTAG00000001250, ENSBTAG00000013123, ENSBTAG00000007592, ENSBTAG00000005970,…	1915	715	11163	0.99464	1	0.991062	99.9999
GOTERM_BP_ALL	GO:0031323~regulation of cellular metabolic process	255	8.80525	0.626216	ENSBTAG00000016846, ENSBTAG00000008448, ENSBTAG00000011224, ENSBTAG00000008978, ENSBTAG00000019255, ENSBTAG00000016420, ENSBTAG00000000305, ENSBTAG00000003634, ENSBTAG00000012497, ENSBTAG00000002820, ENSBTAG00000007062, ENSBTAG00000015989, ENSBTAG00000015580, ENSBTAG00000006640, ENSBTAG00000038842, ENSBTAG00000015782, ENSBTAG00000010106, ENSBTAG00000008303, ENSBTAG00000019220, ENSBTAG00000012365,…	1643	1481	9430	0.988233	1	0.9957	100
GOTERM_BP_ALL	GO:0010468~regulation of gene expression	214	7.3895	0.813069	ENSBTAG00000008448, ENSBTAG00000011224, ENSBTAG00000019255, ENSBTAG00000008978, ENSBTAG00000016420, ENSBTAG00000000305, ENSBTAG00000012497, ENSBTAG00000002820, ENSBTAG00000015989, ENSBTAG00000007062, ENSBTAG00000015580, ENSBTAG00000006640, ENSBTAG00000038842, ENSBTAG00000019220, ENSBTAG00000012365, ENSBTAG00000013123, ENSBTAG00000007592, ENSBTAG00000005970, ENSBTAG00000016218, ENSBTAG00000020980,…	1643	1285	9430	0.955839	1	0.999779	100
GOTERM_MF_ALL	GO:0003677~DNA binding	165	5.69751	0.895489	ENSBTAG00000002279, ENSBTAG00000020776, ENSBTAG00000017753, ENSBTAG00000012938, ENSBTAG00000021131, ENSBTAG00000030503, ENSBTAG00000008448, ENSBTAG00000010701, ENSBTAG00000011224, ENSBTAG00000019255, ENSBTAG00000002378, ENSBTAG00000016420, ENSBTAG00000000771, ENSBTAG00000017035, ENSBTAG00000009417, ENSBTAG00000014943, ENSBTAG00000005067, ENSBTAG00000038025, ENSBTAG00000021323, ENSBTAG00000015308,…	1915	1038	11163	0.926614	1	0.999955	100
GOTERM_BP_ALL	GO:0010556~regulation of macromolecule biosynthetic process	202	6.97514	0.933601	ENSBTAG00000008448, ENSBTAG00000011224, ENSBTAG00000019255, ENSBTAG00000008978, ENSBTAG00000016420, ENSBTAG00000000305, ENSBTAG00000012497, ENSBTAG00000002820, ENSBTAG00000015989, ENSBTAG00000007062, ENSBTAG00000015580, ENSBTAG00000006640, ENSBTAG00000038842, ENSBTAG00000019220, ENSBTAG00000012365, ENSBTAG00000013123, ENSBTAG00000007592, ENSBTAG00000005970, ENSBTAG00000016218, ENSBTAG00000020980,…	1643	1259	9430	0.920873	1	0.999996	100
GOTERM_BP_ALL	GO:0051171~regulation of nitrogen compound metabolic process	199	6.87155	0.935156	ENSBTAG00000008448, ENSBTAG00000011224, ENSBTAG00000019255, ENSBTAG00000008978, ENSBTAG00000016420, ENSBTAG00000000305, ENSBTAG00000012497, ENSBTAG00000002820, ENSBTAG00000015580, ENSBTAG00000006640, ENSBTAG00000038842, ENSBTAG00000019220, ENSBTAG00000012365, ENSBTAG00000013123, ENSBTAG00000007592, ENSBTAG00000005970, ENSBTAG00000016218, ENSBTAG00000020980, ENSBTAG00000013757, ENSBTAG00000016169,…	1643	1242	9430	0.919614	1	0.999997	100
GOTERM_BP_ALL	GO:0031326~regulation of cellular biosynthetic process	208	7.18232	0.935752	ENSBTAG00000008448, ENSBTAG00000011224, ENSBTAG00000019255, ENSBTAG00000008978, ENSBTAG00000016420, ENSBTAG00000000305, ENSBTAG00000012497, ENSBTAG00000002820, ENSBTAG00000015989, ENSBTAG00000007062, ENSBTAG00000015580, ENSBTAG00000006640, ENSBTAG00000038842, ENSBTAG00000019220, ENSBTAG00000012365, ENSBTAG00000013123, ENSBTAG00000007592, ENSBTAG00000005970, ENSBTAG00000016218, ENSBTAG00000020980,…	1643	1296	9430	0.921154	1	0.999997	100
GOTERM_BP_ALL	GO:0009889~regulation of biosynthetic process	208	7.18232	0.945307	ENSBTAG00000008448, ENSBTAG00000011224, ENSBTAG00000019255, ENSBTAG00000008978, ENSBTAG00000016420, ENSBTAG00000000305, ENSBTAG00000012497, ENSBTAG00000002820, ENSBTAG00000015989, ENSBTAG00000007062, ENSBTAG00000015580, ENSBTAG00000006640, ENSBTAG00000038842, ENSBTAG00000019220, ENSBTAG00000012365, ENSBTAG00000013123, ENSBTAG00000007592, ENSBTAG00000005970, ENSBTAG00000016218, ENSBTAG00000020980,…	1643	1302	9430	0.91691	1	0.999998	100
GOTERM_BP_ALL	GO:0019219~regulation of nucleobase, nucleoside, nucleotide and nucleic acid metabolic process	195	6.73343	0.957325	ENSBTAG00000008448, ENSBTAG00000011224, ENSBTAG00000019255, ENSBTAG00000008978, ENSBTAG00000016420, ENSBTAG00000000305, ENSBTAG00000012497, ENSBTAG00000002820, ENSBTAG00000015580, ENSBTAG00000006640, ENSBTAG00000038842, ENSBTAG00000019220, ENSBTAG00000012365, ENSBTAG00000013123, ENSBTAG00000007592, ENSBTAG00000005970, ENSBTAG00000016218, ENSBTAG00000020980, ENSBTAG00000013757, ENSBTAG00000016169,…	1643	1233	9430	0.907707	1	0.999999	100
GOTERM_BP_ALL	GO:0045449~regulation of transcription	181	6.25	0.975061	ENSBTAG00000018423, ENSBTAG00000002108, ENSBTAG00000008448, ENSBTAG00000011224, ENSBTAG00000008978, ENSBTAG00000019255, ENSBTAG00000016420, ENSBTAG00000000305, ENSBTAG00000012497, ENSBTAG00000000771, ENSBTAG00000002820, ENSBTAG00000014451, ENSBTAG00000017035, ENSBTAG00000015580, ENSBTAG00000006640, ENSBTAG00000018036, ENSBTAG00000038842, ENSBTAG00000017150, ENSBTAG00000001250, ENSBTAG00000010987,…	1643	1166	9430	0.890952	1	1	100
GOTERM_MF_ALL	GO:0003700~transcription factor activity	62	2.14088	0.988734	ENSBTAG00000018272, ENSBTAG00000008448, ENSBTAG00000011224, ENSBTAG00000006017, ENSBTAG00000019255, ENSBTAG00000016420, ENSBTAG00000020935, ENSBTAG00000012046, ENSBTAG00000010745, ENSBTAG00000008409, ENSBTAG00000017150, ENSBTAG00000001250, ENSBTAG00000011865, ENSBTAG00000007592, ENSBTAG00000005847, ENSBTAG00000005970, ENSBTAG00000000099, ENSBTAG00000013757, ENSBTAG00000008645, ENSBTAG00000007356,…	1915	455	11163	0.794314	1	1	100
GOTERM_BP_ALL	GO:0051252~regulation of RNA metabolic process	125	4.3163	0.994183	ENSBTAG00000000613, ENSBTAG00000002108, ENSBTAG00000008448, ENSBTAG00000011224, ENSBTAG00000019255, ENSBTAG00000016420, ENSBTAG00000013952, ENSBTAG00000000771, ENSBTAG00000014451, ENSBTAG00000002820, ENSBTAG00000017035, ENSBTAG00000018036, ENSBTAG00000006640, ENSBTAG00000038842, ENSBTAG00000017150, ENSBTAG00000001250, ENSBTAG00000019220, ENSBTAG00000007592, ENSBTAG00000005970, ENSBTAG00000000099,…	1643	860	9430	0.83423	1	1	100
GOTERM_BP_ALL	GO:0006355~regulation of transcription, DNA-dependent	118	4.07459	0.998576	ENSBTAG00000002108, ENSBTAG00000008448, ENSBTAG00000011224, ENSBTAG00000019255, ENSBTAG00000016420, ENSBTAG00000000771, ENSBTAG00000014451, ENSBTAG00000002820, ENSBTAG00000017035, ENSBTAG00000018036, ENSBTAG00000006640, ENSBTAG00000038842, ENSBTAG00000017150, ENSBTAG00000001250, ENSBTAG00000019220, ENSBTAG00000007592, ENSBTAG00000005970, ENSBTAG00000000099, ENSBTAG00000013757, ENSBTAG00000008645,…	1643	845	9430	0.801492	1	1	100
Annotation Cluster 47	Enrichment Score: 1.4562854974254285
Category	Term	Count	%	PValue	Genes	List Total	Pop Hits	Pop Total	Fold Enrichment	Bonferroni	Benjamini	FDR
GOTERM_BP_ALL	GO:0051270~regulation of cell motion	22	0.759669	0.00658947	ENSBTAG00000009233, ENSBTAG00000038488, ENSBTAG00000003927, ENSBTAG00000011215, ENSBTAG00000011224, ENSBTAG00000012066, ENSBTAG00000018824, ENSBTAG00000015249, ENSBTAG00000020935, ENSBTAG00000008817, ENSBTAG00000009516, ENSBTAG00000002006, ENSBTAG00000002813, ENSBTAG00000009470, ENSBTAG00000010123, ENSBTAG00000014917, ENSBTAG00000000782, ENSBTAG00000007062, ENSBTAG00000021879, ENSBTAG00000005077,…	1643	70	9430	1.80384	1	0.0931092	11.3237
GOTERM_BP_ALL	GO:0051271~negative regulation of cell motion	10	0.345304	0.0113635	ENSBTAG00000009470, ENSBTAG00000010123, ENSBTAG00000014917, ENSBTAG00000011215, ENSBTAG00000007062, ENSBTAG00000011224, ENSBTAG00000018824, ENSBTAG00000018254, ENSBTAG00000009516, ENSBTAG00000002006	1643	23	9430	2.49544	1	0.146328	18.7586
GOTERM_BP_ALL	GO:0032879~regulation of localization	54	1.86464	0.0117735	ENSBTAG00000008150, ENSBTAG00000003927, ENSBTAG00000024449, ENSBTAG00000011224, ENSBTAG00000018824, ENSBTAG00000020935, ENSBTAG00000002006, ENSBTAG00000019813, ENSBTAG00000012497, ENSBTAG00000007062, ENSBTAG00000001403, ENSBTAG00000008303, ENSBTAG00000001575, ENSBTAG00000006982, ENSBTAG00000009233, ENSBTAG00000005144, ENSBTAG00000005793, ENSBTAG00000000231, ENSBTAG00000002608, ENSBTAG00000002813,…	1643	226	9430	1.37139	1	0.150046	19.3689
GOTERM_BP_ALL	GO:0030334~regulation of cell migration	19	0.656077	0.0190236	ENSBTAG00000009233, ENSBTAG00000038488, ENSBTAG00000003927, ENSBTAG00000011224, ENSBTAG00000012066, ENSBTAG00000018824, ENSBTAG00000020935, ENSBTAG00000008817, ENSBTAG00000009516, ENSBTAG00000002006, ENSBTAG00000002813, ENSBTAG00000009470, ENSBTAG00000010123, ENSBTAG00000014917, ENSBTAG00000000782, ENSBTAG00000007062, ENSBTAG00000021879, ENSBTAG00000005077, ENSBTAG00000011628	1643	63	9430	1.73096	1	0.215895	29.4703
GOTERM_BP_ALL	GO:0030336~negative regulation of cell migration	8	0.276243	0.0585834	ENSBTAG00000009470, ENSBTAG00000010123, ENSBTAG00000014917, ENSBTAG00000007062, ENSBTAG00000011224, ENSBTAG00000018824, ENSBTAG00000009516, ENSBTAG00000002006	1643	21	9430	2.18648	1	0.469625	66.6255
GOTERM_BP_ALL	GO:0040013~negative regulation of locomotion	8	0.276243	0.0734936	ENSBTAG00000009470, ENSBTAG00000010123, ENSBTAG00000014917, ENSBTAG00000007062, ENSBTAG00000011224, ENSBTAG00000018824, ENSBTAG00000009516, ENSBTAG00000002006	1643	22	9430	2.08709	1	0.533568	75.0321
GOTERM_BP_ALL	GO:0040012~regulation of locomotion	19	0.656077	0.0817447	ENSBTAG00000009233, ENSBTAG00000038488, ENSBTAG00000003927, ENSBTAG00000011224, ENSBTAG00000012066, ENSBTAG00000018824, ENSBTAG00000020935, ENSBTAG00000008817, ENSBTAG00000009516, ENSBTAG00000002006, ENSBTAG00000002813, ENSBTAG00000009470, ENSBTAG00000010123, ENSBTAG00000014917, ENSBTAG00000000782, ENSBTAG00000007062, ENSBTAG00000021879, ENSBTAG00000005077, ENSBTAG00000011628	1643	74	9430	1.47366	1	0.561453	78.7793
GOTERM_BP_ALL	GO:0051272~positive regulation of cell motion	8	0.276243	0.379027	ENSBTAG00000003927, ENSBTAG00000000782, ENSBTAG00000011215, ENSBTAG00000018824, ENSBTAG00000005077, ENSBTAG00000011628, ENSBTAG00000020935, ENSBTAG00000002006	1643	34	9430	1.35047	1	0.95828	99.9827
Annotation Cluster 48	Enrichment Score: 1.4530911495254162
Category	Term	Count	%	PValue	Genes	List Total	Pop Hits	Pop Total	Fold Enrichment	Bonferroni	Benjamini	FDR
GOTERM_MF_ALL	GO:0051539~4 iron, 4 sulfur cluster binding	9	0.310773	0.013243	ENSBTAG00000008314, ENSBTAG00000021776, ENSBTAG00000016679, ENSBTAG00000002203, ENSBTAG00000000555, ENSBTAG00000006429, ENSBTAG00000012072, ENSBTAG00000021976, ENSBTAG00000019419	1915	20	11163	2.62316	1	0.172363	19.3738
GOTERM_MF_ALL	GO:0051540~metal cluster binding	14	0.483425	0.020059	ENSBTAG00000016679, ENSBTAG00000021776, ENSBTAG00000019854, ENSBTAG00000012072, ENSBTAG00000019419, ENSBTAG00000008314, ENSBTAG00000012519, ENSBTAG00000003634, ENSBTAG00000000555, ENSBTAG00000002203, ENSBTAG00000006429, ENSBTAG00000009725, ENSBTAG00000021976, ENSBTAG00000011787	1915	42	11163	1.94308	1	0.233118	27.9141
GOTERM_MF_ALL	GO:0051536~iron-sulfur cluster binding	14	0.483425	0.020059	ENSBTAG00000016679, ENSBTAG00000021776, ENSBTAG00000019854, ENSBTAG00000012072, ENSBTAG00000019419, ENSBTAG00000008314, ENSBTAG00000012519, ENSBTAG00000003634, ENSBTAG00000000555, ENSBTAG00000002203, ENSBTAG00000006429, ENSBTAG00000009725, ENSBTAG00000021976, ENSBTAG00000011787	1915	42	11163	1.94308	1	0.233118	27.9141
GOTERM_MF_ALL	GO:0051537~2 iron, 2 sulfur cluster binding	5	0.172652	0.289087	ENSBTAG00000008314, ENSBTAG00000012519, ENSBTAG00000003634, ENSBTAG00000009725, ENSBTAG00000021976	1915	16	11163	1.82164	1	0.902128	99.596
Annotation Cluster 49	Enrichment Score: 1.4423486887745822
Category	Term	Count	%	PValue	Genes	List Total	Pop Hits	Pop Total	Fold Enrichment	Bonferroni	Benjamini	FDR
GOTERM_BP_ALL	GO:0012501~programmed cell death	45	1.55387	0.0294846	ENSBTAG00000002279, ENSBTAG00000010387, ENSBTAG00000003034, ENSBTAG00000017804, ENSBTAG00000019645, ENSBTAG00000015345, ENSBTAG00000017636, ENSBTAG00000021307, ENSBTAG00000007958, ENSBTAG00000005355, ENSBTAG00000010504, ENSBTAG00000016420, ENSBTAG00000009183, ENSBTAG00000001329, ENSBTAG00000011228, ENSBTAG00000017845, ENSBTAG00000013113, ENSBTAG00000009223, ENSBTAG00000019020, ENSBTAG00000018588,…	1643	192	9430	1.3452	1	0.298305	41.9591
GOTERM_BP_ALL	GO:0006915~apoptosis	44	1.51934	0.0320424	ENSBTAG00000002279, ENSBTAG00000010387, ENSBTAG00000017804, ENSBTAG00000019645, ENSBTAG00000015345, ENSBTAG00000017636, ENSBTAG00000021307, ENSBTAG00000007958, ENSBTAG00000005355, ENSBTAG00000010504, ENSBTAG00000016420, ENSBTAG00000009183, ENSBTAG00000001329, ENSBTAG00000011228, ENSBTAG00000017845, ENSBTAG00000013113, ENSBTAG00000009223, ENSBTAG00000019020, ENSBTAG00000018588, ENSBTAG00000013641,…	1643	188	9430	1.34329	1	0.31613	44.6777
GOTERM_BP_ALL	GO:0016265~death	49	1.69199	0.0422587	ENSBTAG00000002279, ENSBTAG00000010387, ENSBTAG00000017804, ENSBTAG00000015345, ENSBTAG00000021307, ENSBTAG00000005355, ENSBTAG00000010504, ENSBTAG00000016420, ENSBTAG00000011228, ENSBTAG00000017845, ENSBTAG00000009223, ENSBTAG00000013641, ENSBTAG00000033543, ENSBTAG00000006082, ENSBTAG00000004211, ENSBTAG00000007303, ENSBTAG00000008736, ENSBTAG00000008409, ENSBTAG00000003109, ENSBTAG00000037493,…	1643	217	9430	1.29602	1	0.380085	54.382
GOTERM_BP_ALL	GO:0008219~cell death	48	1.65746	0.0425959	ENSBTAG00000002279, ENSBTAG00000010387, ENSBTAG00000003034, ENSBTAG00000017804, ENSBTAG00000019645, ENSBTAG00000015345, ENSBTAG00000017636, ENSBTAG00000021307, ENSBTAG00000007958, ENSBTAG00000005355, ENSBTAG00000010504, ENSBTAG00000009183, ENSBTAG00000016420, ENSBTAG00000001329, ENSBTAG00000011228, ENSBTAG00000017845, ENSBTAG00000013113, ENSBTAG00000009223, ENSBTAG00000019020, ENSBTAG00000018588,…	1643	212	9430	1.29951	1	0.381492	54.6731
Annotation Cluster 50	Enrichment Score: 1.439162085470814
Category	Term	Count	%	PValue	Genes	List Total	Pop Hits	Pop Total	Fold Enrichment	Bonferroni	Benjamini	FDR
GOTERM_BP_ALL	GO:0016044~membrane organization	35	1.20856	0.00871242	ENSBTAG00000009915, ENSBTAG00000012314, ENSBTAG00000021151, ENSBTAG00000004688, ENSBTAG00000001657, ENSBTAG00000015363, ENSBTAG00000013623, ENSBTAG00000002006, ENSBTAG00000014820, ENSBTAG00000006270, ENSBTAG00000010123, ENSBTAG00000017574, ENSBTAG00000016199, ENSBTAG00000016806, ENSBTAG00000007361, ENSBTAG00000021191, ENSBTAG00000006526, ENSBTAG00000009233, ENSBTAG00000006007, ENSBTAG00000017547,…	1643	131	9430	1.53345	1	0.118331	14.706
GOTERM_BP_ALL	GO:0006897~endocytosis	20	0.690608	0.074334	ENSBTAG00000009915, ENSBTAG00000012314, ENSBTAG00000009233, ENSBTAG00000006007, ENSBTAG00000017547, ENSBTAG00000011544, ENSBTAG00000015363, ENSBTAG00000019929, ENSBTAG00000002006, ENSBTAG00000005016, ENSBTAG00000019515, ENSBTAG00000010123, ENSBTAG00000016199, ENSBTAG00000013363, ENSBTAG00000007705, ENSBTAG00000018374, ENSBTAG00000007361, ENSBTAG00000003300, ENSBTAG00000013362, ENSBTAG00000021191	1643	78	9430	1.47167	1	0.536689	75.4407
GOTERM_BP_ALL	GO:0010324~membrane invagination	20	0.690608	0.074334	ENSBTAG00000009915, ENSBTAG00000012314, ENSBTAG00000009233, ENSBTAG00000006007, ENSBTAG00000017547, ENSBTAG00000011544, ENSBTAG00000015363, ENSBTAG00000019929, ENSBTAG00000002006, ENSBTAG00000005016, ENSBTAG00000019515, ENSBTAG00000010123, ENSBTAG00000016199, ENSBTAG00000013363, ENSBTAG00000007705, ENSBTAG00000018374, ENSBTAG00000007361, ENSBTAG00000003300, ENSBTAG00000013362, ENSBTAG00000021191	1643	78	9430	1.47167	1	0.536689	75.4407
Annotation Cluster 51	Enrichment Score: 1.3921597655590612
Category	Term	Count	%	PValue	Genes	List Total	Pop Hits	Pop Total	Fold Enrichment	Bonferroni	Benjamini	FDR
GOTERM_MF_ALL	GO:0008201~heparin binding	14	0.483425	0.00643591	ENSBTAG00000001444, ENSBTAG00000039793, ENSBTAG00000022155, ENSBTAG00000010793, ENSBTAG00000000073, ENSBTAG00000024081, ENSBTAG00000002006, ENSBTAG00000012855, ENSBTAG00000010123, ENSBTAG00000019612, ENSBTAG00000008300, ENSBTAG00000016806, ENSBTAG00000012409, ENSBTAG00000021176	1915	37	11163	2.20566	0.999546	0.0951203	9.90421
GOTERM_MF_ALL	GO:0005539~glycosaminoglycan binding	17	0.587017	0.022908	ENSBTAG00000011578, ENSBTAG00000001444, ENSBTAG00000039793, ENSBTAG00000005250, ENSBTAG00000022155, ENSBTAG00000010793, ENSBTAG00000000073, ENSBTAG00000024081, ENSBTAG00000002006, ENSBTAG00000012855, ENSBTAG00000010123, ENSBTAG00000019612, ENSBTAG00000008300, ENSBTAG00000016806, ENSBTAG00000012409, ENSBTAG00000021176, ENSBTAG00000003505	1915	56	11163	1.76959	1	0.254628	31.2259
GOTERM_MF_ALL	GO:0001871~pattern binding	18	0.621547	0.0639743	ENSBTAG00000011578, ENSBTAG00000001444, ENSBTAG00000039793, ENSBTAG00000005250, ENSBTAG00000022155, ENSBTAG00000010793, ENSBTAG00000020196, ENSBTAG00000000073, ENSBTAG00000024081, ENSBTAG00000002006, ENSBTAG00000012855, ENSBTAG00000010123, ENSBTAG00000019612, ENSBTAG00000008300, ENSBTAG00000016806, ENSBTAG00000012409, ENSBTAG00000021176, ENSBTAG00000003505	1915	68	11163	1.54303	1	0.493059	65.628
GOTERM_MF_ALL	GO:0030247~polysaccharide binding	18	0.621547	0.0639743	ENSBTAG00000011578, ENSBTAG00000001444, ENSBTAG00000039793, ENSBTAG00000005250, ENSBTAG00000022155, ENSBTAG00000010793, ENSBTAG00000020196, ENSBTAG00000000073, ENSBTAG00000024081, ENSBTAG00000002006, ENSBTAG00000012855, ENSBTAG00000010123, ENSBTAG00000019612, ENSBTAG00000008300, ENSBTAG00000016806, ENSBTAG00000012409, ENSBTAG00000021176, ENSBTAG00000003505	1915	68	11163	1.54303	1	0.493059	65.628
GOTERM_MF_ALL	GO:0030246~carbohydrate binding	31	1.07044	0.181381	ENSBTAG00000011578, ENSBTAG00000001444, ENSBTAG00000039793, ENSBTAG00000005250, ENSBTAG00000022155, ENSBTAG00000018207, ENSBTAG00000006846, ENSBTAG00000010793, ENSBTAG00000024081, ENSBTAG00000002006, ENSBTAG00000015114, ENSBTAG00000010123, ENSBTAG00000008300, ENSBTAG00000016806, ENSBTAG00000017759, ENSBTAG00000021176, ENSBTAG00000002326, ENSBTAG00000012305, ENSBTAG00000015739, ENSBTAG00000020196,…	1915	148	11163	1.22099	1	0.794002	96.0555
Annotation Cluster 52	Enrichment Score: 1.3845102207091673
Category	Term	Count	%	PValue	Genes	List Total	Pop Hits	Pop Total	Fold Enrichment	Bonferroni	Benjamini	FDR
GOTERM_MF_ALL	GO:0016836~hydro-lyase activity	11	0.379834	0.0107688	ENSBTAG00000015038, ENSBTAG00000000555, ENSBTAG00000006429, ENSBTAG00000015214, ENSBTAG00000000251, ENSBTAG00000032236, ENSBTAG00000036116, ENSBTAG00000017710, ENSBTAG00000019390, ENSBTAG00000013411, ENSBTAG00000021688	1915	27	11163	2.37488	0.999998	0.14563	16.0455
GOTERM_MF_ALL	GO:0016835~carbon-oxygen lyase activity	13	0.448895	0.0213321	ENSBTAG00000015038, ENSBTAG00000002745, ENSBTAG00000005620, ENSBTAG00000000251, ENSBTAG00000019390, ENSBTAG00000000555, ENSBTAG00000006429, ENSBTAG00000015214, ENSBTAG00000036116, ENSBTAG00000032236, ENSBTAG00000017710, ENSBTAG00000021688, ENSBTAG00000013411	1915	38	11163	1.99421	1	0.241473	29.412
GOTERM_MF_ALL	GO:0016829~lyase activity	23	0.794199	0.30568	ENSBTAG00000003342, ENSBTAG00000015038, ENSBTAG00000038477, ENSBTAG00000005464, ENSBTAG00000002745, ENSBTAG00000005620, ENSBTAG00000012387, ENSBTAG00000000077, ENSBTAG00000000251, ENSBTAG00000012927, ENSBTAG00000019390, ENSBTAG00000021832, ENSBTAG00000012059, ENSBTAG00000000555, ENSBTAG00000006429, ENSBTAG00000015214, ENSBTAG00000012703, ENSBTAG00000032236, ENSBTAG00000036116, ENSBTAG00000017710,…	1915	114	11163	1.17608	1	0.913107	99.7241
Annotation Cluster 53	Enrichment Score: 1.3577151370226428
Category	Term	Count	%	PValue	Genes	List Total	Pop Hits	Pop Total	Fold Enrichment	Bonferroni	Benjamini	FDR
GOTERM_BP_ALL	GO:0018149~peptide cross-linking	10	0.345304	0.000913283	ENSBTAG00000016208, ENSBTAG00000001785, ENSBTAG00000005250, ENSBTAG00000032059, ENSBTAG00000021466, ENSBTAG00000013507, ENSBTAG00000015978, ENSBTAG00000003920, ENSBTAG00000003505, ENSBTAG00000002006	1643	17	9430	3.37618	0.949463	0.0183699	1.64718
GOTERM_MF_ALL	GO:0003810~protein-glutamine gamma-glutamyltransferase activity	4	0.138122	0.189554	ENSBTAG00000016208, ENSBTAG00000001785, ENSBTAG00000032059, ENSBTAG00000003920	1915	9	11163	2.59077	1	0.8076	96.6457
GOTERM_MF_ALL	GO:0016755~transferase activity, transferring amino-acyl groups	4	0.138122	0.488108	ENSBTAG00000016208, ENSBTAG00000001785, ENSBTAG00000032059, ENSBTAG00000003920	1915	15	11163	1.55446	1	0.978454	99.998
Annotation Cluster 54	Enrichment Score: 1.3523346014499502
Category	Term	Count	%	PValue	Genes	List Total	Pop Hits	Pop Total	Fold Enrichment	Bonferroni	Benjamini	FDR
GOTERM_BP_ALL	GO:0001892~embryonic placenta development	8	0.276243	0.00167802	ENSBTAG00000003711, ENSBTAG00000020751, ENSBTAG00000004086, ENSBTAG00000012046, ENSBTAG00000003021, ENSBTAG00000011224, ENSBTAG00000020031, ENSBTAG00000020935	1643	12	9430	3.82633	0.995859	0.0298584	3.00669
GOTERM_BP_ALL	GO:0001890~placenta development	12	0.414365	0.00696683	ENSBTAG00000008731, ENSBTAG00000003711, ENSBTAG00000020751, ENSBTAG00000004086, ENSBTAG00000012046, ENSBTAG00000003021, ENSBTAG00000001333, ENSBTAG00000011224, ENSBTAG00000000778, ENSBTAG00000020031, ENSBTAG00000020935, ENSBTAG00000017542	1643	29	9430	2.37497	1	0.0973522	11.934
GOTERM_BP_ALL	GO:0060136~embryonic process involved in female pregnancy	4	0.138122	0.0183362	ENSBTAG00000020751, ENSBTAG00000012046, ENSBTAG00000003021, ENSBTAG00000011224	1643	4	9430	5.7395	1	0.211824	28.5665
GOTERM_BP_ALL	GO:0001825~blastocyst formation	5	0.172652	0.177588	ENSBTAG00000012046, ENSBTAG00000015991, ENSBTAG00000003021, ENSBTAG00000011224, ENSBTAG00000015398	1643	13	9430	2.2075	1	0.795046	97.139
GOTERM_BP_ALL	GO:0048568~embryonic organ development	15	0.517956	0.17981	ENSBTAG00000020751, ENSBTAG00000014064, ENSBTAG00000001250, ENSBTAG00000011598, ENSBTAG00000017122, ENSBTAG00000003021, ENSBTAG00000011224, ENSBTAG00000007592, ENSBTAG00000020935, ENSBTAG00000003711, ENSBTAG00000004086, ENSBTAG00000012046, ENSBTAG00000008409, ENSBTAG00000020031, ENSBTAG00000017475	1643	62	9430	1.38859	1	0.798694	97.2763
GOTERM_BP_ALL	GO:0007565~female pregnancy	8	0.276243	0.203108	ENSBTAG00000020751, ENSBTAG00000012046, ENSBTAG00000003021, ENSBTAG00000011412, ENSBTAG00000010682, ENSBTAG00000007605, ENSBTAG00000011224, ENSBTAG00000018823	1643	28	9430	1.63986	1	0.834029	98.3869
GOTERM_BP_ALL	GO:0001829~trophectodermal cell differentiation	4	0.138122	0.245789	ENSBTAG00000012046, ENSBTAG00000015991, ENSBTAG00000003021, ENSBTAG00000011224	1643	10	9430	2.2958	1	0.876864	99.4069
Annotation Cluster 55	Enrichment Score: 1.3436186170680153
Category	Term	Count	%	PValue	Genes	List Total	Pop Hits	Pop Total	Fold Enrichment	Bonferroni	Benjamini	FDR
GOTERM_BP_ALL	GO:0010627~regulation of protein kinase cascade	26	0.89779	0.0241896	ENSBTAG00000001444, ENSBTAG00000009183, ENSBTAG00000016420, ENSBTAG00000004279, ENSBTAG00000019813, ENSBTAG00000000563, ENSBTAG00000004211, ENSBTAG00000016363, ENSBTAG00000011626, ENSBTAG00000013066, ENSBTAG00000001835, ENSBTAG00000021767, ENSBTAG00000014401, ENSBTAG00000003642, ENSBTAG00000020980, ENSBTAG00000002813, ENSBTAG00000010899, ENSBTAG00000000411, ENSBTAG00000014643, ENSBTAG00000008310,…	1643	97	9430	1.53842	1	0.258072	35.9251
GOTERM_BP_ALL	GO:0009967~positive regulation of signal transduction	31	1.07044	0.0302803	ENSBTAG00000011598, ENSBTAG00000011224, ENSBTAG00000001805, ENSBTAG00000016264, ENSBTAG00000009183, ENSBTAG00000016420, ENSBTAG00000004279, ENSBTAG00000020935, ENSBTAG00000002006, ENSBTAG00000019813, ENSBTAG00000000563, ENSBTAG00000004211, ENSBTAG00000016363, ENSBTAG00000011626, ENSBTAG00000002391, ENSBTAG00000013066, ENSBTAG00000001835, ENSBTAG00000021767, ENSBTAG00000006919, ENSBTAG00000014401,…	1643	123	9430	1.44654	1	0.304171	42.8181
GOTERM_BP_ALL	GO:0010647~positive regulation of cell communication	32	1.10497	0.0338704	ENSBTAG00000011598, ENSBTAG00000011224, ENSBTAG00000001805, ENSBTAG00000016264, ENSBTAG00000009183, ENSBTAG00000016420, ENSBTAG00000004279, ENSBTAG00000020935, ENSBTAG00000002006, ENSBTAG00000019813, ENSBTAG00000000563, ENSBTAG00000004211, ENSBTAG00000016363, ENSBTAG00000011626, ENSBTAG00000002391, ENSBTAG00000013066, ENSBTAG00000001835, ENSBTAG00000021767, ENSBTAG00000006919, ENSBTAG00000014401,…	1643	129	9430	1.42375	1	0.325381	46.5462
GOTERM_BP_ALL	GO:0043122~regulation of I-kappaB kinase/NF-kappaB cascade	14	0.483425	0.0538801	ENSBTAG00000001835, ENSBTAG00000021767, ENSBTAG00000009183, ENSBTAG00000004279, ENSBTAG00000019813, ENSBTAG00000014643, ENSBTAG00000000563, ENSBTAG00000008310, ENSBTAG00000015089, ENSBTAG00000004211, ENSBTAG00000016363, ENSBTAG00000011626, ENSBTAG00000008014, ENSBTAG00000015591	1643	47	9430	1.70964	1	0.44534	63.461
GOTERM_BP_ALL	GO:0043123~positive regulation of I-kappaB kinase/NF-kappaB cascade	13	0.448895	0.0793946	ENSBTAG00000001835, ENSBTAG00000021767, ENSBTAG00000009183, ENSBTAG00000004279, ENSBTAG00000019813, ENSBTAG00000014643, ENSBTAG00000008310, ENSBTAG00000015089, ENSBTAG00000000563, ENSBTAG00000004211, ENSBTAG00000016363, ENSBTAG00000011626, ENSBTAG00000008014	1643	45	9430	1.65808	1	0.554767	77.77
GOTERM_BP_ALL	GO:0010740~positive regulation of protein kinase cascade	19	0.656077	0.0817447	ENSBTAG00000013066, ENSBTAG00000001835, ENSBTAG00000021767, ENSBTAG00000014401, ENSBTAG00000016420, ENSBTAG00000009183, ENSBTAG00000004279, ENSBTAG00000020980, ENSBTAG00000019813, ENSBTAG00000014643, ENSBTAG00000000563, ENSBTAG00000015089, ENSBTAG00000008310, ENSBTAG00000004211, ENSBTAG00000016363, ENSBTAG00000019073, ENSBTAG00000011626, ENSBTAG00000008014, ENSBTAG00000017542	1643	74	9430	1.47366	1	0.561453	78.7793
Annotation Cluster 56	Enrichment Score: 1.3280954779044958
Category	Term	Count	%	PValue	Genes	List Total	Pop Hits	Pop Total	Fold Enrichment	Bonferroni	Benjamini	FDR
GOTERM_MF_ALL	GO:0051427~hormone receptor binding	10	0.345304	0.014006	ENSBTAG00000011656, ENSBTAG00000015114, ENSBTAG00000021061, ENSBTAG00000001333, ENSBTAG00000007605, ENSBTAG00000007592, ENSBTAG00000034529, ENSBTAG00000015109, ENSBTAG00000011945, ENSBTAG00000002391	1915	24	11163	2.42885	1	0.179468	20.375
GOTERM_MF_ALL	GO:0035257~nuclear hormone receptor binding	9	0.310773	0.024459	ENSBTAG00000011656, ENSBTAG00000015114, ENSBTAG00000001333, ENSBTAG00000007605, ENSBTAG00000007592, ENSBTAG00000034529, ENSBTAG00000015109, ENSBTAG00000011945, ENSBTAG00000002391	1915	22	11163	2.38469	1	0.264699	32.9683
GOTERM_MF_ALL	GO:0035258~steroid hormone receptor binding	4	0.138122	0.102569	ENSBTAG00000011656, ENSBTAG00000015114, ENSBTAG00000007605, ENSBTAG00000002391	1915	7	11163	3.331	1	0.618126	82.5893
GOTERM_MF_ALL	GO:0050681~androgen receptor binding	3	0.103591	0.138627	ENSBTAG00000011656, ENSBTAG00000015114, ENSBTAG00000002391	1915	4	11163	4.37193	1	0.716787	91.023
Annotation Cluster 57	Enrichment Score: 1.3147790930497898
Category	Term	Count	%	PValue	Genes	List Total	Pop Hits	Pop Total	Fold Enrichment	Bonferroni	Benjamini	FDR
GOTERM_BP_ALL	GO:0010498~proteasomal protein catabolic process	9	0.310773	0.0144922	ENSBTAG00000003798, ENSBTAG00000001926, ENSBTAG00000003362, ENSBTAG00000021061, ENSBTAG00000012726, ENSBTAG00000015116, ENSBTAG00000007152, ENSBTAG00000004161, ENSBTAG00000015069	1643	20	9430	2.58278	1	0.177544	23.3072
GOTERM_BP_ALL	GO:0043161~proteasomal ubiquitin-dependent protein catabolic process	9	0.310773	0.0144922	ENSBTAG00000003798, ENSBTAG00000001926, ENSBTAG00000003362, ENSBTAG00000021061, ENSBTAG00000012726, ENSBTAG00000015116, ENSBTAG00000007152, ENSBTAG00000004161, ENSBTAG00000015069	1643	20	9430	2.58278	1	0.177544	23.3072
GOTERM_BP_ALL	GO:0030433~ER-associated protein catabolic process	3	0.103591	0.541247	ENSBTAG00000003798, ENSBTAG00000003362, ENSBTAG00000007152	1643	10	9430	1.72185	1	0.989648	99.9999
Annotation Cluster 58	Enrichment Score: 1.2921470700070523
Category	Term	Count	%	PValue	Genes	List Total	Pop Hits	Pop Total	Fold Enrichment	Bonferroni	Benjamini	FDR
GOTERM_MF_ALL	GO:0016746~transferase activity, transferring acyl groups	34	1.17403	0.0153162	ENSBTAG00000011839, ENSBTAG00000016208, ENSBTAG00000020123, ENSBTAG00000002220, ENSBTAG00000009547, ENSBTAG00000003920, ENSBTAG00000016740, ENSBTAG00000003746, ENSBTAG00000017363, ENSBTAG00000012885, ENSBTAG00000004371, ENSBTAG00000010083, ENSBTAG00000006463, ENSBTAG00000005730, ENSBTAG00000002863, ENSBTAG00000026403, ENSBTAG00000016473, ENSBTAG00000018283, ENSBTAG00000003898, ENSBTAG00000001154,…	1915	133	11163	1.49018	1	0.19061	22.067
GOTERM_MF_ALL	GO:0008415~acyltransferase activity	26	0.89779	0.0549124	ENSBTAG00000016208, ENSBTAG00000020123, ENSBTAG00000002220, ENSBTAG00000009547, ENSBTAG00000003746, ENSBTAG00000017363, ENSBTAG00000012885, ENSBTAG00000010083, ENSBTAG00000006463, ENSBTAG00000005730, ENSBTAG00000002863, ENSBTAG00000026403, ENSBTAG00000016473, ENSBTAG00000018283, ENSBTAG00000001154, ENSBTAG00000000099, ENSBTAG00000004442, ENSBTAG00000001932, ENSBTAG00000007784, ENSBTAG00000004118,…	1915	106	11163	1.42981	1	0.451783	59.8399
GOTERM_MF_ALL	GO:0016747~transferase activity, transferring acyl groups other than amino-acyl groups	26	0.89779	0.158029	ENSBTAG00000016208, ENSBTAG00000020123, ENSBTAG00000002220, ENSBTAG00000009547, ENSBTAG00000003746, ENSBTAG00000017363, ENSBTAG00000012885, ENSBTAG00000010083, ENSBTAG00000006463, ENSBTAG00000005730, ENSBTAG00000002863, ENSBTAG00000026403, ENSBTAG00000016473, ENSBTAG00000018283, ENSBTAG00000001154, ENSBTAG00000000099, ENSBTAG00000004442, ENSBTAG00000001932, ENSBTAG00000007784, ENSBTAG00000004118,…	1915	119	11163	1.27362	1	0.754474	93.7869
Annotation Cluster 59	Enrichment Score: 1.287747547109227
Category	Term	Count	%	PValue	Genes	List Total	Pop Hits	Pop Total	Fold Enrichment	Bonferroni	Benjamini	FDR
GOTERM_MF_ALL	GO:0005525~GTP binding	62	2.14088	0.0369	ENSBTAG00000007605, ENSBTAG00000017147, ENSBTAG00000007540, ENSBTAG00000002633, ENSBTAG00000031564, ENSBTAG00000004258, ENSBTAG00000003577, ENSBTAG00000033543, ENSBTAG00000014299, ENSBTAG00000001700, ENSBTAG00000032021, ENSBTAG00000002869, ENSBTAG00000022461, ENSBTAG00000003330, ENSBTAG00000018959, ENSBTAG00000006982, ENSBTAG00000022044, ENSBTAG00000009233, ENSBTAG00000000025, ENSBTAG00000007596,…	1915	286	11163	1.26368	1	0.350096	45.5196
GOTERM_MF_ALL	GO:0032561~guanyl ribonucleotide binding	62	2.14088	0.056062	ENSBTAG00000007605, ENSBTAG00000017147, ENSBTAG00000007540, ENSBTAG00000002633, ENSBTAG00000031564, ENSBTAG00000004258, ENSBTAG00000003577, ENSBTAG00000033543, ENSBTAG00000014299, ENSBTAG00000001700, ENSBTAG00000032021, ENSBTAG00000002869, ENSBTAG00000022461, ENSBTAG00000003330, ENSBTAG00000018959, ENSBTAG00000006982, ENSBTAG00000022044, ENSBTAG00000009233, ENSBTAG00000000025, ENSBTAG00000007596,…	1915	293	11163	1.23349	1	0.45589	60.6218
GOTERM_MF_ALL	GO:0019001~guanyl nucleotide binding	62	2.14088	0.0662311	ENSBTAG00000007605, ENSBTAG00000017147, ENSBTAG00000007540, ENSBTAG00000002633, ENSBTAG00000031564, ENSBTAG00000004258, ENSBTAG00000003577, ENSBTAG00000033543, ENSBTAG00000014299, ENSBTAG00000001700, ENSBTAG00000032021, ENSBTAG00000002869, ENSBTAG00000022461, ENSBTAG00000003330, ENSBTAG00000018959, ENSBTAG00000006982, ENSBTAG00000022044, ENSBTAG00000009233, ENSBTAG00000000025, ENSBTAG00000007596,…	1915	296	11163	1.22099	1	0.499542	66.9425
Annotation Cluster 60	Enrichment Score: 1.2529161099222368
Category	Term	Count	%	PValue	Genes	List Total	Pop Hits	Pop Total	Fold Enrichment	Bonferroni	Benjamini	FDR
GOTERM_MF_ALL	GO:0046332~SMAD binding	9	0.310773	0.00257179	ENSBTAG00000019136, ENSBTAG00000006919, ENSBTAG00000013472, ENSBTAG00000004322, ENSBTAG00000000231, ENSBTAG00000004037, ENSBTAG00000016420, ENSBTAG00000021466, ENSBTAG00000002391	1915	16	11163	3.27895	0.953557	0.0435108	4.07429
GOTERM_MF_ALL	GO:0010843~promoter binding	8	0.276243	0.0322318	ENSBTAG00000001795, ENSBTAG00000013757, ENSBTAG00000006919, ENSBTAG00000010745, ENSBTAG00000004322, ENSBTAG00000008523, ENSBTAG00000004037, ENSBTAG00000011945	1915	19	11163	2.45442	1	0.318101	41.0937
GOTERM_BP_ALL	GO:0060395~SMAD protein signal transduction	3	0.103591	0.0803701	ENSBTAG00000006919, ENSBTAG00000004322, ENSBTAG00000004037	1643	3	9430	5.7395	1	0.557205	78.1943
GOTERM_MF_ALL	GO:0070412~R-SMAD binding	3	0.103591	0.274797	ENSBTAG00000006919, ENSBTAG00000004322, ENSBTAG00000004037	1915	6	11163	2.91462	1	0.893513	99.4428
GOTERM_BP_ALL	GO:0007179~transforming growth factor beta receptor signaling pathway	6	0.207182	0.297026	ENSBTAG00000006919, ENSBTAG00000013472, ENSBTAG00000004322, ENSBTAG00000021772, ENSBTAG00000004037, ENSBTAG00000021466	1643	21	9430	1.63986	1	0.918611	99.8349
Annotation Cluster 61	Enrichment Score: 1.251219306993367
Category	Term	Count	%	PValue	Genes	List Total	Pop Hits	Pop Total	Fold Enrichment	Bonferroni	Benjamini	FDR
GOTERM_BP_ALL	GO:0035239~tube morphogenesis	17	0.587017	0.0186059	ENSBTAG00000012146, ENSBTAG00000001835, ENSBTAG00000003034, ENSBTAG00000006919, ENSBTAG00000001250, ENSBTAG00000019604, ENSBTAG00000000696, ENSBTAG00000016420, ENSBTAG00000015249, ENSBTAG00000020935, ENSBTAG00000000305, ENSBTAG00000004915, ENSBTAG00000012852, ENSBTAG00000000782, ENSBTAG00000014824, ENSBTAG00000011757, ENSBTAG00000018312, ENSBTAG00000005077	1643	54	9430	1.80688	1	0.212386	28.9224
GOTERM_BP_ALL	GO:0035295~tube development	26	0.89779	0.0272749	ENSBTAG00000012146, ENSBTAG00000003034, ENSBTAG00000016465, ENSBTAG00000019604, ENSBTAG00000000696, ENSBTAG00000016420, ENSBTAG00000020935, ENSBTAG00000000305, ENSBTAG00000004915, ENSBTAG00000014824, ENSBTAG00000014064, ENSBTAG00000001835, ENSBTAG00000006919, ENSBTAG00000001250, ENSBTAG00000003021, ENSBTAG00000000231, ENSBTAG00000015249, ENSBTAG00000003711, ENSBTAG00000021245, ENSBTAG00000012852,…	1643	98	9430	1.52272	1	0.282621	39.5094
GOTERM_BP_ALL	GO:0048754~branching morphogenesis of a tube	9	0.310773	0.137238	ENSBTAG00000012146, ENSBTAG00000006919, ENSBTAG00000012852, ENSBTAG00000000782, ENSBTAG00000014824, ENSBTAG00000000696, ENSBTAG00000005077, ENSBTAG00000016420, ENSBTAG00000015249	1643	30	9430	1.72185	1	0.717982	93.1665
GOTERM_BP_ALL	GO:0001763~morphogenesis of a branching structure	10	0.345304	0.141982	ENSBTAG00000012146, ENSBTAG00000004086, ENSBTAG00000006919, ENSBTAG00000012852, ENSBTAG00000000782, ENSBTAG00000014824, ENSBTAG00000000696, ENSBTAG00000005077, ENSBTAG00000016420, ENSBTAG00000015249	1643	35	9430	1.63986	1	0.728231	93.8181
Annotation Cluster 62	Enrichment Score: 1.2434423446473937
Category	Term	Count	%	PValue	Genes	List Total	Pop Hits	Pop Total	Fold Enrichment	Bonferroni	Benjamini	FDR
GOTERM_BP_ALL	GO:0016310~phosphorylation	121	4.17818	0.000457977	ENSBTAG00000005313, ENSBTAG00000006441, ENSBTAG00000012103, ENSBTAG00000013930, ENSBTAG00000032954, ENSBTAG00000002006, ENSBTAG00000005514, ENSBTAG00000019188, ENSBTAG00000012761, ENSBTAG00000010042, ENSBTAG00000017037, ENSBTAG00000014553, ENSBTAG00000002086, ENSBTAG00000014064, ENSBTAG00000014567, ENSBTAG00000020787, ENSBTAG00000014069, ENSBTAG00000020783, ENSBTAG00000000231, ENSBTAG00000002703,…	1643	521	9430	1.33297	0.7761	0.00967082	0.82923
GOTERM_BP_ALL	GO:0006796~phosphate metabolic process	142	4.90331	0.00164537	ENSBTAG00000005313, ENSBTAG00000021337, ENSBTAG00000006441, ENSBTAG00000012103, ENSBTAG00000003116, ENSBTAG00000013930, ENSBTAG00000032954, ENSBTAG00000002006, ENSBTAG00000005514, ENSBTAG00000019188, ENSBTAG00000012761, ENSBTAG00000010042, ENSBTAG00000002774, ENSBTAG00000014947, ENSBTAG00000017037, ENSBTAG00000014553, ENSBTAG00000002086, ENSBTAG00000014064, ENSBTAG00000039121, ENSBTAG00000014567,…	1643	646	9430	1.26162	0.995392	0.0299374	2.94901
GOTERM_BP_ALL	GO:0006793~phosphorus metabolic process	142	4.90331	0.00164537	ENSBTAG00000005313, ENSBTAG00000021337, ENSBTAG00000006441, ENSBTAG00000012103, ENSBTAG00000003116, ENSBTAG00000013930, ENSBTAG00000032954, ENSBTAG00000002006, ENSBTAG00000005514, ENSBTAG00000019188, ENSBTAG00000012761, ENSBTAG00000010042, ENSBTAG00000002774, ENSBTAG00000014947, ENSBTAG00000017037, ENSBTAG00000014553, ENSBTAG00000002086, ENSBTAG00000014064, ENSBTAG00000039121, ENSBTAG00000014567,…	1643	646	9430	1.26162	0.995392	0.0299374	2.94901
GOTERM_BP_ALL	GO:0006464~protein modification process	177	6.11188	0.0179778	ENSBTAG00000005313, ENSBTAG00000000308, ENSBTAG00000006646, ENSBTAG00000005191, ENSBTAG00000012103, ENSBTAG00000024542, ENSBTAG00000003920, ENSBTAG00000002006, ENSBTAG00000005514, ENSBTAG00000006085, ENSBTAG00000019188, ENSBTAG00000012761, ENSBTAG00000002676, ENSBTAG00000013038, ENSBTAG00000010042, ENSBTAG00000002774, ENSBTAG00000014947, ENSBTAG00000004161, ENSBTAG00000002573, ENSBTAG00000017037,…	1643	877	9430	1.15837	1	0.209579	28.0909
GOTERM_BP_ALL	GO:0043412~biopolymer modification	182	6.28453	0.0332393	ENSBTAG00000005313, ENSBTAG00000000308, ENSBTAG00000006646, ENSBTAG00000005191, ENSBTAG00000012103, ENSBTAG00000024542, ENSBTAG00000003920, ENSBTAG00000002006, ENSBTAG00000005514, ENSBTAG00000006085, ENSBTAG00000019188, ENSBTAG00000012761, ENSBTAG00000002676, ENSBTAG00000013038, ENSBTAG00000010042, ENSBTAG00000002774, ENSBTAG00000014947, ENSBTAG00000004161, ENSBTAG00000002573, ENSBTAG00000017037,…	1643	920	9430	1.13542	1	0.322177	45.908
GOTERM_BP_ALL	GO:0043687~post-translational protein modification	146	5.04144	0.0481312	ENSBTAG00000005313, ENSBTAG00000000308, ENSBTAG00000006646, ENSBTAG00000012103, ENSBTAG00000002006, ENSBTAG00000003920, ENSBTAG00000005514, ENSBTAG00000019188, ENSBTAG00000012761, ENSBTAG00000013038, ENSBTAG00000010042, ENSBTAG00000002774, ENSBTAG00000014947, ENSBTAG00000004161, ENSBTAG00000017037, ENSBTAG00000002086, ENSBTAG00000014064, ENSBTAG00000039121, ENSBTAG00000014567, ENSBTAG00000020787,…	1643	735	9430	1.14009	1	0.413525	59.2074
GOTERM_MF_ALL	GO:0016301~kinase activity	105	3.62569	0.216661	ENSBTAG00000005313, ENSBTAG00000020776, ENSBTAG00000008837, ENSBTAG00000003196, ENSBTAG00000012103, ENSBTAG00000011832, ENSBTAG00000017147, ENSBTAG00000000582, ENSBTAG00000019956, ENSBTAG00000010504, ENSBTAG00000011228, ENSBTAG00000005514, ENSBTAG00000007502, ENSBTAG00000019188, ENSBTAG00000012761, ENSBTAG00000006259, ENSBTAG00000010042, ENSBTAG00000017605, ENSBTAG00000017037, ENSBTAG00000010106,…	1915	564	11163	1.08523	1	0.836003	98.0638
GOTERM_MF_ALL	GO:0016772~transferase activity, transferring phosphorus-containing groups	117	4.04006	0.401079	ENSBTAG00000005313, ENSBTAG00000020776, ENSBTAG00000008837, ENSBTAG00000003196, ENSBTAG00000012103, ENSBTAG00000011832, ENSBTAG00000017147, ENSBTAG00000000582, ENSBTAG00000019956, ENSBTAG00000010504, ENSBTAG00000011228, ENSBTAG00000005514, ENSBTAG00000007502, ENSBTAG00000019188, ENSBTAG00000000111, ENSBTAG00000012761, ENSBTAG00000006259, ENSBTAG00000010042, ENSBTAG00000017605, ENSBTAG00000017037,…	1915	660	11163	1.03337	1	0.956439	99.9747
GOTERM_MF_ALL	GO:0016740~transferase activity	217	7.49309	0.419251	ENSBTAG00000008837, ENSBTAG00000006646, ENSBTAG00000005191, ENSBTAG00000024542, ENSBTAG00000000582, ENSBTAG00000019956, ENSBTAG00000010504, ENSBTAG00000011228, ENSBTAG00000016740, ENSBTAG00000003920, ENSBTAG00000006085, ENSBTAG00000000111, ENSBTAG00000012761, ENSBTAG00000005586, ENSBTAG00000017605, ENSBTAG00000010106, ENSBTAG00000002086, ENSBTAG00000017819, ENSBTAG00000013322, ENSBTAG00000006075,…	1915	1243	11163	1.01766	1	0.961425	99.9846
GOTERM_MF_ALL	GO:0004672~protein kinase activity	75	2.58978	0.448801	ENSBTAG00000005313, ENSBTAG00000020776, ENSBTAG00000008403, ENSBTAG00000012103, ENSBTAG00000010504, ENSBTAG00000000582, ENSBTAG00000011228, ENSBTAG00000005514, ENSBTAG00000019188, ENSBTAG00000012761, ENSBTAG00000007164, ENSBTAG00000010007, ENSBTAG00000010042, ENSBTAG00000001403, ENSBTAG00000017037, ENSBTAG00000006359, ENSBTAG00000011126, ENSBTAG00000010106, ENSBTAG00000002086, ENSBTAG00000014064,…	1915	423	11163	1.03355	1	0.969732	99.9934
GOTERM_BP_ALL	GO:0006468~protein amino acid phosphorylation	80	2.76243	0.468718	ENSBTAG00000005313, ENSBTAG00000008403, ENSBTAG00000012103, ENSBTAG00000002006, ENSBTAG00000005514, ENSBTAG00000019188, ENSBTAG00000012761, ENSBTAG00000007164, ENSBTAG00000010007, ENSBTAG00000010042, ENSBTAG00000001403, ENSBTAG00000017037, ENSBTAG00000006359, ENSBTAG00000011126, ENSBTAG00000002086, ENSBTAG00000014064, ENSBTAG00000020787, ENSBTAG00000014567, ENSBTAG00000001523, ENSBTAG00000014069,…	1643	448	9430	1.02491	1	0.980174	99.999
GOTERM_MF_ALL	GO:0016773~phosphotransferase activity, alcohol group as acceptor	88	3.03867	0.476108	ENSBTAG00000005313, ENSBTAG00000020776, ENSBTAG00000008403, ENSBTAG00000008401, ENSBTAG00000003196, ENSBTAG00000006909, ENSBTAG00000012103, ENSBTAG00000010504, ENSBTAG00000000582, ENSBTAG00000011228, ENSBTAG00000005514, ENSBTAG00000019188, ENSBTAG00000020735, ENSBTAG00000012761, ENSBTAG00000007164, ENSBTAG00000010007, ENSBTAG00000010042, ENSBTAG00000001403, ENSBTAG00000017037, ENSBTAG00000006359,…	1915	503	11163	1.01983	1	0.975831	99.9971
GOTERM_MF_ALL	GO:0004674~protein serine/threonine kinase activity	49	1.69199	0.525906	ENSBTAG00000008403, ENSBTAG00000012103, ENSBTAG00000000582, ENSBTAG00000005514, ENSBTAG00000019188, ENSBTAG00000010007, ENSBTAG00000010042, ENSBTAG00000017037, ENSBTAG00000011126, ENSBTAG00000010106, ENSBTAG00000002086, ENSBTAG00000020787, ENSBTAG00000014567, ENSBTAG00000020783, ENSBTAG00000000231, ENSBTAG00000020417, ENSBTAG00000005847, ENSBTAG00000009676, ENSBTAG00000004269, ENSBTAG00000007825,…	1915	280	11163	1.02012	1	0.984951	99.9994
Annotation Cluster 63	Enrichment Score: 1.2222557780884373
Category	Term	Count	%	PValue	Genes	List Total	Pop Hits	Pop Total	Fold Enrichment	Bonferroni	Benjamini	FDR
GOTERM_BP_ALL	GO:0045454~cell redox homeostasis	28	0.966851	2.37121e-08	ENSBTAG00000008731, ENSBTAG00000004855, ENSBTAG00000001928, ENSBTAG00000000014, ENSBTAG00000001908, ENSBTAG00000013912, ENSBTAG00000019237, ENSBTAG00000007567, ENSBTAG00000017143, ENSBTAG00000017196, ENSBTAG00000009804, ENSBTAG00000014823, ENSBTAG00000005027, ENSBTAG00000014191, ENSBTAG00000008203, ENSBTAG00000002745, ENSBTAG00000003642, ENSBTAG00000006045, ENSBTAG00000031435, ENSBTAG00000012062,…	1643	53	9430	3.03219	7.74645e-05	1.80157e-06	4.31031e-05
GOTERM_BP_ALL	GO:0019725~cellular homeostasis	56	1.9337	0.00148698	ENSBTAG00000008731, ENSBTAG00000017753, ENSBTAG00000011837, ENSBTAG00000006909, ENSBTAG00000000014, ENSBTAG00000001908, ENSBTAG00000019237, ENSBTAG00000012931, ENSBTAG00000020935, ENSBTAG00000017143, ENSBTAG00000020218, ENSBTAG00000005027, ENSBTAG00000014191, ENSBTAG00000010551, ENSBTAG00000008203, ENSBTAG00000008303, ENSBTAG00000008340, ENSBTAG00000002745, ENSBTAG00000031435, ENSBTAG00000008648,…	1643	215	9430	1.49494	0.992262	0.0277105	2.66874
GOTERM_BP_ALL	GO:0065008~regulation of biological quality	139	4.79972	0.00200036	ENSBTAG00000010386, ENSBTAG00000017753, ENSBTAG00000011837, ENSBTAG00000000014, ENSBTAG00000004554, ENSBTAG00000003196, ENSBTAG00000018725, ENSBTAG00000011834, ENSBTAG00000019237, ENSBTAG00000016420, ENSBTAG00000012931, ENSBTAG00000017143, ENSBTAG00000006082, ENSBTAG00000017035, ENSBTAG00000015989, ENSBTAG00000008300, ENSBTAG00000001246, ENSBTAG00000010551, ENSBTAG00000006640, ENSBTAG00000005315,…	1643	634	9430	1.25834	0.998558	0.0347428	3.57439
GOTERM_BP_ALL	GO:0042592~homeostatic process	83	2.86602	0.00274809	ENSBTAG00000008731, ENSBTAG00000037526, ENSBTAG00000012314, ENSBTAG00000017753, ENSBTAG00000011837, ENSBTAG00000000014, ENSBTAG00000006909, ENSBTAG00000011834, ENSBTAG00000001908, ENSBTAG00000016420, ENSBTAG00000019237, ENSBTAG00000012931, ENSBTAG00000020935, ENSBTAG00000017143, ENSBTAG00000019813, ENSBTAG00000020218, ENSBTAG00000025441, ENSBTAG00000001706, ENSBTAG00000006082, ENSBTAG00000005027,…	1643	353	9430	1.34951	0.999875	0.0448331	4.87922
GOTERM_BP_ALL	GO:0048878~chemical homeostasis	45	1.55387	0.158243	ENSBTAG00000037526, ENSBTAG00000008731, ENSBTAG00000012314, ENSBTAG00000017753, ENSBTAG00000011837, ENSBTAG00000006909, ENSBTAG00000011834, ENSBTAG00000011184, ENSBTAG00000013315, ENSBTAG00000012931, ENSBTAG00000020935, ENSBTAG00000010620, ENSBTAG00000019813, ENSBTAG00000020218, ENSBTAG00000021523, ENSBTAG00000000266, ENSBTAG00000010123, ENSBTAG00000001706, ENSBTAG00000017035, ENSBTAG00000021976,…	1643	218	9430	1.18476	1	0.761175	95.6342
GOTERM_BP_ALL	GO:0050801~ion homeostasis	34	1.17403	0.248745	ENSBTAG00000008731, ENSBTAG00000017753, ENSBTAG00000011837, ENSBTAG00000006909, ENSBTAG00000011834, ENSBTAG00000013315, ENSBTAG00000011184, ENSBTAG00000012931, ENSBTAG00000020935, ENSBTAG00000010620, ENSBTAG00000020218, ENSBTAG00000000266, ENSBTAG00000010123, ENSBTAG00000001706, ENSBTAG00000021976, ENSBTAG00000011626, ENSBTAG00000010551, ENSBTAG00000008303, ENSBTAG00000006526, ENSBTAG00000008340,…	1643	168	9430	1.16157	1	0.87867	99.4478
GOTERM_BP_ALL	GO:0055080~cation homeostasis	24	0.828729	0.26476	ENSBTAG00000017753, ENSBTAG00000011837, ENSBTAG00000006909, ENSBTAG00000011184, ENSBTAG00000013315, ENSBTAG00000011834, ENSBTAG00000012931, ENSBTAG00000020935, ENSBTAG00000010620, ENSBTAG00000020218, ENSBTAG00000004629, ENSBTAG00000010123, ENSBTAG00000000555, ENSBTAG00000001706, ENSBTAG00000000782, ENSBTAG00000017869, ENSBTAG00000011757, ENSBTAG00000001398, ENSBTAG00000011626, ENSBTAG00000010551,…	1643	115	9430	1.19781	1	0.89278	99.6268
GOTERM_BP_ALL	GO:0055066~di-, tri-valent inorganic cation homeostasis	19	0.656077	0.386923	ENSBTAG00000017753, ENSBTAG00000006909, ENSBTAG00000011184, ENSBTAG00000011834, ENSBTAG00000012931, ENSBTAG00000020935, ENSBTAG00000020218, ENSBTAG00000010123, ENSBTAG00000000555, ENSBTAG00000000782, ENSBTAG00000017869, ENSBTAG00000011757, ENSBTAG00000001398, ENSBTAG00000010551, ENSBTAG00000011626, ENSBTAG00000020031, ENSBTAG00000021780, ENSBTAG00000008303, ENSBTAG00000008340	1643	95	9430	1.1479	1	0.960667	99.9863
GOTERM_BP_ALL	GO:0006873~cellular ion homeostasis	29	1.00138	0.388893	ENSBTAG00000008731, ENSBTAG00000017753, ENSBTAG00000011837, ENSBTAG00000006909, ENSBTAG00000013315, ENSBTAG00000011184, ENSBTAG00000012931, ENSBTAG00000020935, ENSBTAG00000020218, ENSBTAG00000000266, ENSBTAG00000010123, ENSBTAG00000021976, ENSBTAG00000010551, ENSBTAG00000011626, ENSBTAG00000008303, ENSBTAG00000006526, ENSBTAG00000008340, ENSBTAG00000011250, ENSBTAG00000020518, ENSBTAG00000011382,…	1643	151	9430	1.10229	1	0.961241	99.9871
GOTERM_BP_ALL	GO:0055074~calcium ion homeostasis	13	0.448895	0.393389	ENSBTAG00000006909, ENSBTAG00000011834, ENSBTAG00000012931, ENSBTAG00000020218, ENSBTAG00000010123, ENSBTAG00000000782, ENSBTAG00000017869, ENSBTAG00000011757, ENSBTAG00000001398, ENSBTAG00000010551, ENSBTAG00000011626, ENSBTAG00000020031, ENSBTAG00000008303	1643	62	9430	1.20344	1	0.962343	99.9887
GOTERM_BP_ALL	GO:0055065~metal ion homeostasis	14	0.483425	0.403465	ENSBTAG00000011837, ENSBTAG00000006909, ENSBTAG00000011834, ENSBTAG00000012931, ENSBTAG00000020218, ENSBTAG00000010123, ENSBTAG00000000782, ENSBTAG00000017869, ENSBTAG00000011757, ENSBTAG00000001398, ENSBTAG00000010551, ENSBTAG00000011626, ENSBTAG00000020031, ENSBTAG00000008303	1643	68	9430	1.18166	1	0.965571	99.9917
GOTERM_BP_ALL	GO:0055082~cellular chemical homeostasis	29	1.00138	0.418257	ENSBTAG00000008731, ENSBTAG00000017753, ENSBTAG00000011837, ENSBTAG00000006909, ENSBTAG00000013315, ENSBTAG00000011184, ENSBTAG00000012931, ENSBTAG00000020935, ENSBTAG00000020218, ENSBTAG00000000266, ENSBTAG00000010123, ENSBTAG00000021976, ENSBTAG00000010551, ENSBTAG00000011626, ENSBTAG00000008303, ENSBTAG00000006526, ENSBTAG00000008340, ENSBTAG00000011250, ENSBTAG00000020518, ENSBTAG00000011382,…	1643	153	9430	1.08788	1	0.969941	99.9947
GOTERM_BP_ALL	GO:0030003~cellular cation homeostasis	19	0.656077	0.460963	ENSBTAG00000017753, ENSBTAG00000011837, ENSBTAG00000006909, ENSBTAG00000011184, ENSBTAG00000013315, ENSBTAG00000012931, ENSBTAG00000020935, ENSBTAG00000020218, ENSBTAG00000010123, ENSBTAG00000000555, ENSBTAG00000017869, ENSBTAG00000011757, ENSBTAG00000001398, ENSBTAG00000010551, ENSBTAG00000011626, ENSBTAG00000020031, ENSBTAG00000021780, ENSBTAG00000008303, ENSBTAG00000008340	1643	99	9430	1.10152	1	0.978937	99.9987
GOTERM_BP_ALL	GO:0030005~cellular di-, tri-valent inorganic cation homeostasis	17	0.587017	0.526384	ENSBTAG00000017753, ENSBTAG00000006909, ENSBTAG00000011184, ENSBTAG00000012931, ENSBTAG00000020935, ENSBTAG00000020218, ENSBTAG00000010123, ENSBTAG00000000555, ENSBTAG00000017869, ENSBTAG00000011757, ENSBTAG00000001398, ENSBTAG00000010551, ENSBTAG00000011626, ENSBTAG00000020031, ENSBTAG00000021780, ENSBTAG00000008303, ENSBTAG00000008340	1643	91	9430	1.07221	1	0.9881	99.9999
GOTERM_BP_ALL	GO:0006875~cellular metal ion homeostasis	12	0.414365	0.592823	ENSBTAG00000020218, ENSBTAG00000010123, ENSBTAG00000011837, ENSBTAG00000017869, ENSBTAG00000006909, ENSBTAG00000011757, ENSBTAG00000001398, ENSBTAG00000011626, ENSBTAG00000010551, ENSBTAG00000012931, ENSBTAG00000020031, ENSBTAG00000008303	1643	65	9430	1.0596	1	0.993661	100
GOTERM_BP_ALL	GO:0006874~cellular calcium ion homeostasis	11	0.379834	0.613903	ENSBTAG00000020218, ENSBTAG00000010123, ENSBTAG00000017869, ENSBTAG00000006909, ENSBTAG00000011757, ENSBTAG00000001398, ENSBTAG00000011626, ENSBTAG00000010551, ENSBTAG00000012931, ENSBTAG00000020031, ENSBTAG00000008303	1643	60	9430	1.05224	1	0.995126	100
GOTERM_BP_ALL	GO:0051480~cytosolic calcium ion homeostasis	4	0.138122	0.934943	ENSBTAG00000017869, ENSBTAG00000010551, ENSBTAG00000020031, ENSBTAG00000008303	1643	32	9430	0.717438	1	0.999997	100
Annotation Cluster 64	Enrichment Score: 1.1871851006161909
Category	Term	Count	%	PValue	Genes	List Total	Pop Hits	Pop Total	Fold Enrichment	Bonferroni	Benjamini	FDR
GOTERM_BP_ALL	GO:0001936~regulation of endothelial cell proliferation	8	0.276243	0.00839926	ENSBTAG00000004230, ENSBTAG00000010123, ENSBTAG00000017869, ENSBTAG00000019612, ENSBTAG00000002507, ENSBTAG00000017951, ENSBTAG00000006342, ENSBTAG00000002006	1643	15	9430	3.06107	1	0.11479	14.2148
GOTERM_BP_ALL	GO:0001937~negative regulation of endothelial cell proliferation	6	0.207182	0.0107901	ENSBTAG00000004230, ENSBTAG00000010123, ENSBTAG00000017869, ENSBTAG00000002507, ENSBTAG00000006342, ENSBTAG00000002006	1643	9	9430	3.82633	1	0.139997	17.8977
GOTERM_BP_ALL	GO:0050818~regulation of coagulation	6	0.207182	0.334122	ENSBTAG00000021746, ENSBTAG00000009615, ENSBTAG00000010123, ENSBTAG00000017869, ENSBTAG00000011757, ENSBTAG00000002006	1643	22	9430	1.56532	1	0.938641	99.9384
GOTERM_BP_ALL	GO:0030193~regulation of blood coagulation	4	0.138122	0.588966	ENSBTAG00000009615, ENSBTAG00000010123, ENSBTAG00000017869, ENSBTAG00000002006	1643	17	9430	1.35047	1	0.99343	100
Annotation Cluster 65	Enrichment Score: 1.1802204346974297
Category	Term	Count	%	PValue	Genes	List Total	Pop Hits	Pop Total	Fold Enrichment	Bonferroni	Benjamini	FDR
GOTERM_BP_ALL	GO:0010171~body morphogenesis	6	0.207182	0.0185189	ENSBTAG00000003034, ENSBTAG00000013103, ENSBTAG00000026283, ENSBTAG00000007173, ENSBTAG00000019267, ENSBTAG00000017475	1643	10	9430	3.4437	1	0.21223	28.8079
GOTERM_BP_ALL	GO:0060324~face development	5	0.172652	0.055243	ENSBTAG00000013103, ENSBTAG00000009417, ENSBTAG00000026283, ENSBTAG00000007173, ENSBTAG00000019267	1643	9	9430	3.18861	1	0.451642	64.406
GOTERM_BP_ALL	GO:0060322~head development	5	0.172652	0.055243	ENSBTAG00000013103, ENSBTAG00000009417, ENSBTAG00000026283, ENSBTAG00000007173, ENSBTAG00000019267	1643	9	9430	3.18861	1	0.451642	64.406
GOTERM_BP_ALL	GO:0060323~head morphogenesis	4	0.138122	0.149061	ENSBTAG00000013103, ENSBTAG00000026283, ENSBTAG00000007173, ENSBTAG00000019267	1643	8	9430	2.86975	1	0.741319	94.6824
GOTERM_BP_ALL	GO:0060325~face morphogenesis	4	0.138122	0.149061	ENSBTAG00000013103, ENSBTAG00000026283, ENSBTAG00000007173, ENSBTAG00000019267	1643	8	9430	2.86975	1	0.741319	94.6824
Annotation Cluster 66	Enrichment Score: 1.1463143219542242
Category	Term	Count	%	PValue	Genes	List Total	Pop Hits	Pop Total	Fold Enrichment	Bonferroni	Benjamini	FDR
GOTERM_BP_ALL	GO:0031032~actomyosin structure organization	7	0.241713	0.0233207	ENSBTAG00000004905, ENSBTAG00000021151, ENSBTAG00000006189, ENSBTAG00000020764, ENSBTAG00000026199, ENSBTAG00000011207, ENSBTAG00000014614, ENSBTAG00000015441, ENSBTAG00000015910	1643	14	9430	2.86975	1	0.251599	34.8799
GOTERM_BP_ALL	GO:0010927~cellular component assembly involved in morphogenesis	8	0.276243	0.0257301	ENSBTAG00000021323, ENSBTAG00000004905, ENSBTAG00000021151, ENSBTAG00000006189, ENSBTAG00000026199, ENSBTAG00000014614, ENSBTAG00000014764, ENSBTAG00000016806, ENSBTAG00000015441, ENSBTAG00000015910	1643	18	9430	2.55089	1	0.271364	37.739
GOTERM_BP_ALL	GO:0055002~striated muscle cell development	10	0.345304	0.0637662	ENSBTAG00000020035, ENSBTAG00000004905, ENSBTAG00000021151, ENSBTAG00000017753, ENSBTAG00000006189, ENSBTAG00000026199, ENSBTAG00000011154, ENSBTAG00000014614, ENSBTAG00000008429, ENSBTAG00000015441, ENSBTAG00000011250, ENSBTAG00000015910	1643	30	9430	1.91317	1	0.493997	69.8121
GOTERM_BP_ALL	GO:0055001~muscle cell development	10	0.345304	0.090761	ENSBTAG00000020035, ENSBTAG00000004905, ENSBTAG00000021151, ENSBTAG00000017753, ENSBTAG00000006189, ENSBTAG00000026199, ENSBTAG00000011154, ENSBTAG00000014614, ENSBTAG00000008429, ENSBTAG00000015441, ENSBTAG00000011250, ENSBTAG00000015910	1643	32	9430	1.79359	1	0.592779	82.2637
GOTERM_BP_ALL	GO:0030239~myofibril assembly	5	0.172652	0.108619	ENSBTAG00000004905, ENSBTAG00000021151, ENSBTAG00000006189, ENSBTAG00000026199, ENSBTAG00000014614, ENSBTAG00000015441, ENSBTAG00000015910	1643	11	9430	2.60886	1	0.646752	87.633
GOTERM_BP_ALL	GO:0045214~sarcomere organization	3	0.103591	0.351184	ENSBTAG00000004905, ENSBTAG00000006189, ENSBTAG00000026199, ENSBTAG00000015910	1643	7	9430	2.45979	1	0.946721	99.9616
Annotation Cluster 67	Enrichment Score: 1.1417888103351455
Category	Term	Count	%	PValue	Genes	List Total	Pop Hits	Pop Total	Fold Enrichment	Bonferroni	Benjamini	FDR
GOTERM_MF_ALL	GO:0016615~malate dehydrogenase activity	4	0.138122	0.0669497	ENSBTAG00000005681, ENSBTAG00000009462, ENSBTAG00000016269, ENSBTAG00000019295	1915	6	11163	3.88616	1	0.497592	67.351
GOTERM_BP_ALL	GO:0006108~malate metabolic process	4	0.138122	0.0696429	ENSBTAG00000005681, ENSBTAG00000009462, ENSBTAG00000016269, ENSBTAG00000019295	1643	6	9430	3.82633	1	0.515987	73.077
GOTERM_BP_ALL	GO:0043648~dicarboxylic acid metabolic process	6	0.207182	0.0805393	ENSBTAG00000005681, ENSBTAG00000009462, ENSBTAG00000016269, ENSBTAG00000007172, ENSBTAG00000021688, ENSBTAG00000019295	1643	14	9430	2.45979	1	0.556925	78.2671
Annotation Cluster 68	Enrichment Score: 1.1298059454879814
Category	Term	Count	%	PValue	Genes	List Total	Pop Hits	Pop Total	Fold Enrichment	Bonferroni	Benjamini	FDR
[truncated: 1,332 more rows]
