# Supplementary material for: Regulation of rumen development in neonatal ruminants through microbial metagenomes and host transcriptomes
Source: Genome Biol. 2019 Aug 23;20:172. doi: 10.1186/s13059-019-1786-0 (PMC6708143; doi:10.1186/s13059-019-1786-0)
Supplement: Supplementary file 4 — An excel file containing differentially express transcripts among different age groups and their functions. (XLSX 102 kb) [file 13059_2019_1786_MOESM4_ESM.xlsx]

## Sheet: 1-week vs 0-day Function
Term	Count	%	P-Value
GO:0019752~carboxylic acid metabolic process	7	22.5806	0.000530206
GO:0043436~oxoacid metabolic process	7	22.5806	0.000530206
GO:0006082~organic acid metabolic process	7	22.5806	0.000550745
GO:0042180~cellular ketone metabolic process	7	22.5806	0.000588184
GO:0009607~response to biotic stimulus	5	16.129	0.00576447
GO:0051707~response to other organism	4	12.9032	0.0174357
GO:0009615~response to virus	3	9.67742	0.0182869
GO:0006952~defense response	5	16.129	0.0282323
GO:0002376~immune system process	6	19.3548	0.0384057
GO:0051704~multi-organism process	5	16.129	0.0389899
GO:0050896~response to stimulus	12	38.7097	0.0500355
GO:0006520~cellular amino acid metabolic process	3	9.67742	0.0689507
GO:0015711~organic anion transport	2	6.45161	0.080908
GO:0016477~cell migration	3	9.67742	0.0971604

## Sheet: 3-week vs 1-week Function
Term	Count	%	P-Value
GO:0055114~oxidation reduction	25	19.685	1.43536e-10
GO:0042221~response to chemical stimulus	28	22.0472	1.81933e-06
GO:0006082~organic acid metabolic process	16	12.5984	3.52488e-05
GO:0043436~oxoacid metabolic process	15	11.811	0.000126421
GO:0019752~carboxylic acid metabolic process	15	11.811	0.000126421
GO:0042180~cellular ketone metabolic process	15	11.811	0.000155152
GO:0031667~response to nutrient levels	9	7.08661	0.000171875
GO:0009991~response to extracellular stimulus	9	7.08661	0.000363254
GO:0051384~response to glucocorticoid stimulus	6	4.72441	0.000382828
GO:0048856~anatomical structure development	36	28.3465	0.000409595
GO:0048731~system development	34	26.7717	0.000427256
GO:0031960~response to corticosteroid stimulus	6	4.72441	0.000569259
GO:0032787~monocarboxylic acid metabolic process	10	7.87402	0.000651012
GO:0006629~lipid metabolic process	17	13.3858	0.000666198
GO:0009605~response to external stimulus	18	14.1732	0.000843181
GO:0046677~response to antibiotic	4	3.14961	0.00110675
GO:0006950~response to stress	26	20.4724	0.00135225
GO:0032502~developmental process	40	31.4961	0.00161664
GO:0006519~cellular amino acid and derivative metabolic process	10	7.87402	0.00194009
GO:0006979~response to oxidative stress	7	5.51181	0.00194793
GO:0006575~cellular amino acid derivative metabolic process	7	5.51181	0.0020707
GO:0048513~organ development	26	20.4724	0.00208601
GO:0032094~response to food	3	2.3622	0.00216592
GO:0032501~multicellular organismal process	49	38.5827	0.0032275
GO:0001501~skeletal system development	9	7.08661	0.00387764
GO:0007275~multicellular organismal development	36	28.3465	0.00398139
GO:0048545~response to steroid hormone stimulus	7	5.51181	0.00425514
GO:0001666~response to hypoxia	6	4.72441	0.00426583
GO:0009617~response to bacterium	7	5.51181	0.00436388
GO:0009308~amine metabolic process	10	7.87402	0.00453401
GO:0010033~response to organic substance	14	11.0236	0.00463206
GO:0006720~isoprenoid metabolic process	4	3.14961	0.00508362
GO:0007584~response to nutrient	6	4.72441	0.0051325
GO:0070482~response to oxygen levels	6	4.72441	0.00528821
GO:0010035~response to inorganic substance	7	5.51181	0.00583458
GO:0042493~response to drug	7	5.51181	0.00747477
GO:0051707~response to other organism	8	6.29921	0.00832209
GO:0009725~response to hormone stimulus	9	7.08661	0.00881908
GO:0042445~hormone metabolic process	5	3.93701	0.0100398
GO:0044106~cellular amine metabolic process	8	6.29921	0.0107985
GO:0050896~response to stimulus	40	31.4961	0.0111294
GO:0034754~cellular hormone metabolic process	4	3.14961	0.0114536
GO:0009636~response to toxin	4	3.14961	0.0125365
GO:0006790~sulfur metabolic process	5	3.93701	0.0132378
GO:0006776~vitamin A metabolic process	3	2.3622	0.0141595
GO:0009719~response to endogenous stimulus	9	7.08661	0.0152815
GO:0033273~response to vitamin	4	3.14961	0.0154928
GO:0042743~hydrogen peroxide metabolic process	3	2.3622	0.0166181
GO:0051704~multi-organism process	12	9.44882	0.0192582
GO:0006066~alcohol metabolic process	9	7.08661	0.0208279
GO:0006766~vitamin metabolic process	4	3.14961	0.021724
GO:0000302~response to reactive oxygen species	4	3.14961	0.021724
GO:0008202~steroid metabolic process	6	4.72441	0.0223667
GO:0032496~response to lipopolysaccharide	4	3.14961	0.0232687
GO:0030855~epithelial cell differentiation	5	3.93701	0.0235795
GO:0060137~maternal process involved in parturition	2	1.5748	0.0236161
GO:0009310~amine catabolic process	4	3.14961	0.024063
GO:0009611~response to wounding	10	7.87402	0.0250227
GO:0006820~anion transport	5	3.93701	0.0270582
GO:0006775~fat-soluble vitamin metabolic process	3	2.3622	0.0280731
GO:0006694~steroid biosynthetic process	4	3.14961	0.0300301
GO:0002237~response to molecule of bacterial origin	4	3.14961	0.0309406
GO:0010817~regulation of hormone levels	5	3.93701	0.0321516
GO:0009607~response to biotic stimulus	8	6.29921	0.0331877
GO:0006520~cellular amino acid metabolic process	6	4.72441	0.0340209
GO:0060429~epithelium development	6	4.72441	0.0345748
GO:0046394~carboxylic acid biosynthetic process	5	3.93701	0.0348955
GO:0016053~organic acid biosynthetic process	5	3.93701	0.0348955
GO:0015698~inorganic anion transport	4	3.14961	0.0377162
GO:0007259~JAK-STAT cascade	3	2.3622	0.0382102
GO:0009888~tissue development	11	8.66142	0.0384029
GO:0008610~lipid biosynthetic process	7	5.51181	0.0436719
GO:0006120~mitochondrial electron transport, NADH to ubiquinone	3	2.3622	0.0437256
GO:0044255~cellular lipid metabolic process	9	7.08661	0.0577875
GO:0016054~organic acid catabolic process	4	3.14961	0.0582864
GO:0046395~carboxylic acid catabolic process	4	3.14961	0.0582864
GO:0015718~monocarboxylic acid transport	3	2.3622	0.0597389
GO:0044272~sulfur compound biosynthetic process	3	2.3622	0.0597389
GO:0019226~transmission of nerve impulse	7	5.51181	0.0599809
GO:0022900~electron transport chain	4	3.14961	0.0621383
GO:0001503~ossification	4	3.14961	0.0634481
GO:0042398~cellular amino acid derivative biosynthetic process	3	2.3622	0.0683895
GO:0042135~neurotransmitter catabolic process	2	1.5748	0.0692025
GO:0051186~cofactor metabolic process	5	3.93701	0.0696101
GO:0065008~regulation of biological quality	18	14.1732	0.071493
GO:0006631~fatty acid metabolic process	5	3.93701	0.0727389
GO:0042542~response to hydrogen peroxide	3	2.3622	0.0728608
GO:0042775~mitochondrial ATP synthesis coupled electron transport	3	2.3622	0.0728608
GO:0042773~ATP synthesis coupled electron transport	3	2.3622	0.0728608
GO:0060348~bone development	4	3.14961	0.074381
GO:0050829~defense response to Gram-negative bacterium	2	1.5748	0.0765924
GO:0006916~anti-apoptosis	5	3.93701	0.0814277
GO:0009071~serine family amino acid catabolic process	2	1.5748	0.0839241
GO:0007567~parturition	2	1.5748	0.0839241
GO:0007268~synaptic transmission	6	4.72441	0.088512
GO:0022904~respiratory electron transport chain	3	2.3622	0.0916251
GO:0045471~response to ethanol	3	2.3622	0.0916251
GO:0030216~keratinocyte differentiation	3	2.3622	0.0965169
GO:0045087~innate immune response	4	3.14961	0.0969374
GO:0001505~regulation of neurotransmitter levels	3	2.3622	0.0989905
GO:0006800~oxygen and reactive oxygen species metabolic process	3	2.3622	0.0989905

## Sheet: 6-week vs 3-week Function
Term	Count	%	P-Value
GO:0034645~cellular macromolecule biosynthetic process	5	55.5556	0.0328547
GO:0009059~macromolecule biosynthetic process	5	55.5556	0.033666
GO:0006414~translational elongation	2	22.2222	0.0490329
GO:0044249~cellular biosynthetic process	5	55.5556	0.0649609
GO:0009058~biosynthetic process	5	55.5556	0.0713604

## Sheet: 6-week vs 1-week Function
Category	Term	Count	%	P-Value
GOTERM_BP_ALL	GO:0055114~oxidation reduction	51	10.6918	2.26804e-14
GOTERM_BP_ALL	GO:0008152~metabolic process	173	36.2683	3.49528e-08
GOTERM_BP_ALL	GO:0032787~monocarboxylic acid metabolic process	20	4.19287	2.16161e-07
GOTERM_BP_ALL	GO:0043436~oxoacid metabolic process	28	5.87002	8.13619e-07
GOTERM_BP_ALL	GO:0019752~carboxylic acid metabolic process	28	5.87002	8.13619e-07
GOTERM_BP_ALL	GO:0006082~organic acid metabolic process	28	5.87002	8.60794e-07
GOTERM_BP_ALL	GO:0022900~electron transport chain	14	2.93501	1.286e-06
GOTERM_BP_ALL	GO:0042180~cellular ketone metabolic process	28	5.87002	1.55603e-06
GOTERM_BP_ALL	GO:0045333~cellular respiration	10	2.09644	8.52063e-06
GOTERM_BP_ALL	GO:0006091~generation of precursor metabolites and energy	20	4.19287	1.298e-05
GOTERM_BP_ALL	GO:0022904~respiratory electron transport chain	7	1.46751	2.23029e-05
GOTERM_BP_ALL	GO:0015980~energy derivation by oxidation of organic compounds	11	2.30608	2.89953e-05
GOTERM_BP_ALL	GO:0001501~skeletal system development	14	2.93501	4.64787e-05
GOTERM_BP_ALL	GO:0006066~alcohol metabolic process	19	3.98323	0.000171245
GOTERM_BP_ALL	GO:0001649~osteoblast differentiation	6	1.25786	0.000223758
GOTERM_BP_ALL	GO:0006631~fatty acid metabolic process	12	2.51572	0.000491929
GOTERM_BP_ALL	GO:0008544~epidermis development	8	1.67715	0.000510844
GOTERM_BP_ALL	GO:0032501~multicellular organismal process	62	12.9979	0.00061322
GOTERM_BP_ALL	GO:0007398~ectoderm development	8	1.67715	0.000738334
GOTERM_BP_ALL	GO:0007275~multicellular organismal development	48	10.0629	0.000822296
GOTERM_BP_ALL	GO:0009308~amine metabolic process	17	3.56394	0.000838028
GOTERM_BP_ALL	GO:0060348~bone development	8	1.67715	0.000929949
GOTERM_BP_ALL	GO:0001503~ossification	8	1.67715	0.000929949
GOTERM_BP_ALL	GO:0048519~negative regulation of biological process	34	7.12788	0.00105107
GOTERM_BP_ALL	GO:0048731~system development	40	8.38574	0.00106543
GOTERM_BP_ALL	GO:0042773~ATP synthesis coupled electron transport	5	1.04822	0.00126425
GOTERM_BP_ALL	GO:0048523~negative regulation of cellular process	31	6.49895	0.00128097
GOTERM_BP_ALL	GO:0032502~developmental process	51	10.6918	0.00138416
GOTERM_BP_ALL	GO:0006119~oxidative phosphorylation	8	1.67715	0.00174722
GOTERM_BP_ALL	GO:0009888~tissue development	18	3.77358	0.00183889
GOTERM_BP_ALL	GO:0048856~anatomical structure development	41	8.59539	0.00294024
GOTERM_BP_ALL	GO:0006575~cellular amino acid derivative metabolic process	9	1.88679	0.00309624
GOTERM_BP_ALL	GO:0032963~collagen metabolic process	4	0.838574	0.0034369
GOTERM_BP_ALL	GO:0048513~organ development	33	6.91824	0.00350582
GOTERM_BP_ALL	GO:0044255~cellular lipid metabolic process	18	3.77358	0.00416113
GOTERM_BP_ALL	GO:0044259~multicellular organismal macromolecule metabolic process	4	0.838574	0.00448414
GOTERM_BP_ALL	GO:0046165~alcohol biosynthetic process	5	1.04822	0.00480509
GOTERM_BP_ALL	GO:0008285~negative regulation of cell proliferation	10	2.09644	0.00487071
GOTERM_BP_ALL	GO:0006820~anion transport	8	1.67715	0.00495292
GOTERM_BP_ALL	GO:0009611~response to wounding	13	2.72537	0.00527401
GOTERM_BP_ALL	GO:0051093~negative regulation of developmental process	9	1.88679	0.00615775
GOTERM_BP_ALL	GO:0030198~extracellular matrix organization	7	1.46751	0.00618068
GOTERM_BP_ALL	GO:0006629~lipid metabolic process	23	4.8218	0.00633571
GOTERM_BP_ALL	GO:0034637~cellular carbohydrate biosynthetic process	6	1.25786	0.0065547
GOTERM_BP_ALL	GO:0015711~organic anion transport	4	0.838574	0.00710472
GOTERM_BP_ALL	GO:0043588~skin development	4	0.838574	0.00710472
GOTERM_BP_ALL	GO:0030199~collagen fibril organization	4	0.838574	0.00710472
GOTERM_BP_ALL	GO:0016051~carbohydrate biosynthetic process	7	1.46751	0.00731154
GOTERM_BP_ALL	GO:0008203~cholesterol metabolic process	6	1.25786	0.00803063
GOTERM_BP_ALL	GO:0006519~cellular amino acid and derivative metabolic process	14	2.93501	0.00808338
GOTERM_BP_ALL	GO:0006094~gluconeogenesis	4	0.838574	0.00869105
GOTERM_BP_ALL	GO:0009605~response to external stimulus	18	3.77358	0.00873548
GOTERM_BP_ALL	GO:0050793~regulation of developmental process	16	3.3543	0.0103926
GOTERM_BP_ALL	GO:0006090~pyruvate metabolic process	4	0.838574	0.0104684
GOTERM_BP_ALL	GO:0044236~multicellular organismal metabolic process	4	0.838574	0.0104684
GOTERM_BP_ALL	GO:0009887~organ morphogenesis	14	2.93501	0.0105078
GOTERM_BP_ALL	GO:0016125~sterol metabolic process	6	1.25786	0.011645
GOTERM_BP_ALL	GO:0030574~collagen catabolic process	3	0.628931	0.0118438
GOTERM_BP_ALL	GO:0045595~regulation of cell differentiation	12	2.51572	0.0121886
GOTERM_BP_ALL	GO:0019319~hexose biosynthetic process	4	0.838574	0.0124407
GOTERM_BP_ALL	GO:0030323~respiratory tube development	6	1.25786	0.0126966
GOTERM_BP_ALL	GO:0030324~lung development	6	1.25786	0.0126966
GOTERM_BP_ALL	GO:0009653~anatomical structure morphogenesis	22	4.61216	0.0133609
GOTERM_BP_ALL	GO:0060541~respiratory system development	6	1.25786	0.0138107
GOTERM_BP_ALL	GO:0046364~monosaccharide biosynthetic process	4	0.838574	0.0169821
GOTERM_BP_ALL	GO:0040008~regulation of growth	10	2.09644	0.0175004
GOTERM_BP_ALL	GO:0044106~cellular amine metabolic process	12	2.51572	0.0185967
GOTERM_BP_ALL	GO:0043062~extracellular structure organization	7	1.46751	0.0197162
GOTERM_BP_ALL	GO:0001558~regulation of cell growth	6	1.25786	0.0203693
GOTERM_BP_ALL	GO:0022600~digestive system process	3	0.628931	0.0212691
GOTERM_BP_ALL	GO:0048732~gland development	6	1.25786	0.0234784
GOTERM_BP_ALL	GO:0006810~transport	61	12.7883	0.0238678
GOTERM_BP_ALL	GO:0048869~cellular developmental process	28	5.87002	0.0255682
GOTERM_BP_ALL	GO:0006725~cellular aromatic compound metabolic process	7	1.46751	0.0263929
GOTERM_BP_ALL	GO:0051234~establishment of localization	61	12.7883	0.0267704
GOTERM_BP_ALL	GO:0044243~multicellular organismal catabolic process	3	0.628931	0.0268239
GOTERM_BP_ALL	GO:0015807~L-amino acid transport	3	0.628931	0.0268239
GOTERM_BP_ALL	GO:0048730~epidermis morphogenesis	3	0.628931	0.0268239
GOTERM_BP_ALL	GO:0006954~inflammatory response	8	1.67715	0.0326479
GOTERM_BP_ALL	GO:0050680~negative regulation of epithelial cell proliferation	3	0.628931	0.0328912
GOTERM_BP_ALL	GO:0008202~steroid metabolic process	7	1.46751	0.0361998
GOTERM_BP_ALL	GO:0002526~acute inflammatory response	5	1.04822	0.0362647
GOTERM_BP_ALL	GO:0048286~lung alveolus development	3	0.628931	0.0394367
GOTERM_BP_ALL	GO:0051179~localization	64	13.4172	0.0440684
GOTERM_BP_ALL	GO:0030154~cell differentiation	26	5.45073	0.0450852
GOTERM_BP_ALL	GO:0019318~hexose metabolic process	8	1.67715	0.045879
GOTERM_BP_ALL	GO:0030510~regulation of BMP signaling pathway	3	0.628931	0.0464272
GOTERM_BP_ALL	GO:0000272~polysaccharide catabolic process	3	0.628931	0.0464272
GOTERM_BP_ALL	GO:0006760~folic acid and derivative metabolic process	3	0.628931	0.0538313
GOTERM_BP_ALL	GO:0006576~biogenic amine metabolic process	5	1.04822	0.0544422
GOTERM_BP_ALL	GO:0005975~carbohydrate metabolic process	16	3.3543	0.054661
GOTERM_BP_ALL	GO:0070508~cholesterol import	2	0.419287	0.057683
GOTERM_BP_ALL	GO:0043589~skin morphogenesis	2	0.419287	0.057683
GOTERM_BP_ALL	GO:0042775~mitochondrial ATP synthesis coupled electron transport	3	0.628931	0.0616191
GOTERM_BP_ALL	GO:0042439~ethanolamine and derivative metabolic process	3	0.628931	0.0616191
GOTERM_BP_ALL	GO:0015718~monocarboxylic acid transport	3	0.628931	0.0616191
GOTERM_BP_ALL	GO:0045892~negative regulation of transcription, DNA-dependent	8	1.67715	0.0621363
GOTERM_BP_ALL	GO:0006952~defense response	12	2.51572	0.0628325
GOTERM_BP_ALL	GO:0051253~negative regulation of RNA metabolic process	8	1.67715	0.0643872
GOTERM_BP_ALL	GO:0001655~urogenital system development	5	1.04822	0.065073
GOTERM_BP_ALL	GO:0008643~carbohydrate transport	4	0.838574	0.065956
GOTERM_BP_ALL	GO:0035295~tube development	7	1.46751	0.0672966
GOTERM_BP_ALL	GO:0005996~monosaccharide metabolic process	8	1.67715	0.0714338
GOTERM_BP_ALL	GO:0006869~lipid transport	6	1.25786	0.0746786
GOTERM_BP_ALL	GO:0045596~negative regulation of cell differentiation	6	1.25786	0.0746786
GOTERM_BP_ALL	GO:0044242~cellular lipid catabolic process	4	0.838574	0.0763042
GOTERM_BP_ALL	GO:0051216~cartilage development	4	0.838574	0.0763042
GOTERM_BP_ALL	GO:0050796~regulation of insulin secretion	3	0.628931	0.0782323
GOTERM_BP_ALL	GO:0006953~acute-phase response	3	0.628931	0.0782323
GOTERM_BP_ALL	GO:0010646~regulation of cell communication	20	4.19287	0.0799063
GOTERM_BP_ALL	GO:0003008~system process	16	3.3543	0.0846779
GOTERM_BP_ALL	GO:0048729~tissue morphogenesis	6	1.25786	0.084833
GOTERM_BP_ALL	GO:0051149~positive regulation of muscle cell differentiation	2	0.419287	0.0852688
GOTERM_BP_ALL	GO:0001935~endothelial cell proliferation	2	0.419287	0.0852688
GOTERM_BP_ALL	GO:0018149~peptide cross-linking	3	0.628931	0.0870045
GOTERM_BP_ALL	GO:0060429~epithelium development	6	1.25786	0.0919865
GOTERM_BP_ALL	GO:0002791~regulation of peptide secretion	3	0.628931	0.0960537

## Sheet: 1-week vs 0-day-DE
ID	logFC	logCPM	P-Value	FDR
ENSBTAG00000021880	-2.98821	6.53194	1.01306e-05	0.00988328
ENSBTAG00000007689	-2.78987	5.90388	0.00011021	0.0398196
ENSBTAG00000010798	-2.38902	4.07517	6.32114e-05	0.027408
ENSBTAG00000002138	-2.15478	4.7256	2.88181e-05	0.0167692
ENSBTAG00000015241	-1.9495	4.53361	1.05939e-06	0.00177176
ENSBTAG00000025035	-1.90455	3.48486	1.60592e-05	0.012832
ENSBTAG00000004178	-1.84391	5.58452	0.000130944	0.0450872
ENSBTAG00000026708	-1.77582	3.60717	1.67601e-06	0.00198785
ENSBTAG00000008434	-1.74152	4.11233	3.00806e-05	0.0167692
ENSBTAG00000000106	-1.58986	4.90548	3.37043e-05	0.0176548
ENSBTAG00000031575	-1.46344	5.80171	1.70771e-05	0.012832
ENSBTAG00000003773	-1.44364	3.78874	6.97521e-05	0.0281582
ENSBTAG00000012251	-1.43204	4.0787	0.000144981	0.0471471
ENSBTAG00000007829	-1.42885	6.2679	1.83718e-05	0.012832
ENSBTAG00000001752	-1.36504	4.9294	6.5979e-05	0.0275863
ENSBTAG00000021791	1.64122	4.8029	0.000112244	0.0398196
ENSBTAG00000006864	1.69751	3.90911	0.000139138	0.0465397
ENSBTAG00000019015	1.71058	5.47213	7.59665e-05	0.0296185
ENSBTAG00000016656	1.78504	5.35151	2.9631e-05	0.0167692
ENSBTAG00000003220	2.20277	3.10792	4.11997e-05	0.019293
ENSBTAG00000006882	2.20423	4.69875	7.84295e-05	0.0296185
ENSBTAG00000037527	2.23449	3.99738	3.46852e-05	0.0176548
ENSBTAG00000020755	2.23998	4.78719	1.75479e-05	0.012832
ENSBTAG00000007881	2.66042	2.55317	6.03423e-05	0.0271703
ENSBTAG00000030913	2.82959	6.72392	4.95907e-06	0.0052778
ENSBTAG00000012894	2.8917	5.49448	9.25147e-09	3.61023e-05
ENSBTAG00000045588	2.91158	4.56919	2.30951e-05	0.0150208
ENSBTAG00000039861	2.94458	5.97385	6.36442e-07	0.00149017
ENSBTAG00000034498	3.03921	6.50368	1.20552e-10	7.05654e-07
ENSBTAG00000001382	3.11975	3.21107	4.57901e-08	0.000134016
ENSBTAG00000007554	3.14615	6.11247	8.79669e-07	0.00171638
ENSBTAG00000003989	3.17166	5.63885	4.27502e-11	5.00477e-07
ENSBTAG00000014628	3.34772	2.36509	1.69801e-06	0.00198785
ENSBTAG00000021639	3.48186	3.24527	4.08429e-05	0.019293
ENSBTAG00000014707	3.60431	5.035	1.86336e-05	0.012832
ENSBTAG00000022715	4.39603	5.85904	1.38081e-06	0.00198785

## Sheet: 3-week vs 1-week-DE
ID	logFC	logCPM	P-Value	FDR
ENSBTAG00000008238	-5.00475	3.85864	5.99552e-25	3.41505e-21
ENSBTAG00000012034	-4.53216	11.2423	6.54563e-08	3.38945e-05
ENSBTAG00000005330	-4.10728	5.56375	8.73111e-13	1.65775e-09
ENSBTAG00000022715	-3.37565	5.54535	1.95089e-07	7.66365e-05
ENSBTAG00000027126	-3.27178	2.18004	3.70618e-17	1.40736e-13
ENSBTAG00000015818	-3.15626	2.77034	5.16671e-10	7.35739e-07
ENSBTAG00000020676	-2.74581	3.63141	3.23156e-09	2.83184e-06
ENSBTAG00000030484	-2.63217	5.41779	0.00020321	0.0170218
ENSBTAG00000012900	-2.3601	7.94972	9.90715e-16	2.25725e-12
ENSBTAG00000012780	-2.3512	6.17651	0.000236319	0.0189588
ENSBTAG00000034498	-2.31453	6.24703	2.80801e-16	7.99721e-13
ENSBTAG00000008700	-2.27854	3.85928	0.00099508	0.0463759
ENSBTAG00000031814	-2.24708	2.74923	1.49008e-07	6.35822e-05
ENSBTAG00000021518	-2.15532	3.83355	4.41396e-05	0.0054714
ENSBTAG00000009836	-1.93298	2.27923	9.56395e-09	6.80953e-06
ENSBTAG00000012054	-1.90955	3.39958	0.000159669	0.0142106
ENSBTAG00000012918	-1.90934	6.83014	7.83121e-06	0.00142306
ENSBTAG00000021306	-1.8291	2.25469	3.85211e-07	0.000137135
ENSBTAG00000007449	-1.75206	3.45638	1.27994e-05	0.00220925
ENSBTAG00000038662	-1.64802	5.40451	3.20402e-07	0.000121667
ENSBTAG00000015498	-1.55786	3.06966	0.000713596	0.0385274
ENSBTAG00000013210	-1.55218	3.1613	9.93861e-07	0.000306002
ENSBTAG00000003220	-1.5106	2.97426	3.82512e-05	0.00506695
ENSBTAG00000015912	-1.48239	6.28144	0.000186597	0.0161039
ENSBTAG00000015810	-1.45975	2.68925	0.00101843	0.0466738
ENSBTAG00000048112	-1.45505	2.67935	0.000475948	0.0306597
ENSBTAG00000018223	-1.42913	3.74194	0.000543438	0.0332841
ENSBTAG00000032821	-1.41791	4.71267	0.00058732	0.0343989
ENSBTAG00000003994	-1.40177	7.47384	0.000786024	0.0403351
ENSBTAG00000037811	-1.38133	3.86458	0.000531281	0.0327464
ENSBTAG00000020755	-1.34418	4.68537	1.3661e-05	0.00228862
ENSBTAG00000003033	-1.33078	2.60173	5.64591e-06	0.00112839
ENSBTAG00000012567	-1.32759	3.20726	0.000129236	0.0120022
ENSBTAG00000006643	-1.32402	2.50498	0.000737037	0.0387034
ENSBTAG00000011766	-1.31886	6.10079	0.000527702	0.0327464
ENSBTAG00000047420	-1.31811	4.01555	3.30498e-05	0.00470629
ENSBTAG00000006937	-1.26607	2.63473	0.000974746	0.0460759
ENSBTAG00000012290	-1.2625	2.72174	0.000997375	0.0463759
ENSBTAG00000016494	-1.26055	2.73429	0.00109757	0.0495347
ENSBTAG00000047502	-1.2326	6.61072	0.000136985	0.0124906
ENSBTAG00000005596	-1.16871	5.60029	7.41492e-06	0.00138477
ENSBTAG00000027407	-1.15678	4.51381	0.00102017	0.0466738
ENSBTAG00000002215	-1.15018	4.54019	8.16338e-05	0.00885688
ENSBTAG00000001687	-1.1429	3.54916	2.79124e-05	0.00417635
ENSBTAG00000008036	-1.13756	4.69293	9.79515e-05	0.0102373
ENSBTAG00000044010	-1.12843	2.69439	0.000531785	0.0327464
ENSBTAG00000000706	-1.11455	5.60784	3.81332e-05	0.00506695
ENSBTAG00000008597	-1.07811	4.00255	0.000690727	0.0380133
ENSBTAG00000008441	-1.07475	2.88698	0.000985554	0.046246
ENSBTAG00000021811	-1.06934	3.31199	0.000245059	0.0193869
ENSBTAG00000002936	-1.05426	2.9668	0.000175499	0.0153791
ENSBTAG00000015337	-1.05195	4.55365	4.87733e-05	0.0059109
ENSBTAG00000008401	-1.04038	6.10833	0.000726308	0.0387034
ENSBTAG00000017442	-1.03661	4.31683	0.000406098	0.028209
ENSBTAG00000021176	-1.00134	6.1825	0.000766019	0.0396659
ENSBTAG00000043559	1.00209	8.51254	0.00035468	0.0252532
ENSBTAG00000003196	1.00535	8.39895	3.54204e-05	0.00486156
ENSBTAG00000039406	1.00735	7.5322	7.49165e-05	0.00836715
ENSBTAG00000018647	1.01347	3.59811	0.000732295	0.0387034
ENSBTAG00000000296	1.01849	6.62489	5.61718e-07	0.000182831
ENSBTAG00000007807	1.0303	5.76571	0.000703772	0.0385274
ENSBTAG00000010265	1.03206	9.00562	3.37567e-05	0.00474761
ENSBTAG00000047103	1.0434	3.40524	0.000973072	0.0460759
ENSBTAG00000016109	1.04952	3.81071	0.000137054	0.0124906
ENSBTAG00000015107	1.04958	9.82775	3.93439e-05	0.00512617
ENSBTAG00000016679	1.05544	8.39289	2.92282e-05	0.00424333
ENSBTAG00000019251	1.05963	5.45342	0.000206637	0.0171158
ENSBTAG00000012742	1.0639	4.88078	7.21798e-06	0.00137045
ENSBTAG00000019870	1.07654	8.94376	0.000940247	0.0451953
ENSBTAG00000030650	1.07737	7.95914	0.000427981	0.0288495
ENSBTAG00000021340	1.08405	3.13347	0.000945613	0.0452623
ENSBTAG00000031679	1.08787	9.95606	0.00030862	0.0231303
ENSBTAG00000011330	1.09178	5.99155	1.36722e-06	0.000379888
ENSBTAG00000006452	1.09385	5.27551	0.000664639	0.0369345
ENSBTAG00000016234	1.11568	8.25975	0.00028544	0.0218237
ENSBTAG00000012885	1.11734	8.46826	9.43789e-05	0.0100483
ENSBTAG00000040019	1.11967	9.70824	4.33511e-06	0.000901585
ENSBTAG00000044125	1.12385	3.64269	0.000758799	0.0394714
ENSBTAG00000026708	1.12404	3.22548	0.00042619	0.0288495
ENSBTAG00000006775	1.13043	6.69051	1.52501e-08	9.65163e-06
ENSBTAG00000040193	1.14693	4.11844	6.79835e-05	0.00782291
ENSBTAG00000043582	1.14769	8.80968	0.000173138	0.0152898
ENSBTAG00000008103	1.14772	8.86061	0.000493797	0.0312518
ENSBTAG00000010462	1.15032	3.96526	2.85749e-06	0.000683992
ENSBTAG00000008942	1.17024	5.54432	8.37506e-09	6.36058e-06
ENSBTAG00000032051	1.17294	5.11751	0.000607461	0.0353071
ENSBTAG00000003504	1.17829	5.54117	1.71815e-07	6.99043e-05
ENSBTAG00000005745	1.1845	3.30392	3.52431e-05	0.00486156
ENSBTAG00000013303	1.21509	5.58516	6.3306e-08	3.38945e-05
ENSBTAG00000022142	1.21927	4.52657	1.00871e-05	0.00179551
ENSBTAG00000007484	1.2211	9.59817	5.83386e-06	0.00114585
ENSBTAG00000005372	1.22355	4.34916	1.19944e-05	0.00210216
ENSBTAG00000001102	1.22747	7.0742	1.14875e-06	0.000335554
ENSBTAG00000043563	1.24595	11.2646	0.000113023	0.0113943
ENSBTAG00000010802	1.25091	4.10854	0.000118276	0.0116281
ENSBTAG00000016206	1.25457	7.53794	1.95736e-05	0.00314833
ENSBTAG00000032899	1.26844	4.50467	9.30251e-05	0.00999756
ENSBTAG00000011027	1.27974	6.27489	3.31249e-06	0.000770121
ENSBTAG00000015056	1.28761	5.82778	1.0786e-08	7.22787e-06
ENSBTAG00000018041	1.29109	7.83823	4.18337e-08	2.38285e-05
ENSBTAG00000030973	1.31694	3.88443	3.48952e-06	0.000779462
ENSBTAG00000043546	1.34031	9.59198	2.82285e-05	0.00417635
ENSBTAG00000031376	1.35464	12.3932	0.000616371	0.0356296
ENSBTAG00000008951	1.35651	7.48596	4.38814e-05	0.0054714
ENSBTAG00000021813	1.35933	4.72715	1.2394e-07	5.67852e-05
ENSBTAG00000019390	1.36178	7.95573	5.26337e-06	0.00107072
ENSBTAG00000002522	1.36625	3.09005	1.17894e-06	0.000335763
ENSBTAG00000037856	1.36852	2.59137	0.000789906	0.0403525
ENSBTAG00000006343	1.37498	7.24776	1.35306e-05	0.00228862
ENSBTAG00000001288	1.38663	4.18672	1.96218e-05	0.00314833
ENSBTAG00000016609	1.38674	3.2036	7.09991e-06	0.00137045
ENSBTAG00000026758	1.41666	3.23025	3.45005e-06	0.000779462
ENSBTAG00000012284	1.43744	5.3298	6.71575e-05	0.00780671
ENSBTAG00000020859	1.43943	2.70319	7.86981e-06	0.00142306
ENSBTAG00000005681	1.44006	7.27633	2.65537e-06	0.000657609
ENSBTAG00000005685	1.44873	2.82315	0.000588816	0.0343989
ENSBTAG00000025035	1.45635	3.22287	0.000129588	0.0120022
ENSBTAG00000017955	1.46399	4.63073	1.67256e-05	0.00276142
ENSBTAG00000012251	1.46914	4.16332	7.24969e-07	0.000229412
ENSBTAG00000027832	1.47435	3.23107	4.35281e-06	0.000901585
ENSBTAG00000016239	1.4777	6.08532	0.000297714	0.0226104
ENSBTAG00000021516	1.48349	4.84611	0.000126003	0.0119619
ENSBTAG00000021934	1.48687	5.05563	1.76179e-06	0.000466752
ENSBTAG00000002138	1.49755	4.35188	7.58352e-05	0.00838752
ENSBTAG00000003898	1.51052	11.3588	2.73555e-05	0.00415512
ENSBTAG00000000604	1.51944	2.67487	0.000740638	0.0387034
ENSBTAG00000005728	1.52295	4.22318	5.36303e-07	0.000179693
ENSBTAG00000006453	1.52709	4.20828	2.94262e-05	0.00424333
ENSBTAG00000001021	1.60186	5.60053	0.000343651	0.0247777
ENSBTAG00000000448	1.61186	8.43939	2.08286e-08	1.24884e-05
ENSBTAG00000019349	1.64514	3.78462	1.15877e-09	1.20006e-06
ENSBTAG00000014774	1.66052	4.80063	1.50695e-07	6.35822e-05
ENSBTAG00000001852	1.6813	9.18855	9.09816e-10	1.03646e-06
ENSBTAG00000031788	1.71826	4.23638	2.38574e-06	0.000605047
ENSBTAG00000037509	1.71884	7.83216	1.2069e-07	5.67852e-05
ENSBTAG00000001851	1.74242	5.17938	6.2401e-10	7.89858e-07
ENSBTAG00000012863	1.76209	3.17796	2.39002e-06	0.000605047
ENSBTAG00000001595	1.81648	3.45369	1.0294e-06	0.000308603
ENSBTAG00000021368	1.82481	5.55645	2.4858e-09	2.35985e-06
ENSBTAG00000007763	1.87397	5.49858	4.60815e-12	7.49943e-09
ENSBTAG00000039722	1.91481	3.2927	6.39363e-05	0.00750889
ENSBTAG00000009093	1.94054	3.83493	1.6092e-06	0.000436477
ENSBTAG00000048212	1.97631	3.49094	2.88199e-06	0.000683992
ENSBTAG00000040393	2.01941	7.27306	3.49342e-07	0.000128378
ENSBTAG00000008495	2.08336	2.88707	1.24616e-07	5.67852e-05
ENSBTAG00000005244	2.23761	3.41661	3.5961e-09	2.92619e-06
ENSBTAG00000006991	5.00395	3.87189	4.20658e-29	4.79214e-25

## Sheet: 6-week vs 1-week-DE
ID	logFC	logCPM	P-Value	FDR
ENSBTAG00000027126	-7.98861	2.04151	2.77455e-30	1.04924e-26
ENSBTAG00000008238	-7.76229	3.80663	9.55282e-37	5.41884e-33
ENSBTAG00000012034	-7.07834	11.1765	4.69207e-11	1.56563e-08
ENSBTAG00000015818	-5.76009	2.66447	1.31944e-19	2.49485e-16
ENSBTAG00000022715	-5.17902	5.44435	4.67586e-11	1.56563e-08
ENSBTAG00000005330	-4.71923	5.52323	6.82863e-09	1.12277e-06
ENSBTAG00000020676	-4.15803	3.51689	5.70489e-21	1.29444e-17
ENSBTAG00000034498	-4.13295	6.04541	5.07023e-40	5.75218e-36
ENSBTAG00000044010	-3.63605	2.29538	1.00304e-14	9.48295e-12
ENSBTAG00000003898	1.74061	11.5036	4.00869e-07	3.24847e-05
ENSBTAG00000038878	-3.29097	4.02742	2.02457e-08	2.8711e-06
ENSBTAG00000030484	-3.22338	5.33942	5.09968e-05	0.00154695
ENSBTAG00000048112	-3.11469	2.38385	3.3785e-09	6.28345e-07
ENSBTAG00000012054	-3.08261	3.22309	6.03649e-07	4.36204e-05
ENSBTAG00000011266	-2.86928	3.06419	0.00012228	0.00310351
ENSBTAG00000021518	-2.86283	3.72179	9.90431e-08	1.05013e-05
ENSBTAG00000012780	-2.83023	6.08881	3.83393e-07	3.15188e-05
ENSBTAG00000001382	-2.7288	2.92333	3.73011e-12	2.01515e-09
ENSBTAG00000031814	-2.7027	2.66534	1.25054e-11	5.2546e-09
ENSBTAG00000032821	-2.64799	4.45829	2.31641e-09	4.61047e-07
ENSBTAG00000018223	-2.60604	3.50452	8.4693e-13	6.00526e-10
ENSBTAG00000015498	-2.59088	2.88403	1.81376e-07	1.67293e-05
ENSBTAG00000009382	-2.50598	3.41294	2.70708e-05	0.00099391
ENSBTAG00000015915	-2.45734	5.96833	0.000293651	0.00594906
ENSBTAG00000004231	-2.43173	2.08209	1.41888e-11	5.55076e-09
ENSBTAG00000016165	-2.33729	4.15164	1.26169e-08	1.93431e-06
ENSBTAG00000015129	-2.28291	6.02352	0.000337686	0.00669764
ENSBTAG00000001517	-2.23712	2.59459	8.24009e-11	2.54105e-08
ENSBTAG00000015107	1.37164	10.02	6.47861e-07	4.65189e-05
ENSBTAG00000009836	-2.17871	2.25017	4.14762e-08	5.18916e-06
ENSBTAG00000003994	-2.16592	7.28186	4.62562e-07	3.59436e-05
ENSBTAG00000017040	-2.15005	4.42288	9.75028e-10	2.16896e-07
ENSBTAG00000005596	-2.13303	5.34658	7.63835e-15	7.87792e-12
ENSBTAG00000006035	-2.12226	2.85199	0.000259135	0.00542733
ENSBTAG00000007484	1.3801	9.68259	1.65668e-08	2.47303e-06
ENSBTAG00000012918	-2.07262	6.76314	5.40783e-06	0.000273892
ENSBTAG00000007554	-2.06222	5.87968	0.00102698	0.0153911
ENSBTAG00000038662	-2.05039	5.29893	1.92738e-06	0.000118195
ENSBTAG00000003033	-2.02917	2.45199	1.18899e-09	2.54511e-07
ENSBTAG00000008401	-2.02414	5.83397	4.2825e-10	1.03372e-07
ENSBTAG00000017442	-2.01927	4.05435	1.28983e-17	1.6259e-14
ENSBTAG00000013155	-1.98204	4.83263	6.80625e-05	0.00193645
ENSBTAG00000002215	-1.93289	4.32073	7.44124e-08	8.1962e-06
ENSBTAG00000012164	-1.92605	2.71653	7.22696e-08	8.10256e-06
ENSBTAG00000015810	-1.90787	2.56875	1.9216e-05	0.000739002
ENSBTAG00000013210	-1.90507	3.07477	2.92479e-06	0.000170163
ENSBTAG00000048058	-1.88563	2.46818	4.91121e-06	0.000257894
ENSBTAG00000012567	-1.87654	3.05832	2.71918e-07	2.31948e-05
ENSBTAG00000012894	-1.86272	5.2987	1.53041e-05	0.000620089
ENSBTAG00000015912	-1.85265	6.1725	1.65088e-05	0.000666225
ENSBTAG00000002258	-1.84085	3.07113	5.66231e-06	0.000283213
ENSBTAG00000047502	-1.82471	6.43223	2.95023e-08	3.8919e-06
ENSBTAG00000047420	-1.8083	3.88298	4.63909e-09	8.097e-07
ENSBTAG00000023374	-1.80347	3.20071	1.93443e-12	1.0973e-09
ENSBTAG00000007827	-1.79767	3.43505	1.65645e-05	0.000666225
ENSBTAG00000019669	-1.79436	3.79257	1.7862e-06	0.000111959
ENSBTAG00000008036	-1.78466	4.50091	5.2913e-09	9.09543e-07
ENSBTAG00000010265	1.18274	9.07866	3.37695e-06	0.000190604
ENSBTAG00000008597	-1.76977	3.80038	3.99063e-09	7.1863e-07
ENSBTAG00000007268	-1.75623	4.36012	4.95557e-06	0.000257894
ENSBTAG00000004305	-1.70182	2.72482	1.04965e-07	1.08257e-05
ENSBTAG00000021306	-1.69901	2.29259	0.000100095	0.00267826
ENSBTAG00000012995	-1.6937	2.85612	4.48245e-08	5.52755e-06
ENSBTAG00000003329	-1.69127	2.56418	5.71403e-07	4.26485e-05
ENSBTAG00000002863	1.01717	8.98489	3.10422e-06	0.000178768
ENSBTAG00000027407	-1.68664	4.36004	2.05395e-07	1.86416e-05
ENSBTAG00000012413	-1.67714	3.1768	1.46675e-06	9.61864e-05
ENSBTAG00000020755	-1.66571	4.58766	6.02176e-07	4.36204e-05
ENSBTAG00000012444	-1.66307	2.77118	0.00161888	0.0215262
ENSBTAG00000037778	-1.65999	2.88595	3.75613e-05	0.00125333
ENSBTAG00000017223	-1.65819	5.27495	5.07816e-08	6.0644e-06
ENSBTAG00000004515	-1.64139	4.00994	1.76212e-08	2.5327e-06
ENSBTAG00000002049	1.28073	8.78455	1.51827e-06	9.89931e-05
ENSBTAG00000037811	-1.61686	3.78561	4.76243e-05	0.00148252
ENSBTAG00000016644	-1.61148	2.69376	2.32399e-08	3.17659e-06
ENSBTAG00000003220	-1.6015	2.94674	5.39818e-05	0.00161164
ENSBTAG00000040394	-1.59299	4.77637	0.000100823	0.00268695
ENSBTAG00000015214	-1.55621	6.97393	2.67541e-07	2.30139e-05
ENSBTAG00000024379	-1.54913	2.60946	3.29429e-05	0.00114293
ENSBTAG00000019587	-1.54715	3.04042	0.00165523	0.0217617
ENSBTAG00000019752	-1.54429	4.75273	0.000708076	0.0115088
ENSBTAG00000005615	-1.5348	4.46303	1.39169e-05	0.000578343
ENSBTAG00000016177	-1.53179	2.79301	4.85954e-05	0.00149004
ENSBTAG00000008717	-1.52077	6.24891	4.72917e-08	5.71039e-06
ENSBTAG00000004836	-1.51553	2.87568	0.000242632	0.00515479
ENSBTAG00000012290	-1.50816	2.65034	0.00197169	0.0247442
ENSBTAG00000002317	-1.50238	5.56925	9.97751e-06	0.000447411
ENSBTAG00000002981	-1.49542	3.25357	3.34145e-05	0.00115575
ENSBTAG00000038321	-1.49378	4.098	0.00523607	0.0499388
ENSBTAG00000018020	-1.49016	3.57414	0.000288165	0.00586935
ENSBTAG00000000310	-1.48553	6.87212	0.000120998	0.00308478
ENSBTAG00000021467	-1.48493	6.06243	2.49656e-11	9.13661e-09
ENSBTAG00000017710	1.17555	8.76057	2.43167e-09	4.67582e-07
ENSBTAG00000031004	-1.48169	6.04476	0.00275769	0.0317947
ENSBTAG00000003509	-1.47809	3.32994	4.21245e-07	3.36551e-05
ENSBTAG00000002333	-1.47445	5.08581	0.000275561	0.00567376
ENSBTAG00000010694	-1.4725	2.80193	3.58403e-05	0.00121453
ENSBTAG00000039509	-1.472	4.73287	0.000184447	0.00423786
ENSBTAG00000004510	-1.47053	2.73039	0.000132431	0.00328758
ENSBTAG00000037899	-1.47029	6.38438	8.37364e-06	0.000386737
ENSBTAG00000002821	-1.46267	3.79588	0.000715433	0.0115665
ENSBTAG00000013400	-1.44839	3.51343	0.000204568	0.00455065
ENSBTAG00000006937	-1.44419	2.57615	1.26822e-05	0.000538874
ENSBTAG00000003474	-1.43183	2.55245	5.24903e-05	0.00157958
ENSBTAG00000024814	-1.43162	3.27134	8.30794e-05	0.00229327
ENSBTAG00000020839	-1.43106	2.83024	5.69408e-05	0.00167791
ENSBTAG00000000448	1.96582	8.68475	9.91722e-12	4.32734e-09
ENSBTAG00000032591	-1.42655	2.97146	0.00236487	0.0285117
ENSBTAG00000012885	1.22832	8.51406	1.69083e-05	0.000670716
ENSBTAG00000009144	-1.41528	7.48847	0.00199192	0.0249155
ENSBTAG00000002936	-1.41154	2.83325	3.60264e-07	3.00529e-05
ENSBTAG00000002062	-1.40767	4.06684	6.60314e-06	0.000318777
ENSBTAG00000008074	-1.39758	4.85291	4.35755e-07	3.44742e-05
ENSBTAG00000013848	-1.38406	2.89253	3.52071e-05	0.00120672
ENSBTAG00000018942	-1.37955	2.50515	4.75224e-06	0.000251936
ENSBTAG00000021176	-1.37629	6.04235	1.10996e-05	0.000491895
ENSBTAG00000016116	-1.3751	3.07355	0.000165493	0.00391151
ENSBTAG00000001687	-1.37114	3.45862	2.18439e-08	3.0595e-06
ENSBTAG00000021287	-1.3698	3.012	7.94581e-05	0.00222581
ENSBTAG00000004261	-1.3682	5.62612	1.27768e-06	8.62813e-05
ENSBTAG00000037693	-1.36326	3.59705	0.000754678	0.0119746
ENSBTAG00000014803	-1.3581	4.60676	0.000417847	0.00784847
ENSBTAG00000000802	-1.35583	3.50929	1.90228e-05	0.000736
ENSBTAG00000038093	-1.35509	3.60644	4.83667e-05	0.00149004
ENSBTAG00000021811	-1.35011	3.21851	1.44756e-06	9.54802e-05
ENSBTAG00000022294	-1.34706	3.00442	0.000301225	0.00606997
ENSBTAG00000017704	-1.34269	3.48078	5.93823e-06	0.00029291
ENSBTAG00000000707	-1.33367	2.30521	0.000579335	0.00988354
ENSBTAG00000011766	-1.33041	6.06027	3.28187e-05	0.00114211
ENSBTAG00000019473	-1.32891	2.3616	4.30868e-05	0.00137309
ENSBTAG00000013131	-1.32557	2.37812	4.21233e-05	0.00134616
ENSBTAG00000003018	-1.32369	5.00043	8.17281e-10	1.89226e-07
ENSBTAG00000037533	-1.31939	4.88351	7.16365e-07	5.04793e-05
ENSBTAG00000016948	-1.31787	2.24929	9.02598e-05	0.00247342
ENSBTAG00000016739	-1.31209	3.21976	0.000137405	0.00336688
ENSBTAG00000015361	-1.30747	2.86613	6.17286e-06	0.000301858
ENSBTAG00000001668	-1.30731	3.16755	0.000264261	0.005501
ENSBTAG00000010801	1.2533	8.4129	1.97629e-06	0.000120543
ENSBTAG00000017448	-1.2985	5.60996	0.00196768	0.0247213
ENSBTAG00000005670	-1.29659	5.25288	0.000227132	0.00490822
ENSBTAG00000013066	-1.29505	10.0134	1.57616e-06	0.00010218
ENSBTAG00000008441	-1.29454	2.79535	3.58632e-05	0.00121453
ENSBTAG00000013472	-1.29293	12.0084	0.000205656	0.00455697
ENSBTAG00000011458	-1.29153	3.59066	2.5313e-05	0.000941561
ENSBTAG00000004459	-1.28817	2.87378	0.0036221	0.0385485
ENSBTAG00000027051	-1.28597	2.43288	5.28386e-05	0.00158586
ENSBTAG00000001481	-1.28108	2.98535	1.44837e-05	0.00059752
ENSBTAG00000021133	-1.27968	2.58212	0.00421622	0.0430153
ENSBTAG00000007397	-1.27921	2.26691	0.00336733	0.036396
ENSBTAG00000013103	-1.26617	12.4071	0.000179127	0.00414734
ENSBTAG00000025005	1.66159	8.38973	2.37439e-07	2.08818e-05
ENSBTAG00000030932	-1.25221	2.72202	0.00230893	0.0280759
ENSBTAG00000011658	-1.25143	2.9476	5.09934e-06	0.000262964
ENSBTAG00000012314	-1.24712	6.52751	5.30415e-08	6.26829e-06
ENSBTAG00000009705	-1.24496	5.61738	3.48786e-05	0.00119908
ENSBTAG00000017866	-1.2401	5.71898	0.000964089	0.0146225
ENSBTAG00000015258	-1.24003	2.9603	9.2961e-05	0.00251705
ENSBTAG00000003832	-1.23803	5.0936	4.9345e-06	0.000257894
ENSBTAG00000010179	-1.23384	5.69275	1.03455e-07	1.07679e-05
ENSBTAG00000030650	1.56298	8.27625	1.07297e-07	1.09665e-05
ENSBTAG00000013556	-1.2312	2.25389	7.79168e-05	0.00219347
ENSBTAG00000002490	-1.22877	3.80204	3.25722e-08	4.20899e-06
ENSBTAG00000027409	-1.22781	2.97321	5.7512e-05	0.00169035
ENSBTAG00000004014	-1.22501	6.57384	3.26566e-06	0.000185245
ENSBTAG00000006125	-1.22043	2.67257	0.00020284	0.00453889
ENSBTAG00000047676	-1.21931	3.13663	0.000104559	0.00275225
ENSBTAG00000018248	-1.2189	3.04907	0.000858469	0.0132508
ENSBTAG00000001728	-1.21829	4.12818	4.71862e-05	0.00147473
ENSBTAG00000009420	-1.21318	2.22877	0.000136709	0.00336435
ENSBTAG00000006326	-1.21295	2.59549	0.000372189	0.0071811
ENSBTAG00000010487	-1.21111	3.64406	7.46205e-07	5.16201e-05
ENSBTAG00000016206	1.85721	7.95353	1.15233e-09	2.51407e-07
ENSBTAG00000039571	-1.20946	3.98597	6.86886e-06	0.000326055
ENSBTAG00000019015	-1.19861	5.30764	0.00130745	0.0184642
ENSBTAG00000019230	-1.19824	3.00925	0.00295541	0.0331103
ENSBTAG00000002878	-1.19813	2.58001	0.000148074	0.00357426
ENSBTAG00000031548	-1.18678	4.14101	0.00140468	0.0194343
ENSBTAG00000004093	-1.18655	3.44716	5.91008e-07	4.35123e-05
ENSBTAG00000013881	-1.18646	3.4223	0.000104168	0.00274869
ENSBTAG00000046264	-1.18526	2.95631	0.0031737	0.0348449
ENSBTAG00000031697	-1.18492	2.43876	0.000126529	0.00316882
ENSBTAG00000010657	-1.1824	2.75518	0.000532452	0.00940913
ENSBTAG00000006860	-1.18017	3.16352	0.00435651	0.0442081
ENSBTAG00000000062	-1.18013	3.04509	0.00047443	0.00865339
ENSBTAG00000003887	1.35307	7.8741	4.43353e-11	1.56563e-08
ENSBTAG00000003359	-1.17814	5.20437	5.21828e-07	4.00009e-05
ENSBTAG00000011007	-1.17123	3.05982	6.59352e-05	0.0019034
ENSBTAG00000007898	-1.1683	2.86578	0.00257088	0.0301693
ENSBTAG00000017681	-1.16622	4.21915	0.000247163	0.00522656
ENSBTAG00000021933	-1.16271	4.52471	0.00141898	0.0195605
ENSBTAG00000001429	-1.16092	3.13626	0.000121579	0.00309264
ENSBTAG00000021377	-1.15948	8.22131	3.19698e-05	0.00111599
ENSBTAG00000011115	-1.15236	3.34143	4.15751e-05	0.00133702
ENSBTAG00000027434	-1.14939	2.52482	0.000228597	0.00493048
ENSBTAG00000019700	-1.14938	3.04685	0.00182531	0.0232415
ENSBTAG00000011349	-1.14912	2.86874	0.000326726	0.00650299
ENSBTAG00000020884	-1.14286	3.65001	0.000123005	0.00311493
ENSBTAG00000017738	-1.14266	2.72498	0.000277951	0.00570227
ENSBTAG00000031476	-1.14069	4.49528	0.000451961	0.00836461
ENSBTAG00000019839	-1.13809	5.941	2.51547e-05	0.000938752
ENSBTAG00000008943	-1.13802	2.31329	0.00163717	0.0215727
ENSBTAG00000018240	-1.13641	2.95874	0.000767783	0.0121412
ENSBTAG00000020939	-1.12503	4.24775	0.000491556	0.00889426
ENSBTAG00000002296	-1.12443	3.23	4.78275e-05	0.00148252
ENSBTAG00000004950	-1.1229	4.65525	0.000563076	0.00972313
ENSBTAG00000008612	-1.12045	6.12059	4.78382e-06	0.00025243
ENSBTAG00000007164	-1.12001	6.16712	0.000129681	0.00323347
ENSBTAG00000013054	-1.11853	3.34199	0.000114051	0.00295413
ENSBTAG00000012082	-1.11801	3.63523	0.000574957	0.00983844
ENSBTAG00000006896	-1.11703	3.67875	0.00266824	0.0309521
ENSBTAG00000010219	-1.11455	3.02519	0.000187793	0.00428047
ENSBTAG00000001829	-1.11333	2.46266	0.000540132	0.00950046
ENSBTAG00000020605	-1.11164	5.41617	0.000125686	0.00316869
ENSBTAG00000014069	-1.11116	6.11099	0.00387552	0.0405981
ENSBTAG00000004799	-1.11093	4.67392	4.84707e-07	3.74082e-05
ENSBTAG00000008792	-1.11035	3.18754	0.000597946	0.0100948
ENSBTAG00000012004	-1.11007	4.33538	0.00104114	0.0155418
ENSBTAG00000010158	-1.10856	2.80606	0.0026984	0.0312381
ENSBTAG00000006143	-1.10702	4.19466	4.56204e-05	0.00143369
ENSBTAG00000020643	-1.10646	5.1142	2.44269e-08	3.27509e-06
ENSBTAG00000023652	-1.10168	3.98528	0.00138568	0.0191948
ENSBTAG00000007101	-1.10139	5.24799	0.00171481	0.022183
ENSBTAG00000034985	-1.10009	5.71943	9.09525e-05	0.00247549
ENSBTAG00000012374	-1.09937	5.23032	0.00245033	0.0292621
ENSBTAG00000031184	-1.09738	4.22063	0.000471789	0.0086421
ENSBTAG00000019375	-1.09604	4.47034	0.000167033	0.00393968
ENSBTAG00000009507	-1.09204	4.37067	0.000171952	0.00402226
ENSBTAG00000011327	-1.09119	5.76258	0.000213772	0.00472756
ENSBTAG00000002027	-1.08773	2.54705	0.000781124	0.0122911
ENSBTAG00000010050	-1.08684	6.752	1.65501e-06	0.000105677
ENSBTAG00000021483	-1.08663	4.45383	6.01451e-05	0.0017541
ENSBTAG00000000671	-1.08481	3.08515	0.00134844	0.01884
ENSBTAG00000015145	-1.08463	7.82965	1.36663e-07	1.37207e-05
ENSBTAG00000013406	-1.08099	4.77059	7.0942e-07	5.04793e-05
ENSBTAG00000013523	-1.08014	4.6555	0.000459223	0.00847135
ENSBTAG00000046467	-1.07343	3.31595	0.00512198	0.049416
ENSBTAG00000008462	-1.07144	5.03538	1.30993e-05	0.000550415
ENSBTAG00000020406	-1.06955	3.55309	0.000187223	0.00428047
ENSBTAG00000005850	-1.06953	3.12523	0.00251191	0.0296983
ENSBTAG00000014530	-1.06839	3.86635	0.0031746	0.0348449
ENSBTAG00000011662	-1.064	4.11036	8.7196e-06	0.000400501
ENSBTAG00000011824	-1.06369	7.05919	0.000874281	0.0134218
ENSBTAG00000000758	-1.06206	2.77664	8.23818e-05	0.00228514
ENSBTAG00000012370	-1.05645	8.53381	0.00520547	0.0498364
ENSBTAG00000017016	-1.05084	3.71963	0.00348378	0.0373922
ENSBTAG00000016738	-1.04757	3.4482	4.92558e-05	0.00150622
ENSBTAG00000011913	-1.04051	5.79878	5.4408e-07	4.11506e-05
ENSBTAG00000018281	-1.03948	4.45325	0.0010384	0.0155396
ENSBTAG00000021960	-1.03799	4.11902	0.00093985	0.014293
ENSBTAG00000009719	-1.03498	3.26532	0.00122208	0.0175278
ENSBTAG00000014665	-1.03227	6.05154	0.00102522	0.0153871
ENSBTAG00000019771	-1.03203	4.26706	5.18502e-06	0.000266172
ENSBTAG00000008028	-1.03045	2.68826	0.00262323	0.030555
ENSBTAG00000046101	-1.02828	2.91564	0.002146	0.0264922
ENSBTAG00000033565	-1.02769	3.11879	0.000872396	0.013411
ENSBTAG00000021466	-1.02621	12.4241	0.00168826	0.0220343
ENSBTAG00000003212	-1.02587	3.90504	0.000819223	0.0127316
ENSBTAG00000030278	-1.02514	2.78698	0.000780486	0.0122911
ENSBTAG00000034435	-1.02373	2.46433	0.00229193	0.0279291
ENSBTAG00000007173	-1.02301	6.04348	0.00014279	0.00346145
ENSBTAG00000001116	-1.02282	6.21187	0.000371033	0.007171
ENSBTAG00000024381	-1.02274	3.57804	0.000131723	0.00327718
ENSBTAG00000011079	-1.02208	4.85406	8.8392e-05	0.00242811
ENSBTAG00000009846	-1.02115	4.03282	5.9095e-05	0.00172792
ENSBTAG00000023832	-1.01613	2.71054	0.00301971	0.0335869
ENSBTAG00000009292	-1.01434	3.1012	0.00138236	0.0191948
ENSBTAG00000004556	-1.01234	4.83829	3.98212e-05	0.0013057
ENSBTAG00000031279	-1.0112	3.63128	0.00103963	0.0155396
ENSBTAG00000018347	-1.00911	3.25509	0.000811794	0.0126508
ENSBTAG00000044150	-1.00881	3.7094	2.02781e-05	0.000771997
ENSBTAG00000016041	-1.00779	2.89503	0.00251831	0.0297297
ENSBTAG00000003256	-1.0038	3.55877	0.000112666	0.00293164
ENSBTAG00000005678	-1.0027	5.2425	0.00032491	0.00647821
ENSBTAG00000020854	-1.00156	2.38982	0.00336852	0.036396
ENSBTAG00000001139	-1.00069	2.9097	0.00399008	0.0415297
ENSBTAG00000019554	1.00194	4.73522	0.00117621	0.0169989
ENSBTAG00000012900	-3.4146	7.79697	4.77164e-12	2.46065e-09
ENSBTAG00000015547	1.63743	7.42785	0.00359605	0.0383072
ENSBTAG00000001724	1.00406	4.66945	6.79711e-06	0.000324786
ENSBTAG00000016269	1.01349	7.16387	1.65804e-06	0.000105677
ENSBTAG00000022013	1.17566	7.05127	4.65366e-06	0.000247868
ENSBTAG00000046814	1.08814	7.0484	0.000167977	0.00395373
ENSBTAG00000045568	1.01114	8.86917	0.000344514	0.00679741
ENSBTAG00000006775	1.30467	6.7835	1.00516e-07	1.05588e-05
ENSBTAG00000019663	1.24789	6.7566	4.73139e-08	5.71039e-06
ENSBTAG00000000296	1.21592	6.72888	2.45379e-08	3.27509e-06
ENSBTAG00000021102	1.01736	4.74173	0.000287233	0.00586935
ENSBTAG00000012490	1.01771	7.61739	1.25494e-05	0.000535235
ENSBTAG00000016164	1.01907	6.05488	4.77189e-05	0.00148252
ENSBTAG00000000555	1.0216	7.69409	1.62758e-07	1.53874e-05
ENSBTAG00000015221	1.05966	6.72599	3.79157e-07	3.13981e-05
ENSBTAG00000004165	1.02362	4.98392	6.44399e-06	0.000312423
ENSBTAG00000009541	1.02885	8.16552	1.59353e-07	1.51921e-05
ENSBTAG00000016109	1.03309	3.76982	3.69853e-05	0.00123775
ENSBTAG00000046569	1.03413	4.91735	5.54526e-05	0.00164259
ENSBTAG00000021651	1.03542	4.86373	5.69172e-06	0.000283213
ENSBTAG00000045941	1.03586	3.85595	2.21897e-05	0.000836353
ENSBTAG00000017832	1.00202	6.69824	1.43846e-07	1.40684e-05
ENSBTAG00000047136	1.04176	7.1149	0.000471376	0.0086421
ENSBTAG00000001816	1.04264	4.8812	8.20983e-05	0.00228285
ENSBTAG00000023274	1.04608	8.58335	0.000312495	0.00625265
ENSBTAG00000011101	1.04652	3.17284	0.000188067	0.00428047
ENSBTAG00000001333	1.04676	6.80854	7.61583e-06	0.000358513
ENSBTAG00000008942	1.04689	5.4249	5.57534e-07	4.18889e-05
ENSBTAG00000003512	1.05317	2.64834	0.0012959	0.0184005
ENSBTAG00000016312	1.05568	6.77819	0.00120702	0.0173556
ENSBTAG00000012454	1.36583	6.62206	3.70036e-09	6.77105e-07
ENSBTAG00000040019	1.06029	9.64068	1.75632e-05	0.000689461
ENSBTAG00000012289	1.06043	4.6274	0.000114579	0.00296105
ENSBTAG00000044081	1.06081	3.15451	0.000401786	0.00761307
ENSBTAG00000004409	1.06117	7.62863	1.39561e-08	2.11109e-06
ENSBTAG00000032059	1.27829	6.5147	2.84921e-05	0.0010266
ENSBTAG00000046353	1.06412	6.25056	4.01508e-05	0.00130894
ENSBTAG00000045976	1.06438	6.93754	7.3345e-09	1.17197e-06
ENSBTAG00000038540	1.06568	4.41043	1.56817e-07	1.5077e-05
ENSBTAG00000043556	1.06852	12.6423	6.8135e-06	0.000324786
ENSBTAG00000006160	1.06134	6.30457	3.0687e-06	0.000177625
ENSBTAG00000025071	1.07723	3.74423	0.00144309	0.0197578
ENSBTAG00000021587	1.07939	3.80864	0.00423474	0.0431267
ENSBTAG00000006548	1.08479	5.60978	1.41076e-07	1.39174e-05
ENSBTAG00000016473	1.30878	6.22647	2.16792e-10	5.71978e-08
ENSBTAG00000025191	1.08839	3.52841	0.0012122	0.0174081
ENSBTAG00000038215	1.09384	9.78918	3.26479e-08	4.20899e-06
ENSBTAG00000039812	1.09394	3.23487	0.00038063	0.00728203
ENSBTAG00000043584	1.09449	12.5331	1.90731e-05	0.000736
ENSBTAG00000000897	1.25698	6.11151	2.43249e-07	2.12281e-05
ENSBTAG00000032057	1.09986	5.91547	2.15672e-05	0.000818329
ENSBTAG00000001101	1.10181	2.77443	0.000351774	0.00691479
ENSBTAG00000020363	1.3814	6.10907	2.79116e-05	0.00101501
ENSBTAG00000038527	1.11107	3.43585	0.0014821	0.0200649
ENSBTAG00000002468	1.11378	5.78537	0.000579061	0.00988354
ENSBTAG00000015056	1.63795	6.04791	4.46286e-13	3.50022e-10
ENSBTAG00000043571	1.11797	11.5793	0.000530297	0.00938568
ENSBTAG00000003017	1.11828	4.81421	2.11833e-07	1.90734e-05
ENSBTAG00000039991	1.56217	5.92051	0.000588108	0.0099863
ENSBTAG00000001794	1.1308	4.9499	0.00112676	0.0165157
ENSBTAG00000021516	2.74812	5.84212	2.02311e-10	5.46479e-08
ENSBTAG00000012338	1.14012	5.01281	6.94133e-06	0.000328122
ENSBTAG00000001021	1.14207	5.23809	0.00309076	0.0341761
ENSBTAG00000023411	1.14223	3.1202	0.00195037	0.024531
ENSBTAG00000043560	1.14423	13.3243	4.8221e-05	0.00149004
ENSBTAG00000025496	1.14451	4.47	1.39078e-07	1.38407e-05
ENSBTAG00000040564	1.1515	5.01232	0.00232877	0.0282263
ENSBTAG00000008951	1.15412	7.30755	2.79139e-05	0.00101501
ENSBTAG00000032236	1.15502	10.3779	0.000101134	0.00268705
ENSBTAG00000016234	1.15531	8.25689	3.63069e-06	0.000201913
ENSBTAG00000043582	1.16174	8.78679	0.0007175	0.011579
ENSBTAG00000010672	1.16535	7.2065	5.47274e-09	9.26691e-07
ENSBTAG00000027625	1.16934	6.8284	5.4275e-07	4.11506e-05
ENSBTAG00000016679	1.16973	8.44027	4.37574e-07	3.44742e-05
ENSBTAG00000013303	1.42772	5.70088	9.42119e-11	2.7406e-08
ENSBTAG00000011330	1.17003	6.01406	2.24261e-08	3.10274e-06
ENSBTAG00000005745	1.17269	3.24974	2.68235e-06	0.000156862
ENSBTAG00000000737	1.1734	3.81724	0.000173855	0.0040584
ENSBTAG00000014272	1.17351	7.32931	2.33804e-10	6.02841e-08
ENSBTAG00000005445	1.17399	4.85573	9.95788e-06	0.000447411
ENSBTAG00000012507	1.01684	5.66785	2.04533e-06	0.000123427
ENSBTAG00000019251	1.22351	5.52588	6.11315e-06	0.000300232
ENSBTAG00000003747	1.18459	5.29744	1.76363e-08	2.5327e-06
ENSBTAG00000021535	1.18111	5.27745	3.46788e-06	0.000194768
ENSBTAG00000047788	1.18375	2.61488	0.00398473	0.0415122
ENSBTAG00000012284	1.31372	5.20953	6.76573e-05	0.00193343
ENSBTAG00000003196	1.18791	8.4923	3.84165e-08	4.89703e-06
ENSBTAG00000045497	1.19109	3.15035	0.00279483	0.0319953
ENSBTAG00000007855	1.19679	4.18116	7.15217e-07	5.04793e-05
ENSBTAG00000021813	1.82405	5.03705	1.35884e-11	5.50571e-09
ENSBTAG00000043559	1.20978	8.62234	1.38516e-05	0.000577744
ENSBTAG00000045729	1.21128	3.57059	0.000514867	0.00918422
ENSBTAG00000020334	1.21374	7.05623	0.000287834	0.00586935
ENSBTAG00000014269	-1.21038	4.99916	1.08344e-07	1.09747e-05
ENSBTAG00000031551	1.22036	3.16815	0.000286745	0.00586935
ENSBTAG00000036116	1.22171	12.826	6.98632e-05	0.00198149
ENSBTAG00000002428	1.00307	4.98108	1.52229e-05	0.00061901
ENSBTAG00000002190	1.30087	4.92505	9.31229e-08	9.96679e-06
ENSBTAG00000031723	1.2341	6.87373	5.55358e-06	0.000280024
ENSBTAG00000043577	1.24024	12.4243	3.06758e-05	0.00107745
ENSBTAG00000031866	1.24593	3.15263	0.00163595	0.0215727
ENSBTAG00000011444	1.07528	4.89732	1.09279e-05	0.000486184
ENSBTAG00000007062	1.24916	6.39983	4.02427e-10	1.01456e-07
ENSBTAG00000006136	1.12653	4.87479	7.59915e-09	1.19739e-06
ENSBTAG00000034991	1.25518	2.65522	1.24926e-05	0.000534827
ENSBTAG00000018948	-1.48301	4.87241	5.24265e-06	0.000267918
ENSBTAG00000008091	1.25775	10.4906	1.54403e-07	1.49718e-05
ENSBTAG00000003504	1.27653	5.57717	2.36983e-09	4.63546e-07
ENSBTAG00000043564	1.27816	8.95026	1.99265e-07	1.82311e-05
ENSBTAG00000016240	1.16988	4.86872	1.81225e-07	1.67293e-05
ENSBTAG00000012945	1.32722	4.84791	0.000525165	0.00932395
ENSBTAG00000000451	1.28408	4.16865	0.0002195	0.00481668
ENSBTAG00000043568	1.28633	11.2173	3.25533e-06	0.000185245
ENSBTAG00000044125	1.29588	3.73957	0.0001419	0.00345792
ENSBTAG00000043550	1.29848	13.3278	2.97006e-05	0.00105949
ENSBTAG00000034662	1.29848	5.83805	0.000160547	0.00382648
ENSBTAG00000007332	1.29912	4.40142	0.00059386	0.0100474
ENSBTAG00000035286	1.10364	4.61304	1.71368e-07	1.60675e-05
ENSBTAG00000001288	1.95148	4.55951	1.43195e-09	2.95372e-07
ENSBTAG00000031788	2.14926	4.53272	2.84963e-09	5.38818e-07
ENSBTAG00000019349	2.59109	4.49813	1.76529e-19	2.86104e-16
ENSBTAG00000005372	1.34442	4.40426	1.79895e-06	0.000112138
ENSBTAG00000045787	1.32547	4.25646	1.3364e-06	8.91847e-05
ENSBTAG00000011482	-1.26459	4.39498	9.36057e-06	0.000424783
ENSBTAG00000031679	1.33854	10.0991	2.84558e-05	0.0010266
ENSBTAG00000040193	1.33863	4.22355	3.07199e-07	2.60087e-05
ENSBTAG00000038865	1.34193	4.4334	1.29528e-06	8.69526e-05
ENSBTAG00000002138	1.5793	4.37084	5.68139e-06	0.000283213
ENSBTAG00000006453	1.72612	4.35069	3.87047e-05	0.00128013
ENSBTAG00000000442	1.35778	5.90146	5.7738e-06	0.000286043
ENSBTAG00000010462	1.40759	4.11043	8.7516e-08	9.54681e-06
ENSBTAG00000001788	-1.42688	3.98674	7.28481e-08	8.10256e-06
ENSBTAG00000022142	1.36862	4.60319	6.22209e-08	7.18599e-06
ENSBTAG00000031376	1.36927	12.3711	9.73229e-05	0.00262263
ENSBTAG00000003205	1.36982	6.10137	0.00191569	0.0242291
ENSBTAG00000031913	1.3705	5.16623	0.000404401	0.00764655
ENSBTAG00000000185	-2.23614	3.94996	1.58855e-06	0.000102398
ENSBTAG00000016239	1.37687	5.98454	3.38643e-05	0.00116775
ENSBTAG00000033076	1.00719	3.94075	0.0025266	0.0297966
ENSBTAG00000001595	2.334	3.83109	4.27431e-10	1.03372e-07
ENSBTAG00000032908	1.02165	3.82407	0.00333825	0.0362763
ENSBTAG00000045914	1.39489	5.42525	8.26275e-05	0.00228636
ENSBTAG00000009359	1.39686	8.50854	0.000333465	0.0066255
ENSBTAG00000043561	1.39809	16.0401	7.21177e-08	8.10256e-06
ENSBTAG00000006538	-1.23329	3.82292	0.00237854	0.028646
ENSBTAG00000006655	1.41607	5.21204	0.00046721	0.00859076
ENSBTAG00000026758	1.42416	3.22008	0.000353138	0.00691497
ENSBTAG00000017794	1.20589	3.81856	0.00082641	0.0128082
ENSBTAG00000001102	1.42784	7.18564	1.31691e-09	2.76673e-07
ENSBTAG00000019855	1.43337	3.23411	2.85042e-05	0.0010266
ENSBTAG00000019994	1.435	5.44371	0.000370186	0.00716914
ENSBTAG00000002044	1.03994	3.68904	0.00014234	0.00345792
ENSBTAG00000039555	1.43765	3.62112	0.00073214	0.0117318
ENSBTAG00000005244	1.45113	2.82702	0.00177773	0.0228642
ENSBTAG00000045504	1.4749	7.36988	0.00024374	0.00516865
ENSBTAG00000023823	1.49182	6.07283	3.04474e-05	0.00107275
ENSBTAG00000008103	1.49566	9.07697	1.70623e-06	0.00010754
ENSBTAG00000046117	1.51948	5.36332	0.00278301	0.0319891
ENSBTAG00000019390	1.52016	8.03614	5.19585e-10	1.22806e-07
ENSBTAG00000006343	1.52273	7.32249	6.27072e-08	7.18599e-06
ENSBTAG00000018647	1.13817	3.65793	5.0901e-05	0.00154695
ENSBTAG00000017955	1.53729	4.65817	3.96493e-06	0.000218173
ENSBTAG00000039406	1.54657	7.88173	1.88418e-10	5.21365e-08
ENSBTAG00000021695	1.54898	5.41938	9.40834e-11	2.7406e-08
ENSBTAG00000018041	1.55313	7.99827	1.7432e-12	1.04087e-09
ENSBTAG00000000313	1.11384	3.44304	4.52083e-05	0.00142469
ENSBTAG00000032899	1.56248	4.6801	5.94483e-07	4.35123e-05
ENSBTAG00000009477	1.00884	3.40828	0.000548784	0.0095784
ENSBTAG00000032051	1.57491	5.37912	2.97909e-05	0.00105949
ENSBTAG00000013358	1.57628	4.86068	0.00401884	0.0416762
ENSBTAG00000020729	1.5792	7.46913	1.35831e-12	8.76622e-10
ENSBTAG00000007449	-2.12035	3.38041	2.03291e-06	0.000123334
ENSBTAG00000020704	1.31737	3.34525	4.40769e-07	3.44864e-05
ENSBTAG00000043563	1.58683	11.4794	8.78241e-06	0.00040176
ENSBTAG00000014555	1.60844	2.83186	1.21568e-05	0.000526408
ENSBTAG00000012344	1.61201	5.74204	2.31653e-07	2.06723e-05
ENSBTAG00000021340	1.6211	3.45142	6.58012e-09	1.09782e-06
ENSBTAG00000016609	1.58307	3.29975	8.37393e-06	0.000386737
ENSBTAG00000002842	1.63058	3.18228	2.47533e-06	0.000146264
ENSBTAG00000000477	1.43751	3.1811	4.23987e-06	0.000229054
ENSBTAG00000001032	1.64	3.53467	0.000601004	0.0101313
ENSBTAG00000011027	1.64052	6.50712	7.89504e-12	3.73205e-09
ENSBTAG00000030973	1.64577	4.06317	1.60539e-09	3.25234e-07
ENSBTAG00000043546	1.65043	9.78805	1.23092e-05	0.00053098
ENSBTAG00000019460	1.65475	3.14679	1.70242e-08	2.5083e-06
ENSBTAG00000021444	-1.30497	3.16638	6.33349e-05	0.00183769
ENSBTAG00000005728	1.68696	4.32152	4.09919e-07	3.29825e-05
ENSBTAG00000027832	1.37915	3.15033	6.74037e-05	0.00193105
ENSBTAG00000005685	1.81746	3.05534	3.54119e-07	2.97591e-05
ENSBTAG00000004414	1.74788	2.31582	0.00104739	0.015594
ENSBTAG00000012251	1.76704	4.3482	3.28612e-18	4.66013e-15
ENSBTAG00000014774	1.78667	4.86573	7.21139e-09	1.16876e-06
ENSBTAG00000014534	1.79132	9.03697	2.67768e-07	2.30139e-05
ENSBTAG00000025652	1.36079	2.93406	0.000241046	0.00513461
ENSBTAG00000001852	1.81908	9.26405	9.59438e-12	4.32734e-09
ENSBTAG00000003721	-1.78141	2.86456	6.3858e-06	0.000310931
ENSBTAG00000005681	1.83701	7.5401	4.16519e-09	7.38345e-07
ENSBTAG00000000835	1.00685	2.78409	0.00113251	0.0165771
ENSBTAG00000030575	1.88702	3.3451	2.28649e-06	0.000135813
ENSBTAG00000027930	1.89357	4.70834	0.000193073	0.00436338
ENSBTAG00000020416	1.09627	2.74786	0.00194215	0.0244819
ENSBTAG00000001981	1.95565	2.88968	0.000398873	0.00757993
ENSBTAG00000018245	-1.69009	2.6703	1.06577e-08	1.65632e-06
ENSBTAG00000007024	1.9763	3.94908	0.000152389	0.00366994
ENSBTAG00000020859	2.0068	3.05308	8.28724e-11	2.54105e-08
ENSBTAG00000012863	2.09896	3.41028	5.7609e-12	2.84163e-09
ENSBTAG00000021220	2.10806	3.70723	2.33236e-07	2.06723e-05
ENSBTAG00000017797	1.53356	2.65817	4.17725e-05	0.00133873
ENSBTAG00000011963	2.18209	5.20299	0.000238514	0.00509593
ENSBTAG00000039722	2.18524	3.41521	4.16231e-08	5.18916e-06
ENSBTAG00000037509	2.1936	8.17695	1.27048e-10	3.6034e-08
ENSBTAG00000007763	2.20575	5.72632	3.18596e-21	9.03618e-18
ENSBTAG00000009093	2.21299	4.0025	8.72728e-10	1.98022e-07
ENSBTAG00000025035	2.22259	3.771	3.69572e-13	3.22523e-10
ENSBTAG00000037856	2.26828	3.24447	9.254e-08	9.96679e-06
ENSBTAG00000015362	-1.62465	2.60538	7.45435e-07	5.16201e-05
ENSBTAG00000038430	2.38564	4.23774	0.000184531	0.00423786
ENSBTAG00000021368	2.42025	6.00946	4.03368e-16	4.57621e-13
ENSBTAG00000026708	2.43773	4.18742	1.39085e-12	8.76622e-10
ENSBTAG00000048212	2.59045	3.96354	4.62789e-13	3.50022e-10
ENSBTAG00000030690	-1.1786	2.54815	0.000511254	0.00913414
ENSBTAG00000004952	-1.4206	2.50056	8.00309e-05	0.00223633
ENSBTAG00000021120	2.82855	4.01743	5.74741e-11	1.86298e-08
ENSBTAG00000040393	2.9191	7.99697	1.49432e-11	5.65102e-09
ENSBTAG00000027213	3.24991	4.77541	3.56836e-05	0.00121453
ENSBTAG00000034580	3.6491	5.05335	1.24506e-05	0.000534827
ENSBTAG00000032764	4.06439	5.88316	2.90806e-05	0.00104405
ENSBTAG00000034185	5.04085	6.63919	5.39364e-06	0.000273892

## Sheet: 6-week vs 3-week-DE
ID	logFC	logCPM	P-Value	FDR
ENSBTAG00000012034	-2.5208	6.77307	5.116e-06	0.0113115
ENSBTAG00000034498	-1.78355	3.94659	9.13062e-09	5.04695e-05
ENSBTAG00000016165	-1.68425	3.56223	5.47926e-07	0.00201911
ENSBTAG00000037554	-1.3954	3.8776	6.6863e-06	0.0123195
ENSBTAG00000023374	-1.33131	2.78812	5.88284e-05	0.045466
ENSBTAG00000012344	1.38107	5.72818	8.76299e-06	0.0125973
ENSBTAG00000043553	1.56938	5.63844	3.069e-05	0.0308435
ENSBTAG00000007024	2.11498	3.83975	6.16906e-05	0.045466
ENSBTAG00000027225	2.3555	3.46594	4.37074e-05	0.0371681
ENSBTAG00000021120	2.62624	3.96358	2.08014e-10	2.2996e-06
ENSBTAG00000027213	3.53044	4.66783	9.11611e-06	0.0125973
ENSBTAG00000034185	4.84081	6.5591	1.20881e-05	0.0148482

## Sheet: DE-M10-overlap
M10 genes
ID	Symbol
ENSBTAG00000037453	20ALPHA-HSD
ENSBTAG00000010326	AADAT
ENSBTAG00000020607	ABCB6
ENSBTAG00000021090	ABCC1
ENSBTAG00000010339	ABHD11
ENSBTAG00000001420	ABHD12
ENSBTAG00000037377	ABHD14B
ENSBTAG00000032951	ABHD17C
ENSBTAG00000002863	ACAA2
ENSBTAG00000017567	ACACA
ENSBTAG00000010579	ACADL
ENSBTAG00000007484	ACADS
ENSBTAG00000018041	ACADSB
ENSBTAG00000012885	ACAT1
ENSBTAG00000000555	ACO1
ENSBTAG00000046814	ACOT2
ENSBTAG00000021301	ACSF2
ENSBTAG00000015968	ACSF3
ENSBTAG00000017258	ACSL3
ENSBTAG00000048262	ACTR5
ENSBTAG00000011180	ACTR8
ENSBTAG00000018114	ACVR2A
ENSBTAG00000013163	ADAM33
ENSBTAG00000014207	ADAMTS10
ENSBTAG00000005464	ADCY6
ENSBTAG00000016007	ADH5
ENSBTAG00000006991	ADH6
ENSBTAG00000011072	ADK
ENSBTAG00000017981	ADRB3
ENSBTAG00000004895	AFAP1L2
ENSBTAG00000007125	AFMID
ENSBTAG00000009384	AGTRAP
ENSBTAG00000018101	AHCY
ENSBTAG00000006838	AIFM1
ENSBTAG00000001165	AIFM2
ENSBTAG00000017527	AIM1
ENSBTAG00000006305	AK1
ENSBTAG00000017605	AK2
ENSBTAG00000017411	AK5
ENSBTAG00000000497	AKR1A1
ENSBTAG00000022571	AKR1C3
ENSBTAG00000022564	AKR1C4
ENSBTAG00000037509	AKR1C4
ENSBTAG00000008103	ALDH1A1
ENSBTAG00000008743	ALDH2
ENSBTAG00000030335	ALDH4A1
ENSBTAG00000002189	ALG1
ENSBTAG00000004422	ALG14
ENSBTAG00000025540	ALKBH7
ENSBTAG00000008951	ALPL
ENSBTAG00000018746	ALS2CR13
ENSBTAG00000021813	AMACR
ENSBTAG00000001937	ANAPC11
ENSBTAG00000004041	ANKRD10
ENSBTAG00000035244	ANKRD39
ENSBTAG00000044117	ANKRD45
ENSBTAG00000009997	ANO1
ENSBTAG00000018499	ANXA8
ENSBTAG00000046264	AOC3
ENSBTAG00000011583	APEH
ENSBTAG00000013177	APEX2
ENSBTAG00000000404	APOA1BP
ENSBTAG00000040244	APOL3
ENSBTAG00000026813	AQP5
ENSBTAG00000012782	AQP6
ENSBTAG00000047531	ARHGAP4
ENSBTAG00000000684	ARHGEF10L
ENSBTAG00000012361	ARHGEF11
ENSBTAG00000013141	ARPM1
ENSBTAG00000020485	ARRB1
ENSBTAG00000003084	ART1
ENSBTAG00000010954	ART3
ENSBTAG00000036127	AS3MT
ENSBTAG00000000978	ASH2L
ENSBTAG00000011837	ASNA1
ENSBTAG00000014140	ATP1B3
ENSBTAG00000013315	ATP5B
ENSBTAG00000013930	ATP5C1
ENSBTAG00000000550	ATP5D
ENSBTAG00000018339	ATP5G1
ENSBTAG00000005735	ATP5G2
ENSBTAG00000018278	ATP5O
ENSBTAG00000043584	ATP6
ENSBTAG00000006342	ATPIF1
ENSBTAG00000001851	AURKC
ENSBTAG00000016913	AVIL
ENSBTAG00000007175	AVPR1A
ENSBTAG00000012330	B2M
ENSBTAG00000044063	B4GALT6
ENSBTAG00000025760	BAAT
ENSBTAG00000004139	BACH1
ENSBTAG00000005197	BAZ1B
ENSBTAG00000020547	BCAP31
ENSBTAG00000000835	BCAS1
ENSBTAG00000002663	BCAS3
ENSBTAG00000009172	BCAT2
ENSBTAG00000016037	BCKDHA
ENSBTAG00000012096	BCKDHB
ENSBTAG00000010524	BCKDK
ENSBTAG00000019692	BCL2L2
ENSBTAG00000000448	BDH1
ENSBTAG00000002526	BDH2
ENSBTAG00000020800	BEND7
ENSBTAG00000030575	BHLHE41
ENSBTAG00000010508	BLVRB
ENSBTAG00000012870	BMP5
ENSBTAG00000015362	BMP7
ENSBTAG00000004064	BPNT1
ENSBTAG00000011074	BRD2
ENSBTAG00000006971	BRD9
ENSBTAG00000007776	BRPF1
ENSBTAG00000016648	BSG
ENSBTAG00000012725	C10H14ORF93
ENSBTAG00000008765	C11H2ORF7
ENSBTAG00000014150	C11H9orf16
ENSBTAG00000016062	C14orf28
ENSBTAG00000006403	C16H1orf115
ENSBTAG00000006089	C17orf80
ENSBTAG00000011861	C21H15ORF26
ENSBTAG00000019533	C23H6ORF105
ENSBTAG00000002735	C25H16ORF13
ENSBTAG00000019995	C29H11orf73
ENSBTAG00000019231	C2orf47
ENSBTAG00000021079	C3H1ORF210
ENSBTAG00000044159	C4orf33
ENSBTAG00000039708	C9orf172
ENSBTAG00000032236	CA1
ENSBTAG00000017969	CA4
ENSBTAG00000033222	CALR3
ENSBTAG00000012653	CAMK2B
ENSBTAG00000005657	CAMK2N2
ENSBTAG00000000829	CARKL
ENSBTAG00000006250	CASC3
ENSBTAG00000020884	CASP13
ENSBTAG00000015718	CASP8
ENSBTAG00000014555	CASS4
ENSBTAG00000020980	CAT
ENSBTAG00000007206	CBR1
ENSBTAG00000018688	CBR3
ENSBTAG00000022013	CBR4
ENSBTAG00000000462	CCDC102A
ENSBTAG00000017011	CCDC125
ENSBTAG00000017794	CCDC153
ENSBTAG00000008614	CCDC155
ENSBTAG00000003393	CCDC157
ENSBTAG00000012157	CCDC158
ENSBTAG00000012069	CCDC167
ENSBTAG00000008808	CCDC17
ENSBTAG00000000021	CCDC53
ENSBTAG00000019746	CCDC66
ENSBTAG00000000049	CCDC77
ENSBTAG00000007191	CCL5
ENSBTAG00000033685	CCNJ
ENSBTAG00000006370	CCT3
ENSBTAG00000038263	CD1A
ENSBTAG00000004403	CD320
ENSBTAG00000006453	CD3G
ENSBTAG00000004976	CDCA7L
ENSBTAG00000005728	CDHR4
ENSBTAG00000010534	CDK4
ENSBTAG00000007766	CDK5
ENSBTAG00000004475	CDK5R1
ENSBTAG00000009315	CDON
ENSBTAG00000035556	CDV3
ENSBTAG00000014092	CELF6
ENSBTAG00000011021	CES1
ENSBTAG00000005093	CES2
ENSBTAG00000011164	CES5A
ENSBTAG00000048122	CFD
ENSBTAG00000022032	CHCHD10
ENSBTAG00000024723	CHCHD3
ENSBTAG00000007939	CHMP2B
ENSBTAG00000021306	CHRDL2
ENSBTAG00000007480	CIRBP
ENSBTAG00000003634	CISD1
ENSBTAG00000046569	CISD3
ENSBTAG00000012274	CIZ1
ENSBTAG00000007502	CKMT1
ENSBTAG00000011333	CLASP2
ENSBTAG00000038215	CLCA2
ENSBTAG00000007051	CLDN23
ENSBTAG00000005408	CLK1
ENSBTAG00000019414	CLK4
ENSBTAG00000014712	CLPP
ENSBTAG00000008129	CLSTN3
ENSBTAG00000004165	CLYBL
ENSBTAG00000010801	CMBL
ENSBTAG00000035286	CMC1
ENSBTAG00000019213	CNNM4
ENSBTAG00000015361	CNTFR
ENSBTAG00000019911	COA3
ENSBTAG00000006087	COG1
ENSBTAG00000043556	COII
ENSBTAG00000013760	COL4A6
ENSBTAG00000040193	COLQ
ENSBTAG00000007346	COMMD4
ENSBTAG00000019045	COMMD9
ENSBTAG00000012977	COMTD1
ENSBTAG00000000810	COPE
ENSBTAG00000002871	COPS6
ENSBTAG00000005744	COQ2
ENSBTAG00000015761	COQ5
ENSBTAG00000020331	COQ6
ENSBTAG00000001855	COQ9
ENSBTAG00000043561	COX1
ENSBTAG00000045703	COX15
ENSBTAG00000043560	COX3
ENSBTAG00000016079	COX4I1
ENSBTAG00000017267	COX5A
ENSBTAG00000018542	COX5B
ENSBTAG00000012788	COX6A1
ENSBTAG00000023487	COX6B1
ENSBTAG00000012215	CPNE7
ENSBTAG00000014649	CPT2
ENSBTAG00000010215	CREB3L3
ENSBTAG00000008931	CREG1
ENSBTAG00000021161	CREG2
ENSBTAG00000021535	CROT
ENSBTAG00000011726	CRYL1
ENSBTAG00000007829	CSAD
ENSBTAG00000003397	CTBP2
ENSBTAG00000004997	CTNNAL1
ENSBTAG00000008736	CUL1
ENSBTAG00000001635	CUTA
ENSBTAG00000004869	CXADR
ENSBTAG00000018424	CXCR7
ENSBTAG00000020717	CXHXorf36
ENSBTAG00000003321	CXHXORF41
ENSBTAG00000018202	CYB561A3
ENSBTAG00000012012	CYB5A
ENSBTAG00000012232	CYC1
ENSBTAG00000037559	CYP2C18
ENSBTAG00000005450	CYP3A5
ENSBTAG00000015735	CYP4F2
ENSBTAG00000048257	CYP4F3
ENSBTAG00000002847	D2HGDH
ENSBTAG00000018201	DAK
ENSBTAG00000018883	DCTN3
ENSBTAG00000020869	DDC
ENSBTAG00000013145	DDHD2
ENSBTAG00000022027	DDT
ENSBTAG00000021058	DDX42
ENSBTAG00000019663	DECR1
ENSBTAG00000046144	DEFB7
ENSBTAG00000017095	DENND4A
ENSBTAG00000007798	DGAT2L6
ENSBTAG00000020616	DGKH
ENSBTAG00000010297	DHRS11
ENSBTAG00000016109	DHRS12
ENSBTAG00000013501	DHRS13
ENSBTAG00000017665	DHRS4
ENSBTAG00000020729	DHRS7
ENSBTAG00000015833	DHX30
ENSBTAG00000014679	DHX57
ENSBTAG00000002564	DLG4
ENSBTAG00000005372	DLGAP1
ENSBTAG00000001741	DLGAP4
ENSBTAG00000006463	DLST
ENSBTAG00000020878	DMTF1
ENSBTAG00000045887	DMTN
ENSBTAG00000016560	DNAJC4
ENSBTAG00000006082	DNASE2
ENSBTAG00000002190	DOCK8
ENSBTAG00000010395	DOCK9
ENSBTAG00000046957	DOK6
ENSBTAG00000005371	DPAGT1
ENSBTAG00000003578	DPCD
ENSBTAG00000016738	DTX1
ENSBTAG00000027375	DUSP22
ENSBTAG00000010696	DVL1
ENSBTAG00000019336	DVL3
ENSBTAG00000009378	E2F5
ENSBTAG00000009961	E4F1
ENSBTAG00000009287	EBP
ENSBTAG00000002977	ECE1
ENSBTAG00000016313	ECH1
ENSBTAG00000003887	ECHDC1
ENSBTAG00000017710	ECHS1
ENSBTAG00000009965	ECI1
ENSBTAG00000006417	EDC4
ENSBTAG00000014643	EEF1D
ENSBTAG00000015943	EFHA1
ENSBTAG00000016991	EFNB2
ENSBTAG00000002734	EIF3G
ENSBTAG00000011212	EIF3K
ENSBTAG00000015700	ELOVL3
ENSBTAG00000018954	ELP2
ENSBTAG00000015764	EML2
ENSBTAG00000012484	ENDOG
ENSBTAG00000007123	ENSA
ENSBTAG00000002565	ENSBTAG00000002565
ENSBTAG00000002641	ENSBTAG00000002641
ENSBTAG00000003489	ENSBTAG00000003489
ENSBTAG00000006252	ENSBTAG00000006252
ENSBTAG00000007807	ENSBTAG00000007807
ENSBTAG00000008343	ENSBTAG00000008343
ENSBTAG00000009511	ENSBTAG00000009511
ENSBTAG00000010020	ENSBTAG00000010020
ENSBTAG00000011330	ENSBTAG00000011330
ENSBTAG00000011758	ENSBTAG00000011758
ENSBTAG00000015040	ENSBTAG00000015040
ENSBTAG00000016688	ENSBTAG00000016688
ENSBTAG00000017946	ENSBTAG00000017946
ENSBTAG00000017955	ENSBTAG00000017955
ENSBTAG00000018312	ENSBTAG00000018312
ENSBTAG00000019904	ENSBTAG00000019904
ENSBTAG00000020774	ENSBTAG00000020774
ENSBTAG00000021368	ENSBTAG00000021368
ENSBTAG00000022205	ENSBTAG00000022205
ENSBTAG00000022570	ENSBTAG00000022570
ENSBTAG00000022647	ENSBTAG00000022647
ENSBTAG00000023169	ENSBTAG00000023169
ENSBTAG00000023411	ENSBTAG00000023411
ENSBTAG00000023846	ENSBTAG00000023846
ENSBTAG00000023970	ENSBTAG00000023970
ENSBTAG00000024280	ENSBTAG00000024280
ENSBTAG00000024623	ENSBTAG00000024623
ENSBTAG00000024700	ENSBTAG00000024700
ENSBTAG00000025595	ENSBTAG00000025595
ENSBTAG00000025764	ENSBTAG00000025764
ENSBTAG00000026650	ENSBTAG00000026650
ENSBTAG00000027787	ENSBTAG00000027787
ENSBTAG00000027962	ENSBTAG00000027962
ENSBTAG00000030834	ENSBTAG00000030834
ENSBTAG00000032150	ENSBTAG00000032150
ENSBTAG00000032350	ENSBTAG00000032350
ENSBTAG00000032702	ENSBTAG00000032702
ENSBTAG00000032899	ENSBTAG00000032899
ENSBTAG00000034519	ENSBTAG00000034519
ENSBTAG00000034824	ENSBTAG00000034824
ENSBTAG00000036061	ENSBTAG00000036061
ENSBTAG00000036116	ENSBTAG00000036116
ENSBTAG00000037613	ENSBTAG00000037613
ENSBTAG00000038330	ENSBTAG00000038330
ENSBTAG00000038755	ENSBTAG00000038755
ENSBTAG00000038891	ENSBTAG00000038891
ENSBTAG00000039406	ENSBTAG00000039406
ENSBTAG00000040337	ENSBTAG00000040337
ENSBTAG00000040393	ENSBTAG00000040393
ENSBTAG00000043545	ENSBTAG00000043545
ENSBTAG00000043582	ENSBTAG00000043582
ENSBTAG00000045581	ENSBTAG00000045581
ENSBTAG00000046047	ENSBTAG00000046047
ENSBTAG00000046131	ENSBTAG00000046131
ENSBTAG00000046180	ENSBTAG00000046180
ENSBTAG00000046324	ENSBTAG00000046324
ENSBTAG00000046579	ENSBTAG00000046579
ENSBTAG00000046595	ENSBTAG00000046595
ENSBTAG00000047265	ENSBTAG00000047265
ENSBTAG00000047324	ENSBTAG00000047324
ENSBTAG00000047441	ENSBTAG00000047441
ENSBTAG00000047988	ENSBTAG00000047988
ENSBTAG00000048013	ENSBTAG00000048013
ENSBTAG00000048275	ENSBTAG00000048275
ENSBTAG00000008197	EPOR
ENSBTAG00000009990	EPS15L1
ENSBTAG00000039275	ERAP2
ENSBTAG00000009804	ERP44
ENSBTAG00000007106	ES1
ENSBTAG00000003415	ESD
ENSBTAG00000012490	ETFA
ENSBTAG00000020449	ETFB
ENSBTAG00000016679	ETFDH
ENSBTAG00000004379	ETHE1
ENSBTAG00000004277	EVC2
ENSBTAG00000020215	EXOC2
ENSBTAG00000018925	EXOSC3
ENSBTAG00000047330	FABP5
ENSBTAG00000013131	FAM110D
ENSBTAG00000031631	FAM132A
ENSBTAG00000011140	FAM162A
ENSBTAG00000002467	FAM173A
ENSBTAG00000005932	FAM184B
ENSBTAG00000010387	FAM188A
ENSBTAG00000008537	FAM219A
ENSBTAG00000019194	FAM35A
ENSBTAG00000033136	FAM36A
ENSBTAG00000023207	FAM3D
ENSBTAG00000008860	FAM65A
ENSBTAG00000021928	FAM69B
ENSBTAG00000024291	FAM71F2
ENSBTAG00000017118	FAM8A1
ENSBTAG00000013931	FAM96B
ENSBTAG00000021870	FAM98B
ENSBTAG00000022917	FANK1
ENSBTAG00000009061	FAR1
ENSBTAG00000031786	FAU
ENSBTAG00000019554	FBP2
ENSBTAG00000025148	FBXL12
ENSBTAG00000003952	FBXL2
ENSBTAG00000020303	FBXO38
ENSBTAG00000020924	FBXW9
ENSBTAG00000013537	FER1L6
ENSBTAG00000021688	FH
ENSBTAG00000020030	FITM2
ENSBTAG00000047083	FJX1
ENSBTAG00000008010	FLCN
ENSBTAG00000003440	FRRS1
ENSBTAG00000002477	FTSJ2
ENSBTAG00000030434	FUCA1
ENSBTAG00000040005	FXYD3
ENSBTAG00000002813	GAB1
ENSBTAG00000017239	GABBR1
ENSBTAG00000013810	GABBR2
ENSBTAG00000015371	GABPB2
ENSBTAG00000003033	GADD45G
ENSBTAG00000009093	GAL3ST2
ENSBTAG00000001124	GALC
ENSBTAG00000004011	GALK2
ENSBTAG00000004112	GAMT
ENSBTAG00000008866	GANC
ENSBTAG00000014731	GAPDH
ENSBTAG00000005586	GATM
ENSBTAG00000011431	GBA2
ENSBTAG00000020363	GBA3
ENSBTAG00000003064	GCFC
ENSBTAG00000013477	GCHFR
ENSBTAG00000007842	GCLM
ENSBTAG00000012125	GDI1
ENSBTAG00000027795	GFM1
ENSBTAG00000007534	GGH
ENSBTAG00000032829	GHITM
ENSBTAG00000001835	GJA1
ENSBTAG00000009284	GLS2
ENSBTAG00000021192	GLTSCR2
ENSBTAG00000021695	GLYCTK
ENSBTAG00000001160	GMEB1
ENSBTAG00000047664	GNAZ
ENSBTAG00000011317	GOLGA2
ENSBTAG00000048011	GPR160
ENSBTAG00000018799	GPSM1
ENSBTAG00000007835	GPT
ENSBTAG00000014974	GRAMD3
ENSBTAG00000015402	GREB1
ENSBTAG00000004518	GRHL2
ENSBTAG00000010284	GSK3B
ENSBTAG00000007115	GSR
ENSBTAG00000003504	GSS
ENSBTAG00000006546	GSTA2
ENSBTAG00000009839	GSTK1
ENSBTAG00000016472	GSTM2
ENSBTAG00000037673	GSTM4
ENSBTAG00000008587	GSTT3
ENSBTAG00000006126	GTF3C1
ENSBTAG00000016582	GTF3C6
ENSBTAG00000014442	GTPBP5
ENSBTAG00000030503	H2AFJ
ENSBTAG00000002049	HADH
ENSBTAG00000010083	HADHB
ENSBTAG00000012113	HCCS
ENSBTAG00000026819	HDAC7
ENSBTAG00000009911	HDC
ENSBTAG00000003340	HDDC2
ENSBTAG00000018637	HDDC3
ENSBTAG00000002842	HEATR4
ENSBTAG00000022847	HEATR5A
ENSBTAG00000021210	HES2
ENSBTAG00000007787	HIBCH
ENSBTAG00000011444	HINT2
ENSBTAG00000001252	HIVEP1
ENSBTAG00000047668	HMG20B
ENSBTAG00000021832	HMGCL
ENSBTAG00000003898	HMGCS2
ENSBTAG00000010533	HMGXB4
ENSBTAG00000021039	HNRNPM
ENSBTAG00000012721	HOGA1
ENSBTAG00000024341	HOXA6
ENSBTAG00000001455	HOXA7
ENSBTAG00000025009	HOXB9
ENSBTAG00000009634	HOXC5
ENSBTAG00000025942	HPGD
ENSBTAG00000014685	HPRT1
ENSBTAG00000002853	HRC
ENSBTAG00000001447	HRH1
ENSBTAG00000017779	HSD17B10
ENSBTAG00000031679	HSD17B13
ENSBTAG00000031295	HSDL2
ENSBTAG00000018732	HSPA12B
ENSBTAG00000011419	HSPA9
ENSBTAG00000020124	HTRA2
ENSBTAG00000012582	IARS2
ENSBTAG00000003303	ICT1
ENSBTAG00000020527	IDH1
ENSBTAG00000006227	IDH3A
ENSBTAG00000018813	IDH3B
ENSBTAG00000004075	IDI1
ENSBTAG00000030932	IFI44L
ENSBTAG00000019015	IFITM3
ENSBTAG00000001101	IFNLR1
ENSBTAG00000010549	IFRD1
ENSBTAG00000007062	IGFBP5
ENSBTAG00000009455	IL12RB2
ENSBTAG00000008299	IL20RB
ENSBTAG00000003307	IMMT
ENSBTAG00000043951	IMPA2
ENSBTAG00000000296	IMPDH1
ENSBTAG00000009806	INVS
ENSBTAG00000021853	IP6K2
ENSBTAG00000011197	IPMK
ENSBTAG00000004452	IPO9
ENSBTAG00000000897	IQGAP2
ENSBTAG00000003237	IQSEC1
ENSBTAG00000046841	IRF2BP2
ENSBTAG00000002849	IRF6
ENSBTAG00000004409	IVD
ENSBTAG00000010976	KANK1
ENSBTAG00000002693	KANSL2
ENSBTAG00000000973	KCNJ15
ENSBTAG00000010802	KCNK7
ENSBTAG00000018975	KCNT1
ENSBTAG00000045601	KCTD21
ENSBTAG00000002440	KIF7
ENSBTAG00000044097	KLF7
ENSBTAG00000021969	KLHL29
ENSBTAG00000030769	KPTN
ENSBTAG00000004905	KRT19
ENSBTAG00000006807	KRT35
ENSBTAG00000032277	KYNU
ENSBTAG00000003061	LAMA5
ENSBTAG00000007399	LAMP2
ENSBTAG00000003001	LAMTOR1
ENSBTAG00000013169	LCMT1
ENSBTAG00000006779	LDHD
ENSBTAG00000016312	LGALS4
ENSBTAG00000010677	LIMCH1
ENSBTAG00000039234	LIPK
ENSBTAG00000016320	LMO1
ENSBTAG00000010867	LONP2
ENSBTAG00000003675	LPHN1
ENSBTAG00000019711	LRMP
ENSBTAG00000017964	LRRC51
ENSBTAG00000001567	LRRK1
ENSBTAG00000009111	LRRN5
ENSBTAG00000015312	LTBR
ENSBTAG00000000585	LY6G6C
ENSBTAG00000010961	LYRM7
ENSBTAG00000013278	MAGIX
ENSBTAG00000011779	MAL2
ENSBTAG00000027916	MALT1
ENSBTAG00000011373	MAML3
ENSBTAG00000030622	MANSC4
ENSBTAG00000016206	MAOA
ENSBTAG00000017618	MAP3K10
ENSBTAG00000007084	MAP3K14
ENSBTAG00000019855	MAP3K15
ENSBTAG00000014792	MAP4K5
ENSBTAG00000014459	MAP6D1
ENSBTAG00000030301	MAP7D1
ENSBTAG00000010007	MAPK13
ENSBTAG00000001014	MAPK7
ENSBTAG00000030179	MAPK8IP2
ENSBTAG00000002211	MAPK8IP3
ENSBTAG00000012808	MASP2
ENSBTAG00000006080	MAST1
ENSBTAG00000020444	MAST2
ENSBTAG00000037457	MBD2
ENSBTAG00000003148	MCM3AP
ENSBTAG00000014089	MDS018
ENSBTAG00000005681	ME1
ENSBTAG00000016269	ME2
ENSBTAG00000017253	MECR
ENSBTAG00000008130	MED10
ENSBTAG00000011790	MED14
ENSBTAG00000000382	MED27
ENSBTAG00000008624	MESDC1
ENSBTAG00000016910	METTL21B
ENSBTAG00000025005	METTL7A
ENSBTAG00000005104	MGAT5B
ENSBTAG00000026501	MGC127055
ENSBTAG00000001932	MGC142781
ENSBTAG00000010381	MGC151858
ENSBTAG00000037856	MGC152281
ENSBTAG00000002843	MGC160092
ENSBTAG00000018999	MGRN1
ENSBTAG00000008541	MGST1
ENSBTAG00000010265	MGST3
ENSBTAG00000010720	MIB2
ENSBTAG00000021802	MIEN1
ENSBTAG00000030168	MIF4GD
ENSBTAG00000016936	MIR1199
ENSBTAG00000008306	MKRN1
ENSBTAG00000004248	MLYCD
ENSBTAG00000012800	MMAA
ENSBTAG00000012919	MMP15
ENSBTAG00000002145	MMP17
ENSBTAG00000040567	MMP27
ENSBTAG00000003510	MMRN2
ENSBTAG00000007008	MOK
ENSBTAG00000026886	MP68
ENSBTAG00000027879	MPC1
ENSBTAG00000030648	MPST
ENSBTAG00000000417	MRPL12
ENSBTAG00000011760	MRPL14
ENSBTAG00000012752	MRPL2
ENSBTAG00000001520	MRPL24
ENSBTAG00000022009	MRPL38
ENSBTAG00000019542	MRPL39
ENSBTAG00000019830	MRPL46
ENSBTAG00000007409	MRPS15
ENSBTAG00000000950	MRPS16
ENSBTAG00000006936	MRPS18B
ENSBTAG00000047608	MRPS22
ENSBTAG00000000084	MRPS30
ENSBTAG00000005285	MRPS33
ENSBTAG00000026415	MRPS34
ENSBTAG00000006369	MRPS35
ENSBTAG00000016133	MRPS7
ENSBTAG00000004979	MRS2
ENSBTAG00000010875	MSX1
ENSBTAG00000001595	MT1E
ENSBTAG00000047606	MTA1
ENSBTAG00000004073	MTA3
ENSBTAG00000043564	MT-ATP8
ENSBTAG00000043550	MT-CYB
ENSBTAG00000009641	MTHFD1
ENSBTAG00000012446	MTHFSD
ENSBTAG00000043568	MT-ND3
ENSBTAG00000043577	MT-ND4
ENSBTAG00000043559	MT-ND4L
ENSBTAG00000043546	MT-ND6
ENSBTAG00000020407	MTSS1
ENSBTAG00000014840	MTX1
ENSBTAG00000021456	MUS81
ENSBTAG00000014272	MUT
ENSBTAG00000003512	MYH7B
ENSBTAG00000031217	MYL6B
ENSBTAG00000016024	MYL9
ENSBTAG00000019455	MYO5B
ENSBTAG00000033008	MYOZ1
ENSBTAG00000037581	MZF1
ENSBTAG00000034700	NAF1
ENSBTAG00000016473	NAT1
ENSBTAG00000014186	NCOA5
ENSBTAG00000043558	ND1
ENSBTAG00000043571	ND2
ENSBTAG00000043563	ND5
ENSBTAG00000003279	NDUFA10
ENSBTAG00000007812	NDUFA13
ENSBTAG00000046319	NDUFA7
ENSBTAG00000004295	NDUFA8
ENSBTAG00000005465	NDUFA9
ENSBTAG00000006391	NDUFAB1
ENSBTAG00000021607	NDUFAF2
ENSBTAG00000018918	NDUFAF3
ENSBTAG00000009534	NDUFB10
ENSBTAG00000012760	NDUFB3
ENSBTAG00000012634	NDUFB7
ENSBTAG00000020405	NDUFB9
ENSBTAG00000018188	NDUFC2
ENSBTAG00000021976	NDUFS1
ENSBTAG00000002203	NDUFS2
ENSBTAG00000018483	NDUFS3
ENSBTAG00000019419	NDUFS7
ENSBTAG00000012072	NDUFS8
ENSBTAG00000021776	NDUFV1
ENSBTAG00000005412	NEDD4L
ENSBTAG00000001429	NEURL1B
ENSBTAG00000014492	NFKBIL1
ENSBTAG00000012385	NFX1
ENSBTAG00000008942	NGEF
ENSBTAG00000000387	NICN1
ENSBTAG00000018206	NIPAL2
ENSBTAG00000013152	NIPSNAP1
ENSBTAG00000031871	NKAPL
ENSBTAG00000020252	NLGN2
ENSBTAG00000040569	NLRX1
ENSBTAG00000010015	NMRAL1
ENSBTAG00000014273	NRF1
ENSBTAG00000007611	NRIP2
ENSBTAG00000012858	NT5C2
ENSBTAG00000045976	NT5E
ENSBTAG00000004416	NUDC
ENSBTAG00000000313	NUDT13
ENSBTAG00000048010	NUDT14
ENSBTAG00000018749	NUDT16
ENSBTAG00000006911	NUP107
ENSBTAG00000004965	NUP133
ENSBTAG00000019152	NYAP2
ENSBTAG00000006928	OAT
ENSBTAG00000004256	ODC1
ENSBTAG00000000902	OGT
ENSBTAG00000007550	OLFM2
ENSBTAG00000013764	OPTC
ENSBTAG00000021170	OSBPL9
ENSBTAG00000002746	OSTF1
ENSBTAG00000017108	OTUD3
ENSBTAG00000047926	OVCA2
ENSBTAG00000007031	OXSM
ENSBTAG00000000376	P2RX3
ENSBTAG00000001465	P2RY1
ENSBTAG00000005105	PAFAH2
ENSBTAG00000017655	PALMD
ENSBTAG00000002479	PANK4
ENSBTAG00000007942	PAPD5
ENSBTAG00000023018	PARG
ENSBTAG00000018996	PARK2
ENSBTAG00000005478	PATZ1
ENSBTAG00000018622	PCBP4
ENSBTAG00000010672	PCCA
ENSBTAG00000015221	PCCB
ENSBTAG00000021725	PCID2
ENSBTAG00000011934	PCK2
ENSBTAG00000039658	PDCD7
ENSBTAG00000000445	PDE6C
ENSBTAG00000000354	PDE6G
ENSBTAG00000021724	PDHB
ENSBTAG00000017832	PDK3
ENSBTAG00000012860	PDZD11
ENSBTAG00000012507	PDZD3
ENSBTAG00000006821	PECR
ENSBTAG00000013914	PET112L
ENSBTAG00000001747	PEX3
ENSBTAG00000014127	PGHS-2
ENSBTAG00000017120	PHB
ENSBTAG00000013123	PHB2
ENSBTAG00000012922	PHF2
ENSBTAG00000044166	PHOX2B
ENSBTAG00000007700	PHYH
ENSBTAG00000013273	PIGL
ENSBTAG00000009796	PIGV
ENSBTAG00000020787	PIK3R4
ENSBTAG00000000396	PIM1
ENSBTAG00000016988	PIN1
ENSBTAG00000009477	PIR
ENSBTAG00000020619	PKD1
ENSBTAG00000008150	PKIA
ENSBTAG00000046977	PLA2G2D4
ENSBTAG00000004641	PLEKHA6
ENSBTAG00000016771	PLK2
ENSBTAG00000011700	PLLP
ENSBTAG00000016093	PLP2
ENSBTAG00000026995	PNN
ENSBTAG00000012259	PNPO
ENSBTAG00000001471	POC1A
ENSBTAG00000006073	PODNL1
ENSBTAG00000021289	POGZ
ENSBTAG00000008116	POLDIP2
ENSBTAG00000001856	POLR2C
ENSBTAG00000010225	POLR2D
ENSBTAG00000026248	POP7
ENSBTAG00000007836	PPA1
ENSBTAG00000002428	PPA2
ENSBTAG00000001333	PPARG
ENSBTAG00000010606	PPP1R3B
ENSBTAG00000046338	PPP2R3B
ENSBTAG00000009514	PPWD1
ENSBTAG00000008731	PRDX3
ENSBTAG00000008648	PRDX5
ENSBTAG00000001403	PRKCI
ENSBTAG00000016589	PRPF40B
ENSBTAG00000011656	PRPF6
ENSBTAG00000013283	PRR19
ENSBTAG00000046752	PRRT2
ENSBTAG00000026708	PRSS35
ENSBTAG00000033137	PSD3
ENSBTAG00000018593	PSENEN
ENSBTAG00000046712	PSMC2
ENSBTAG00000015732	PSMC6
ENSBTAG00000018897	PSMD11
ENSBTAG00000018425	PSMD7
ENSBTAG00000031249	PSMG4
ENSBTAG00000013901	PTDSS1
ENSBTAG00000011027	PTGR1
ENSBTAG00000046467	PTP4A3
ENSBTAG00000030173	QRICH2
ENSBTAG00000008092	RAB37
ENSBTAG00000021525	RAB42
ENSBTAG00000022927	RAC3
ENSBTAG00000018971	RAD51B
ENSBTAG00000010934	RAE1
ENSBTAG00000004768	RAI1
ENSBTAG00000020704	RAMP3
ENSBTAG00000006070	RANBP3
ENSBTAG00000006870	RASGEF1A
ENSBTAG00000006640	RB1
ENSBTAG00000031332	RBKS
ENSBTAG00000031824	RBM19
ENSBTAG00000006330	RBM5
ENSBTAG00000006328	RBM6
ENSBTAG00000020028	RBP1
ENSBTAG00000015056	RBP2
ENSBTAG00000000442	RBP4
ENSBTAG00000011927	RDH5
ENSBTAG00000038428	RELB
ENSBTAG00000000570	RET
ENSBTAG00000043999	REV1
ENSBTAG00000005843	REXO2
ENSBTAG00000046155	RGN
ENSBTAG00000046277	RGS4
ENSBTAG00000023963	RHBDD1
ENSBTAG00000006697	RICTOR
ENSBTAG00000036019	RIPPLY3
ENSBTAG00000015734	RMDN1
ENSBTAG00000000540	RNF112
ENSBTAG00000016240	RNF157
ENSBTAG00000007630	RNF170
ENSBTAG00000018286	RNF181
ENSBTAG00000008321	RNF8
ENSBTAG00000009969	RNPS1
ENSBTAG00000009851	ROBO1
ENSBTAG00000010462	ROBO2
ENSBTAG00000012044	RPL13
ENSBTAG00000005296	RPL13A
ENSBTAG00000003229	RPL23
ENSBTAG00000017441	RPL27
ENSBTAG00000023343	RPL28
ENSBTAG00000018628	RPL29
ENSBTAG00000019701	RPL31
ENSBTAG00000037931	RPL39
ENSBTAG00000011559	RPL7A
ENSBTAG00000017389	RPLP0
ENSBTAG00000018320	RPLP1
ENSBTAG00000001777	RPLP2
ENSBTAG00000005497	RPRD1A
ENSBTAG00000015598	RPS10
ENSBTAG00000013924	RPS11
ENSBTAG00000019718	RPS15
ENSBTAG00000009535	RPS2
ENSBTAG00000005620	RPS3
ENSBTAG00000015989	RPS5
ENSBTAG00000016224	RPS7
ENSBTAG00000006487	RPS9
ENSBTAG00000009757	RPSA
ENSBTAG00000000179	RPUSD1
ENSBTAG00000021537	RWDD3
ENSBTAG00000006999	RYR1
ENSBTAG00000019203	S100A4
ENSBTAG00000007875	SAFB
ENSBTAG00000045957	SAMM50
ENSBTAG00000016858	SAR1A
ENSBTAG00000031846	SART3
ENSBTAG00000007657	SCARA3
ENSBTAG00000019375	SCARF2
ENSBTAG00000022142	SCGB1C1
ENSBTAG00000046019	SDHA
ENSBTAG00000008314	SDHB
ENSBTAG00000018394	SDR42E1
ENSBTAG00000002299	SEL1L3
ENSBTAG00000008091	SELENBP1
ENSBTAG00000031279	SELM
ENSBTAG00000010138	SEMA3B
ENSBTAG00000046924	SEMA3G
ENSBTAG00000021920	SEMA4C
ENSBTAG00000006989	SEMA4F
ENSBTAG00000008203	SEPW1
ENSBTAG00000016507	SERHL2
ENSBTAG00000001102	SERPINB10
ENSBTAG00000000139	SETD8
ENSBTAG00000008915	SF3B1
ENSBTAG00000027625	SFRP1
ENSBTAG00000019730	SFRS18
ENSBTAG00000018634	SH3BGRL2
ENSBTAG00000038617	SH3D21
ENSBTAG00000014922	SHB
ENSBTAG00000017094	SHMT1
ENSBTAG00000010868	SIAH1
ENSBTAG00000033747	SIL1
ENSBTAG00000002044	SIRT3
ENSBTAG00000019909	SIRT6
ENSBTAG00000038716	SKI
ENSBTAG00000001881	SLC10A1
ENSBTAG00000032902	SLC11A2
ENSBTAG00000015107	SLC16A1
ENSBTAG00000007036	SLC17A7
ENSBTAG00000004910	SLC25A11
ENSBTAG00000019350	SLC25A21
ENSBTAG00000012890	SLC25A3
ENSBTAG00000016529	SLC25A30
ENSBTAG00000033449	SLC25A40
ENSBTAG00000047418	SLC25A6
ENSBTAG00000015276	SLC26A11
ENSBTAG00000004303	SLC27A2
ENSBTAG00000018647	SLC2A11
ENSBTAG00000016664	SLC2A4RG
ENSBTAG00000006957	SLC2A8
ENSBTAG00000012454	SLC35A3
ENSBTAG00000018837	SLC39A11
ENSBTAG00000000998	SLC39A6
ENSBTAG00000008597	SLC45A4
ENSBTAG00000008686	SLC46A3
ENSBTAG00000014975	SLC4A3
ENSBTAG00000018227	SLC4A7
ENSBTAG00000021775	SLC4A9
ENSBTAG00000019349	SLC6A4
ENSBTAG00000012112	SLC7A6
ENSBTAG00000011382	SLC9A3R1
ENSBTAG00000000625	SMAD6
ENSBTAG00000044079	SMIM4
ENSBTAG00000026376	SNN
ENSBTAG00000044741	SNORD97
ENSBTAG00000025496	SORD
ENSBTAG00000014611	SORL1
ENSBTAG00000011662	SOX18
ENSBTAG00000033292	SP7
ENSBTAG00000011442	SPAG8
ENSBTAG00000004155	SPATA20
ENSBTAG00000013937	SPICE1
ENSBTAG00000013260	SPIN2
ENSBTAG00000000182	SPINT2
ENSBTAG00000010365	SQRDL
ENSBTAG00000007321	SREK1
ENSBTAG00000010390	SRI
ENSBTAG00000001212	SSR2
ENSBTAG00000002575	SSU72
ENSBTAG00000015255	ST6GALNAC2
ENSBTAG00000018372	STARD7
ENSBTAG00000009496	STAT5A
ENSBTAG00000010125	STAT5B
ENSBTAG00000019353	STIM2
ENSBTAG00000013196	STK17B
ENSBTAG00000017162	STK39
ENSBTAG00000011388	STOML2
ENSBTAG00000009178	STXBP2
ENSBTAG00000006075	SUCLG1
ENSBTAG00000009541	SUCLG2
ENSBTAG00000032121	SUGCT
ENSBTAG00000013288	SUGP2
ENSBTAG00000007490	SULF2
ENSBTAG00000001249	SULT1B1
ENSBTAG00000032051	SULT1C4
ENSBTAG00000017321	SUMO3
ENSBTAG00000006160	SUOX
ENSBTAG00000003906	SUPT7L
ENSBTAG00000008196	SWSAP1
ENSBTAG00000020636	SYN3
ENSBTAG00000020975	SYNGAP1
ENSBTAG00000005765	SYNGR1
ENSBTAG00000002522	SYT5
ENSBTAG00000006916	TAF15
ENSBTAG00000000435	TARBP2
ENSBTAG00000005458	TBC1D24
ENSBTAG00000021706	TBX3
ENSBTAG00000038865	TCEA3
ENSBTAG00000001002	TCF7
ENSBTAG00000015844	TFPI2
ENSBTAG00000005309	TGDS
ENSBTAG00000005898	TGS1
ENSBTAG00000013253	THAP4
ENSBTAG00000009117	THNSL1
ENSBTAG00000004364	THNSL2
ENSBTAG00000010047	TIAM2
ENSBTAG00000018496	TIMM17B
ENSBTAG00000021504	TIRAP
ENSBTAG00000003758	TKT
ENSBTAG00000000477	TLR5
ENSBTAG00000005069	TM7SF2
ENSBTAG00000011344	TMEM110
ENSBTAG00000000451	TMEM126A
ENSBTAG00000013889	TMEM141
ENSBTAG00000015649	TMEM156
ENSBTAG00000031287	TMEM158
ENSBTAG00000015579	TMEM160
ENSBTAG00000038462	TMEM182
ENSBTAG00000004676	TMEM184A
ENSBTAG00000002327	TMEM208
ENSBTAG00000012940	TMEM25
ENSBTAG00000032908	TMEM253
ENSBTAG00000031752	TMEM256
ENSBTAG00000007360	TMEM43
ENSBTAG00000002390	TMEM45A
ENSBTAG00000005300	TMEM51
ENSBTAG00000012920	TMEM70
ENSBTAG00000021220	TMEM72
ENSBTAG00000023784	TMEM88B
ENSBTAG00000011445	TMEM8B
ENSBTAG00000009508	TMPRSS11E
ENSBTAG00000002404	TMX2
ENSBTAG00000035995	TNFAIP2
ENSBTAG00000046266	TNFSF9
ENSBTAG00000006424	TNNI3
ENSBTAG00000045785	TOM1
ENSBTAG00000010157	TOMM22
ENSBTAG00000012781	TP53BP2
ENSBTAG00000019300	TPMT
ENSBTAG00000015857	TPRG1L
ENSBTAG00000008761	TRAFD1
ENSBTAG00000021452	TRANK1
ENSBTAG00000047214	TRAPPC1
ENSBTAG00000019184	TRAPPC2L
ENSBTAG00000004268	TRAPPC5
ENSBTAG00000015023	TRAPPC6B
ENSBTAG00000022006	TRIM65
ENSBTAG00000016912	TSFM
ENSBTAG00000019369	TSPAN4
ENSBTAG00000017783	TSPYL2
ENSBTAG00000030650	TST
ENSBTAG00000046666	TTC9B
ENSBTAG00000007966	TTLL3
ENSBTAG00000004862	TUB
ENSBTAG00000018530	TUBA8
ENSBTAG00000004093	TUBB2B
ENSBTAG00000006395	TUBGCP2
ENSBTAG00000044184	TUBGCP3
ENSBTAG00000019216	TUFM
ENSBTAG00000008551	TUSC1
ENSBTAG00000000014	TXN2
ENSBTAG00000002830	U2AF2
ENSBTAG00000010206	UAP1
ENSBTAG00000039851	UBAC1
ENSBTAG00000005682	UBAC2
ENSBTAG00000043956	UBE2E3
ENSBTAG00000009581	UBXN11
ENSBTAG00000008024	UCHL3
ENSBTAG00000015798	UCKL1
ENSBTAG00000014521	UGDH
ENSBTAG00000026181	UGT1A1
ENSBTAG00000039991	UGT2B10
ENSBTAG00000004574	UGT8
ENSBTAG00000024490	ULBP27
ENSBTAG00000018639	UNC45A
ENSBTAG00000019848	UNG
ENSBTAG00000000913	UQCR10
ENSBTAG00000019096	UQCRC1
ENSBTAG00000046786	UQCRFS1
ENSBTAG00000009479	UQCRQ
ENSBTAG00000013819	URAD
ENSBTAG00000009453	URGCP
ENSBTAG00000012644	UROD
ENSBTAG00000021893	USP21
ENSBTAG00000000725	USP42
ENSBTAG00000015612	UTP6
ENSBTAG00000015820	UXT
ENSBTAG00000014737	VEGFC
ENSBTAG00000019906	VPS25
ENSBTAG00000002643	VPS52
ENSBTAG00000001133	VWA8
ENSBTAG00000001374	WBSCR27
ENSBTAG00000002960	WDR82P1
ENSBTAG00000006244	WDR83OS
ENSBTAG00000016742	WFDC3
ENSBTAG00000000707	WISP1
ENSBTAG00000010450	WIZ
ENSBTAG00000013990	WNT6
ENSBTAG00000011278	XYLB
ENSBTAG00000014451	YEATS2
ENSBTAG00000001523	YES1
ENSBTAG00000001724	ZADH2
ENSBTAG00000010568	ZBED5
ENSBTAG00000000385	ZBTB18
ENSBTAG00000038888	ZBTB9
ENSBTAG00000015965	ZC3H8
ENSBTAG00000006114	ZCCHC8
ENSBTAG00000012267	ZFC3H1
ENSBTAG00000000868	ZFP1
ENSBTAG00000003575	ZKSCAN4
ENSBTAG00000026772	ZNF142
ENSBTAG00000016203	ZNF16
ENSBTAG00000031874	ZNF165
ENSBTAG00000004675	ZNF18
ENSBTAG00000037803	ZNF197
ENSBTAG00000016684	ZNF202
ENSBTAG00000000389	ZNF212
ENSBTAG00000020289	ZNF214
ENSBTAG00000019039	ZNF239
ENSBTAG00000040336	ZNF268
ENSBTAG00000010541	ZNF346
ENSBTAG00000006428	ZNF354A
ENSBTAG00000010591	ZNF365
ENSBTAG00000001836	ZNF37A
ENSBTAG00000010252	ZNF397
ENSBTAG00000046301	ZNF445
ENSBTAG00000033563	ZNF529
ENSBTAG00000013588	ZNF532
ENSBTAG00000003447	ZNF551
ENSBTAG00000009072	ZNF572
ENSBTAG00000038674	ZNF677
ENSBTAG00000008943	ZSCAN12
ENSBTAG00000031869	ZSCAN26
ENSBTAG00000000958	ZSWIM3
ENSBTAG00000017419	ZZZ3

## Sheet: All-module-functions
Module-color	Module-number	Enriched Functions
black	M1	regulation of primary metabolic process
blue	M2	Details in Supplementary Figure 2
brown	M3	primary metabolic process
cyan	M4	immune system process
darkgreen	M5	primary metabolic process
darkgrey	M6	response to stimulus
darkorange	M7	immune response
darkred	M8	nitrogen compound biosynthetic process
darkturquoise	M9	cellular protein metabolic process
green	M10	Details in Supplementary Figure 2
greenyellow	M11	primary metabolic process
grey	M12	primary metabolic process
grey60	M13	primary metabolic process
lightcyan	M14	cell cycle
lightgreen	M15	protein transport
lightyellow	M16	cellular respiration & transport
magenta	M17	protein transport
midnightblue	M18	Details in Supplementary Figure 2
orange	M19	primary metabolic process
pink	M20	cell cycle phase
purple	M21	multicellular organismal development
red	M22	metabolic process
royalblue	M23	cellular component organization
salmon	M24	primary metabolic process
skyblue	M25	cellular metabolic process
tan	M26	protein transport
turquoise	M27	developmental process
white	M28	primary metabolic process
yellow	M29	cellular protein catabolic process
