# Supplementary material for: Regulation of rumen development in neonatal ruminants through microbial metagenomes and host transcriptomes
Source: Genome Biol. 2019 Aug 23;20:172. doi: 10.1186/s13059-019-1786-0 (PMC6708143; doi:10.1186/s13059-019-1786-0)
Supplement: Supplementary file 5 — An excel file containing miRNAs co-expressed in R7 and R8 miRNA-modules and their predicted target. (XLSX 177 kb) [file 13059_2019_1786_MOESM5_ESM.xlsx]

## Sheet: miRNA-R7-module
R7-module-miRNAs
bta-miR-10a
bta-miR-99a-3p
bta-miR-99a-5p
bta-miR-145
bta-let-7e
bta-let-7i
bta-miR-1
bta-miR-17-3p
bta-miR-125b
bta-miR-127
bta-miR-130a
bta-miR-136
bta-miR-148a
bta-miR-152
bta-miR-154b
bta-miR-154c
bta-miR-181a
bta-miR-181b
bta-miR-181c
bta-miR-181d
bta-miR-186
bta-miR-199a-3p
bta-miR-199a-5p
bta-miR-199b
bta-miR-199c
bta-miR-214
bta-miR-223
bta-miR-299
bta-miR-335
bta-miR-338
bta-miR-369-3p
bta-miR-369-5p
bta-miR-370
bta-miR-375
bta-miR-376b
bta-miR-376e
bta-miR-380-3p
bta-miR-381
bta-miR-382
bta-miR-410
bta-miR-411a
bta-miR-411c-5p
bta-miR-423-5p
bta-miR-424-5p
bta-miR-433
bta-miR-450a
bta-miR-450b
bta-miR-483
bta-miR-487a
bta-miR-487b
bta-miR-493
bta-miR-494
bta-miR-495
bta-miR-542-5p
bta-miR-543
bta-miR-574
bta-miR-665
bta-miR-767
bta-miR-1185
bta-miR-1249
bta-miR-1468
bta-miR-2284z
bta-miR-3432
bta-miR-6529
bta-miR-gx35
bta-miR-gx190
bta-miR-411c-3p
bta-miR-504
bta-miR-1247-5p
bta-miR-6517
bta-miR-6522
bta-miR-gx169
bta-miR-34c
bta-miR-363
bta-miR-424-3p
bta-miR-485
bta-miR-1197
bta-miR-2483-5p
bta-miR-2904
bta-miR-gx94
bta-miR-gx193
bta-miR-431
bta-miR-2285o
bta-miR-3956
bta-miR-383
bta-miR-541
bta-miR-628
bta-miR-6521
bta-miR-2411-3p
bta-miR-135a
bta-miR-376d
bta-miR-377
bta-miR-2285u
bta-miR-gx165
bta-miR-6518
bta-miR-gx111
bta-miR-gx164
bta-miR-2320-3p
bta-miR-2411-5p
bta-miR-gx34
bta-miR-449b
bta-miR-656
bta-miR-1291
bta-miR-gx129
bta-miR-gx203
bta-miR-2284k
bta-miR-gx73
bta-miR-gx103
bta-miR-122
bta-miR-187
bta-miR-412
bta-miR-592
bta-miR-gx27
bta-miR-gx29
bta-miR-gx123
bta-miR-gx249
bta-miR-gx251
bta-miR-gx66
bta-miR-gx243
bta-miR-544a
bta-miR-2284p
bta-miR-2415-3p
bta-miR-gx2
bta-miR-gx50
bta-miR-gx210
bta-miR-gx213
bta-miR-gx218
bta-miR-gx242
bta-miR-gx247

## Sheet: R7-predicted-targets
ID	Symbol
ENSBTAG00000014237	CYTH4
ENSBTAG00000002209	HN1L
ENSBTAG00000005658	ECE2
ENSBTAG00000000653	PPP1R16B
ENSBTAG00000019986	CSNK1D
ENSBTAG00000003966	DUSP3
ENSBTAG00000010249	TMEM222
ENSBTAG00000007703	NMT2
ENSBTAG00000001497	MRAS
ENSBTAG00000011481	IL12RB1
ENSBTAG00000019838	SHC1
ENSBTAG00000002703	ATP6V1A
ENSBTAG00000002105	TEX261
ENSBTAG00000001659	VPS4A
ENSBTAG00000005493	TBC1D14
ENSBTAG00000017956	KCTD15
ENSBTAG00000021364	TNK2
ENSBTAG00000019876	DSC1
ENSBTAG00000013848	GPR133
ENSBTAG00000014511	FLJ20584
ENSBTAG00000014054	C9H6orf165
ENSBTAG00000002960	WDR82P1
ENSBTAG00000025181	CCDC85C
ENSBTAG00000039231	MTURN
ENSBTAG00000009236	DAGLB
ENSBTAG00000007184	NUDT7
ENSBTAG00000007644	GNG7
ENSBTAG00000006989	SEMA4F
ENSBTAG00000037702	SP140L
ENSBTAG00000019798	PIGR
ENSBTAG00000014912	FMOD
ENSBTAG00000008424	ABR
ENSBTAG00000024803	ENDOD1
ENSBTAG00000015085	CLIC3
ENSBTAG00000032021	RALB
ENSBTAG00000005354	LRRFIP1
ENSBTAG00000007129	MRVI1
ENSBTAG00000018936	LSS
ENSBTAG00000013436	HAUS5
ENSBTAG00000019177	BIN1
ENSBTAG00000008728	MKL2
ENSBTAG00000011912	SLC25A25
ENSBTAG00000007315	LARS2
ENSBTAG00000008802	C19H17ORF39
ENSBTAG00000009984	SGPL1
ENSBTAG00000003176	JAM3
ENSBTAG00000006573	KLHL18
ENSBTAG00000018318	DNAJB5
ENSBTAG00000015559	ERI3
ENSBTAG00000014083	AMIGO1
ENSBTAG00000020844	TMEM246
ENSBTAG00000037765	TNFAIP8L1
ENSBTAG00000012673	PCTK3
ENSBTAG00000021697	PDGFB
ENSBTAG00000008688	HEYL
ENSBTAG00000003490	ELMO1
ENSBTAG00000012112	SLC7A6
ENSBTAG00000009998	GALNTL1
ENSBTAG00000023963	RHBDD1
ENSBTAG00000015751	MEOX1
ENSBTAG00000021574	TCFL2
ENSBTAG00000017409	DLX3
ENSBTAG00000001662	MGC139254
ENSBTAG00000015757	PHYHIP
ENSBTAG00000027126	MUC15
ENSBTAG00000002214	TAT
ENSBTAG00000004877	TRAIP
ENSBTAG00000010916	LHFPL4
ENSBTAG00000010860	DRD2
ENSBTAG00000004247	RPH3A
ENSBTAG00000013066	IGF2
ENSBTAG00000012900	TMEM229B
ENSBTAG00000027937	PRNP
ENSBTAG00000007147	CUEDC1
ENSBTAG00000015109	TOB2
ENSBTAG00000019218	ATP6V0A1
ENSBTAG00000001460	LIN7C
ENSBTAG00000004745	NAA15
ENSBTAG00000009578	PTK2
ENSBTAG00000018999	MGRN1
ENSBTAG00000002985	KCNMB1
ENSBTAG00000015401	ATG4B
ENSBTAG00000015253	COX19
ENSBTAG00000011539	PCGF2
ENSBTAG00000030175	FBF1
ENSBTAG00000005990	S1PR1
ENSBTAG00000003215	KIF3B
ENSBTAG00000040131	CD58
ENSBTAG00000019379	TUSC5
ENSBTAG00000001788	BOVAGGRUS
ENSBTAG00000018873	TTPAL
ENSBTAG00000021430	UPK3B
ENSBTAG00000021120	SMYD1
ENSBTAG00000008827	SPOCK2
ENSBTAG00000014698	CARD11
ENSBTAG00000019138	KIF3C
ENSBTAG00000027074	SV2B
ENSBTAG00000017133	GINS4
ENSBTAG00000016124	PACSIN1
ENSBTAG00000031765	C16orf93
ENSBTAG00000017116	RASD2
ENSBTAG00000021318	SCAMP5
ENSBTAG00000018576	DPYSL5
ENSBTAG00000002414	KCNJ10
ENSBTAG00000013534	GFAP
ENSBTAG00000011692	MGC140681
ENSBTAG00000014143	ASB5
ENSBTAG00000008920	ATP1B4
ENSBTAG00000003300	MFGE8
ENSBTAG00000021499	PSAP
ENSBTAG00000039684	PTRF
ENSBTAG00000004553	TPM4
ENSBTAG00000009495	BCAM
ENSBTAG00000001332	MYO1C
ENSBTAG00000009067	DDX6
ENSBTAG00000015839	MAP4
ENSBTAG00000011689	LENG8
ENSBTAG00000013653	NFE2L1
ENSBTAG00000025320	AKAP1
ENSBTAG00000014204	S100A16
ENSBTAG00000015363	CDC42SE1
ENSBTAG00000006007	SH3GL1
ENSBTAG00000019290	PACSIN2
ENSBTAG00000001030	MTMR3
ENSBTAG00000007204	KRT80
ENSBTAG00000017840	BAZ2A
ENSBTAG00000015249	B4GALT1
ENSBTAG00000001731	GLYR1
ENSBTAG00000035083	ATXN7L3B
ENSBTAG00000013589	CHMP3
ENSBTAG00000015527	MYO1D
ENSBTAG00000010170	MBTPS1
ENSBTAG00000016208	TGM2
ENSBTAG00000014354	FXYD6
ENSBTAG00000013478	MARVELD1
ENSBTAG00000009574	ARFGAP2
ENSBTAG00000017179	USP12
ENSBTAG00000030335	ALDH4A1
ENSBTAG00000017834	PRELP
ENSBTAG00000021778	SEPN1
ENSBTAG00000020595	KCTD20
ENSBTAG00000016156	MAPK3
ENSBTAG00000006325	NUDCD3
ENSBTAG00000002828	RNF185
ENSBTAG00000012878	BMS1
ENSBTAG00000001692	NDST1
ENSBTAG00000019662	ATXN7L3
ENSBTAG00000014838	VPS26B
ENSBTAG00000016473	NAT1
ENSBTAG00000016128	GGA3
ENSBTAG00000004344	ACSL1
ENSBTAG00000030258	CDC42EP1
ENSBTAG00000017439	MIEF1
ENSBTAG00000013109	STIM1
ENSBTAG00000019684	NUDT3
ENSBTAG00000001405	GLCE
ENSBTAG00000005909	LEPROT
ENSBTAG00000011608	P33MONOX
ENSBTAG00000013479	SLC9A3R2
ENSBTAG00000003557	CCDC117
ENSBTAG00000001744	BET1L
ENSBTAG00000032763	RANBP10
ENSBTAG00000003015	SESN1
ENSBTAG00000025612	URM1
ENSBTAG00000011187	FAM13A
ENSBTAG00000021918	EZH1
ENSBTAG00000000042	PYCR1
ENSBTAG00000010649	MEF2A
ENSBTAG00000018007	NR2F2
ENSBTAG00000011994	NDEL1
ENSBTAG00000006208	ADCY7
ENSBTAG00000013259	POLR3A
ENSBTAG00000009431	SLC25A44
ENSBTAG00000011000	HDAC10
ENSBTAG00000018321	PAOX
ENSBTAG00000004331	PYGO2
ENSBTAG00000046580	LGP2
ENSBTAG00000011957	CREBL2
ENSBTAG00000017184	MGC155143
ENSBTAG00000012353	ZNF34
ENSBTAG00000011917	GPAM
ENSBTAG00000014881	PHF23
ENSBTAG00000020850	MUL1
ENSBTAG00000004791	DSCR3
ENSBTAG00000002286	DNAJC18
ENSBTAG00000040575	KCTD5
ENSBTAG00000045762	SCAMP4
ENSBTAG00000021452	TRANK1
ENSBTAG00000019537	2008-03-01
ENSBTAG00000007192	SIDT2
ENSBTAG00000020252	NLGN2
ENSBTAG00000002211	MAPK8IP3
ENSBTAG00000014861	SLC20A2
ENSBTAG00000007876	MAPK8
ENSBTAG00000026192	C25H7ORF50
ENSBTAG00000035286	CMC1
ENSBTAG00000007346	COMMD4
ENSBTAG00000012332	LGI1
ENSBTAG00000009874	ZXDC
ENSBTAG00000020544	BCL7B
ENSBTAG00000014806	ATP2A3
ENSBTAG00000002126	PFKFB2
ENSBTAG00000005710	NCAM1
ENSBTAG00000001762	RFXANK
ENSBTAG00000018888	DPH2
ENSBTAG00000011482	SLC43A2
ENSBTAG00000003565	TRIM3
ENSBTAG00000005427	OR52B4
ENSBTAG00000021254	CENPI
ENSBTAG00000005503	DPPA4
ENSBTAG00000001094	MTUS2
ENSBTAG00000013813	KLHL17
ENSBTAG00000016287	UNK
ENSBTAG00000014465	SERPINE1
ENSBTAG00000003906	SUPT7L
ENSBTAG00000001647	PLEKHJ1
ENSBTAG00000024928	TNFRSF1B
ENSBTAG00000016529	SLC25A30
ENSBTAG00000018935	SETMAR
ENSBTAG00000015097	MGC139698
ENSBTAG00000007804	RILPL2
ENSBTAG00000005454	FUT10
ENSBTAG00000010541	ZNF346
ENSBTAG00000021583	C24H18ORF10
ENSBTAG00000033298	LYRM9
ENSBTAG00000017599	NR2F1
ENSBTAG00000021518	TMPRSS4
ENSBTAG00000004085	ASF1B
ENSBTAG00000019988	GNA15
ENSBTAG00000025494	PAQR8
ENSBTAG00000039313	ZNF341
ENSBTAG00000023374	FUT1
ENSBTAG00000021601	PARD6B
ENSBTAG00000000898	F2RL2
ENSBTAG00000012156	NAIF1
ENSBTAG00000018579	DOK1
ENSBTAG00000011007	TTYH2
ENSBTAG00000003958	TMEM220
ENSBTAG00000010419	CYP2R1
ENSBTAG00000011274	ENO2
ENSBTAG00000006714	VTI1A
ENSBTAG00000007450	C2
ENSBTAG00000002816	SARM1
ENSBTAG00000019418	UBE3D
ENSBTAG00000034442	LNP1
ENSBTAG00000013918	LPHN3
ENSBTAG00000012467	MASP1
ENSBTAG00000001066	PILRA
ENSBTAG00000000432	TRAC
ENSBTAG00000019008	FBXL16
ENSBTAG00000021751	RASEF
ENSBTAG00000021046	ELAVL4
ENSBTAG00000013173	2003-09-01
ENSBTAG00000021901	TRPM2
ENSBTAG00000008004	NCF2
ENSBTAG00000002744	MUSK
ENSBTAG00000039340	SCN4B
ENSBTAG00000033292	SP7
ENSBTAG00000006567	VIPR1
ENSBTAG00000003961	SNX20
ENSBTAG00000014179	SLC12A5
ENSBTAG00000040028	MGC166429
ENSBTAG00000008868	CAPN3
ENSBTAG00000014199	TBX21
ENSBTAG00000021858	SLC5A12
ENSBTAG00000012217	PLA2G2F
ENSBTAG00000000619	KRT74
ENSBTAG00000034952	SPAG11
ENSBTAG00000010299	NOL4
ENSBTAG00000015924	CALB1
ENSBTAG00000016389	UBL4B
ENSBTAG00000040082	HOXA10
ENSBTAG00000020060	TXNIP
ENSBTAG00000022004	FLNB
ENSBTAG00000021879	VCL
ENSBTAG00000030209	ARHGDIA
ENSBTAG00000003168	HNRNPUL1
ENSBTAG00000007172	GOT2
ENSBTAG00000014931	MLF2
ENSBTAG00000012219	CSPG4
ENSBTAG00000025313	DYNLL2
ENSBTAG00000014377	CHD3
ENSBTAG00000021191	EHD2
ENSBTAG00000030587	LASP1
ENSBTAG00000000555	ACO1
ENSBTAG00000017846	F11R
ENSBTAG00000009863	BHLHE40
ENSBTAG00000007485	GRHL1
ENSBTAG00000000099	CERS2
ENSBTAG00000021746	ANXA5
ENSBTAG00000017465	GNS
ENSBTAG00000001933	PPP2R4
ENSBTAG00000012746	KLHDC3
ENSBTAG00000013007	C13H20ORF108
ENSBTAG00000006262	LIMS2
ENSBTAG00000019665	IL1RN
ENSBTAG00000034978	FAM168B
ENSBTAG00000005793	PEA15
ENSBTAG00000005844	SCAMP2
ENSBTAG00000008341	ARSB
ENSBTAG00000013362	DNM2
ENSBTAG00000020126	MYO10
ENSBTAG00000021965	SUB1
ENSBTAG00000013745	ITGA5
ENSBTAG00000014691	ARFGEF1
ENSBTAG00000009813	ELOVL1
ENSBTAG00000003954	ASH1L
ENSBTAG00000047502	FKBP5
ENSBTAG00000020192	PPP2R5C
ENSBTAG00000010658	PFKL
ENSBTAG00000019069	SYNGR2
ENSBTAG00000019498	ITGA3
ENSBTAG00000008003	SMG7
ENSBTAG00000005246	DIP2B
ENSBTAG00000018045	SLC12A4
ENSBTAG00000010612	TMED4
ENSBTAG00000001233	MPZL3
ENSBTAG00000006250	CASC3
ENSBTAG00000015580	TLE3
ENSBTAG00000014981	OTUB2
ENSBTAG00000003476	FEM1A
ENSBTAG00000016350	NACC1
ENSBTAG00000012272	TMEM19
ENSBTAG00000021772	SMAD5
ENSBTAG00000021176	CRISPLD2
ENSBTAG00000010576	MAP2K3
ENSBTAG00000014726	VAMP3
ENSBTAG00000021910	TBL1XR1
ENSBTAG00000014729	MRPL51
ENSBTAG00000016769	PCTK1
ENSBTAG00000022022	C17H22orf13
ENSBTAG00000012314	LDLR
ENSBTAG00000012678	COLGALT1
ENSBTAG00000018372	STARD7
ENSBTAG00000012213	WAPAL
ENSBTAG00000015188	KLF6
ENSBTAG00000003759	PCNXL3
ENSBTAG00000001015	TM9SF4
ENSBTAG00000033331	CHMP1A
ENSBTAG00000007759	ABCB8
ENSBTAG00000018897	PSMD11
ENSBTAG00000007588	ERLIN1
ENSBTAG00000012355	RNF220
ENSBTAG00000007958	TNS4
ENSBTAG00000002586	TCF12
ENSBTAG00000024539	SPSB1
ENSBTAG00000027924	SNX18
ENSBTAG00000003209	BLCAP
ENSBTAG00000000308	ITCH
ENSBTAG00000017424	VAPB
ENSBTAG00000001805	TWSG1
ENSBTAG00000032848	GOLPH3
ENSBTAG00000003907	TSPAN14
ENSBTAG00000008523	TFE3
ENSBTAG00000010427	RASSF5
ENSBTAG00000000527	ZFAND3
ENSBTAG00000017996	EGLN2
ENSBTAG00000008816	TRIM2
ENSBTAG00000012500	RARA
ENSBTAG00000008401	PFKFB3
ENSBTAG00000000993	N4BP2L1
ENSBTAG00000007497	ARFRP1
ENSBTAG00000006126	GTF3C1
ENSBTAG00000012103	MAP2K4
ENSBTAG00000021289	POGZ
ENSBTAG00000022044	RAB35
ENSBTAG00000040031	ZNF148
ENSBTAG00000005314	MFN2
ENSBTAG00000030584	SLC35A4
ENSBTAG00000009569	DOCK6
ENSBTAG00000007213	SIRPA
ENSBTAG00000001968	TTC14
ENSBTAG00000034823	AGGF1
ENSBTAG00000001987	HSPC321
ENSBTAG00000016397	CDYL
ENSBTAG00000002475	RAB11B
ENSBTAG00000019627	THY1
ENSBTAG00000002092	PI16
ENSBTAG00000005034	CAPN5
ENSBTAG00000016599	MRPL53
ENSBTAG00000008079	NRBP2
ENSBTAG00000022590	BOLA
ENSBTAG00000021775	SLC4A9
ENSBTAG00000009668	TMEM184B
ENSBTAG00000008419	PDE2A
ENSBTAG00000010863	DCP1A
ENSBTAG00000003990	ITPRIP
ENSBTAG00000012774	RAB7B
ENSBTAG00000010324	GTPBP1
ENSBTAG00000001807	AKAP8
ENSBTAG00000004114	MAP3K11
ENSBTAG00000005693	CCDC43
ENSBTAG00000013145	DDHD2
ENSBTAG00000017325	ATG13
ENSBTAG00000008115	TNFAIP1
ENSBTAG00000020810	CYB561
ENSBTAG00000006697	RICTOR
ENSBTAG00000003381	PAPD7
ENSBTAG00000012374	C2orf54
ENSBTAG00000015205	NCK2
ENSBTAG00000005622	LITAF
ENSBTAG00000017072	ZNF384
ENSBTAG00000024378	MRPS21
ENSBTAG00000017873	USF1
ENSBTAG00000008654	HOOK2
ENSBTAG00000020878	DMTF1
ENSBTAG00000020454	PROSAPIP1
ENSBTAG00000010126	PCIF1
ENSBTAG00000006517	DRG2
ENSBTAG00000011732	PGAP3
ENSBTAG00000020379	AREL1
ENSBTAG00000021121	PPIL2
ENSBTAG00000012284	CLCN2
ENSBTAG00000020475	VIPAS39
ENSBTAG00000046160	SMIM13
ENSBTAG00000000387	NICN1
ENSBTAG00000002566	PGPEP1
ENSBTAG00000030393	RDH13
ENSBTAG00000013914	PET112L
ENSBTAG00000026429	DECR2
ENSBTAG00000019987	RPP14
ENSBTAG00000012552	FMR1
ENSBTAG00000003702	ANGEL2
ENSBTAG00000001817	TMEM161A
ENSBTAG00000021766	HBEGF
ENSBTAG00000002476	DNAJC16
ENSBTAG00000002010	PI4K2A
ENSBTAG00000022632	TCTA
ENSBTAG00000019836	GSKIP
ENSBTAG00000006789	FGD5
ENSBTAG00000046724	CBX6
ENSBTAG00000040361	LFNG
ENSBTAG00000002389	MED19
ENSBTAG00000010152	MID1
ENSBTAG00000000811	DDX49
ENSBTAG00000009079	RAB4B
ENSBTAG00000000080	GRWD1
ENSBTAG00000011387	NAT9
ENSBTAG00000005295	SLC35E1
ENSBTAG00000032331	SLC48A1
ENSBTAG00000018938	CDIP1
ENSBTAG00000000943	ZNF286A
ENSBTAG00000000731	WFIKKN2
ENSBTAG00000002768	UGT
ENSBTAG00000011517	CCDC106
ENSBTAG00000018732	HSPA12B
ENSBTAG00000010368	TPST2
ENSBTAG00000009055	RNF144B
ENSBTAG00000020073	NCEH1
ENSBTAG00000002362	APOLD1
ENSBTAG00000022681	EOGT
ENSBTAG00000014799	ARMC7
ENSBTAG00000033679	HLCS
ENSBTAG00000038228	FAM127A
ENSBTAG00000021025	LEPREL1
ENSBTAG00000021223	CRY2
ENSBTAG00000019334	KLC2
ENSBTAG00000000356	CCDC137
ENSBTAG00000026684	SYNC
ENSBTAG00000025593	CCDC32
ENSBTAG00000010968	TMED1
ENSBTAG00000013910	POLR3GL
ENSBTAG00000018281	GPX7
ENSBTAG00000014540	PERM1
ENSBTAG00000014235	SMIM12
ENSBTAG00000007865	GNPDA1
ENSBTAG00000010221	CCDC93
ENSBTAG00000008887	PAQR3
ENSBTAG00000001016	NAA35
ENSBTAG00000018202	CYB561A3
ENSBTAG00000009507	FAM109B
ENSBTAG00000010924	LETMD1
ENSBTAG00000005691	FGF2
ENSBTAG00000015379	UBOX5
ENSBTAG00000015885	PPFIA4
ENSBTAG00000032704	NAPB
ENSBTAG00000003610	DENND1A
ENSBTAG00000015381	ARHGAP18
ENSBTAG00000016045	TRIB2
ENSBTAG00000008411	PLEKHO2
ENSBTAG00000017919	CNOT4
ENSBTAG00000020434	C18H19orf12
ENSBTAG00000007570	NDUFAF6
ENSBTAG00000017618	MAP3K10
ENSBTAG00000010100	MED20
ENSBTAG00000039163	HIST1H1D
ENSBTAG00000016725	KIAA1143
ENSBTAG00000016231	POFUT1
ENSBTAG00000018604	SEMA4G
ENSBTAG00000017661	RFX2
ENSBTAG00000004078	KCNH2
ENSBTAG00000014253	TBC1D22B
ENSBTAG00000003576	POLL
ENSBTAG00000030319	GBGT1
ENSBTAG00000006801	TMEM106A
ENSBTAG00000011556	MED22
ENSBTAG00000019238	C8H9ORF156
ENSBTAG00000017592	AGPAT9
ENSBTAG00000001473	ARVCF
ENSBTAG00000040381	ZNF75A
ENSBTAG00000032908	TMEM253
ENSBTAG00000001002	TCF7
ENSBTAG00000046823	ENSBTAG00000046823
ENSBTAG00000040422	UTP23
ENSBTAG00000012350	MAT2B
ENSBTAG00000046192	AK6
ENSBTAG00000021850	NCKIPSD
ENSBTAG00000039275	ERAP2
ENSBTAG00000001687	STC1
ENSBTAG00000018223	CHI3L1
ENSBTAG00000038619	ENSBTAG00000038619
ENSBTAG00000017435	KCTD7
ENSBTAG00000004430	SGPP1
ENSBTAG00000031806	ZNF48
ENSBTAG00000002394	TMEM44
ENSBTAG00000000532	EXO5
ENSBTAG00000019651	TRIM52
ENSBTAG00000039599	HOXB4
ENSBTAG00000017287	FLJ11259
ENSBTAG00000014375	TMCC3
ENSBTAG00000003956	SGCA
ENSBTAG00000014090	ARID5A
ENSBTAG00000040169	ENSBTAG00000040169
ENSBTAG00000009830	PLEKHB1
ENSBTAG00000001576	TMEM140
ENSBTAG00000014911	OB
ENSBTAG00000005311	POLR3H
ENSBTAG00000004822	SOX10
ENSBTAG00000008192	LPPR2
ENSBTAG00000013614	TMEM38A
ENSBTAG00000019574	MAPK12
ENSBTAG00000017187	MGC142908
ENSBTAG00000021709	SPI1
ENSBTAG00000047708	CD99L2
ENSBTAG00000007402	ZFAND2A
ENSBTAG00000007365	NEIL1
ENSBTAG00000004305	RGS16
ENSBTAG00000020699	TSPAN11
ENSBTAG00000003474	RAB15
ENSBTAG00000016494	RELT
ENSBTAG00000000933	KIAA1984
ENSBTAG00000003707	GRAP
ENSBTAG00000000919	HEY2
ENSBTAG00000002956	ZNF674
ENSBTAG00000013249	SALL2
ENSBTAG00000014103	SH3GL2
ENSBTAG00000008129	CLSTN3
ENSBTAG00000008504	SYNGR3
ENSBTAG00000047975	DOK5
ENSBTAG00000031851	SELPLG
ENSBTAG00000007512	PLA2G15
ENSBTAG00000004364	THNSL2
ENSBTAG00000008182	FOSB
ENSBTAG00000002081	STX16
ENSBTAG00000015311	PTPRR
ENSBTAG00000017718	CCL22
ENSBTAG00000011010	PRND
ENSBTAG00000006589	CFTR
ENSBTAG00000009115	SPSB4
ENSBTAG00000021342	TMEM136
ENSBTAG00000000329	MEGF10
ENSBTAG00000016712	CLCA3
ENSBTAG00000045742	C12orf75
ENSBTAG00000039688	FAM101A
ENSBTAG00000014538	HPCAL4
ENSBTAG00000013488	PPP1R14D
ENSBTAG00000003016	PTPN7
ENSBTAG00000039366	CD1A
ENSBTAG00000016170	KCNJ11
ENSBTAG00000001228	CEND1
ENSBTAG00000027387	NRSN2
ENSBTAG00000015340	ANGPTL7
ENSBTAG00000019066	FAM167A
ENSBTAG00000008100	GOLGA7B
ENSBTAG00000024509	TMEM52
ENSBTAG00000020413	APBA2
ENSBTAG00000009198	MUC19
ENSBTAG00000047786	LRRC10B
ENSBTAG00000040580	ENSBTAG00000040580
ENSBTAG00000014969	CILP2
ENSBTAG00000001308	MGC148762
ENSBTAG00000002192	C14H8orf46
ENSBTAG00000001764	NCAN
ENSBTAG00000013442	GPR62
ENSBTAG00000009348	ENSBTAG00000009348
ENSBTAG00000000534	PNOC
ENSBTAG00000001882	CD79A
ENSBTAG00000047719	DRD1
ENSBTAG00000013499	LHX9
ENSBTAG00000013242	TMEM8C
ENSBTAG00000040208	THAP10
ENSBTAG00000046918	NPM2
ENSBTAG00000010837	HTR4
ENSBTAG00000014078	IGFBPL1
ENSBTAG00000002582	LYG2
ENSBTAG00000000044	MYADML2
ENSBTAG00000009653	TCL1B
ENSBTAG00000023032	SFTPA1
ENSBTAG00000017425	GJB2
ENSBTAG00000014614	ACTA2
ENSBTAG00000001754	AHCYL2
ENSBTAG00000011473	MYL9
ENSBTAG00000003920	TGM1
ENSBTAG00000035998	CKB
ENSBTAG00000007484	ACADS
ENSBTAG00000014140	ATP1B3
ENSBTAG00000002430	COL17A1
ENSBTAG00000048107	CANX
ENSBTAG00000019915	GSN
ENSBTAG00000003100	SMTN
ENSBTAG00000005664	YWHAE
ENSBTAG00000003711	EPAS1
ENSBTAG00000016846	YWHAB
ENSBTAG00000018423	DDX5
ENSBTAG00000006029	OGDH
ENSBTAG00000006370	CCT3
ENSBTAG00000007648	NET1
ENSBTAG00000013912	TXNRD1
ENSBTAG00000018258	SRSF2
ENSBTAG00000038439	H1F0
ENSBTAG00000026278	CLDN4
ENSBTAG00000008683	LDHA
ENSBTAG00000012062	PRDX2
ENSBTAG00000011105	SLC38A2
ENSBTAG00000020355	KLF4
ENSBTAG00000011779	MAL2
ENSBTAG00000012991	PRUNE2
ENSBTAG00000021377	S100A14
ENSBTAG00000013627	HNRNPAB
ENSBTAG00000008303	FKBP1A
ENSBTAG00000017967	PTGES3
ENSBTAG00000015683	HSPA4
ENSBTAG00000019569	CD151
ENSBTAG00000015240	UBR4
ENSBTAG00000013952	HNRPD
ENSBTAG00000005660	PSMD2
ENSBTAG00000010682	DDR1
ENSBTAG00000008978	USP22
ENSBTAG00000000599	CCNI
ENSBTAG00000021576	LMOD1
ENSBTAG00000011613	PLS3
ENSBTAG00000021523	STAT3
ENSBTAG00000026428	ATP6V0C
ENSBTAG00000037726	PLCD1
ENSBTAG00000021678	SLC31A1
ENSBTAG00000011571	ACIN1
ENSBTAG00000016571	ITFG3
ENSBTAG00000006586	KPNB1
ENSBTAG00000019526	CMTM6
ENSBTAG00000005718	PLIN2
ENSBTAG00000005970	XBP1
ENSBTAG00000007343	PDLIM7
ENSBTAG00000002849	IRF6
ENSBTAG00000010871	EIF4EBP3
ENSBTAG00000016956	GANAB
ENSBTAG00000005397	CD46
ENSBTAG00000019794	SYPL1
ENSBTAG00000006049	BZW1
ENSBTAG00000007474	EIF3B
ENSBTAG00000045510	EMC10
ENSBTAG00000003040	RALGAPB
ENSBTAG00000013956	BCL2L13
ENSBTAG00000017266	ITGA6
ENSBTAG00000010620	ATP6V1B1
ENSBTAG00000009435	SMG5
ENSBTAG00000005250	BGN
ENSBTAG00000040055	CAB39
ENSBTAG00000016456	CDC42BPB
ENSBTAG00000005694	TMED10
ENSBTAG00000020783	MAPK14
ENSBTAG00000016508	CTDSP2
ENSBTAG00000009036	SUPT6H
ENSBTAG00000009048	EFHD2
ENSBTAG00000009736	CDC42BPG
ENSBTAG00000013631	GLUL
ENSBTAG00000000087	HSD17B12
ENSBTAG00000039839	IL36RN
ENSBTAG00000002628	SLC44A2
ENSBTAG00000030499	DIAPH1
ENSBTAG00000032951	ABHD17C
ENSBTAG00000037377	ABHD14B
ENSBTAG00000046996	EPN1
ENSBTAG00000002578	ZMYND11
ENSBTAG00000018729	SPEN
ENSBTAG00000008034	LMAN2
ENSBTAG00000018823	GRN
ENSBTAG00000013254	XPO1
ENSBTAG00000000575	TNC
ENSBTAG00000011770	ZO2
ENSBTAG00000007480	CIRBP
ENSBTAG00000017776	CHD2
ENSBTAG00000012656	OVOL1
ENSBTAG00000002452	ASCC2
ENSBTAG00000011757	PSEN1
ENSBTAG00000018725	FBLIM1
ENSBTAG00000016264	FKBP8
ENSBTAG00000018824	MIA3
ENSBTAG00000000705	COX7A2L
ENSBTAG00000045794	PL-5283
ENSBTAG00000022013	CBR4
ENSBTAG00000004948	FAM84A
ENSBTAG00000000745	AQP1
ENSBTAG00000012152	NONO
ENSBTAG00000009584	SAPS3
ENSBTAG00000005464	ADCY6
ENSBTAG00000012239	SLC37A3
ENSBTAG00000015346	NASP
ENSBTAG00000021232	TPD52L2
ENSBTAG00000010050	COL16A1
ENSBTAG00000046797	NRAS
ENSBTAG00000016828	TAPBP
ENSBTAG00000010976	KANK1
ENSBTAG00000017094	SHMT1
ENSBTAG00000014175	STRAP
ENSBTAG00000008755	2007-03-01
ENSBTAG00000015278	ARPC5L
ENSBTAG00000018656	HP1BP3
ENSBTAG00000004307	VPS36
ENSBTAG00000019495	TEAD3
ENSBTAG00000012518	PCDH1
ENSBTAG00000003052	PCSK7
ENSBTAG00000012403	ARG1
ENSBTAG00000012237	AEBP1
ENSBTAG00000017831	ERLIN2
ENSBTAG00000009841	CNDP2
ENSBTAG00000015053	CFL2
ENSBTAG00000012931	PLN
ENSBTAG00000017147	AK3
ENSBTAG00000009646	ALDH7A1
ENSBTAG00000005443	MIER1
ENSBTAG00000003034	GATAD2A
ENSBTAG00000020262	PSME4
ENSBTAG00000006464	GGA1
ENSBTAG00000027625	SFRP1
ENSBTAG00000007993	CORO1C
ENSBTAG00000018722	PLEKHM2
ENSBTAG00000017819	PMVK
ENSBTAG00000000816	PRDM1
ENSBTAG00000012242	MAF1
ENSBTAG00000009698	ABCD3
ENSBTAG00000004672	RDX
ENSBTAG00000015016	CALCOCO1
ENSBTAG00000012170	UBL3
ENSBTAG00000021845	STRN3
ENSBTAG00000000243	HEBP2
ENSBTAG00000018271	SLC38A10
ENSBTAG00000012510	PLCB3
ENSBTAG00000005957	CSE1L
ENSBTAG00000004635	LLGL1
ENSBTAG00000004840	C1S
ENSBTAG00000012049	WIPI2
ENSBTAG00000006084	PINK1
ENSBTAG00000010987	NFKBIZ
ENSBTAG00000014064	FGFR2
ENSBTAG00000012148	EHMT1
ENSBTAG00000020079	MAP3K4
ENSBTAG00000019139	PHF3
ENSBTAG00000004269	SGK1
ENSBTAG00000002391	TGFB1I1
ENSBTAG00000015466	NSUN2
ENSBTAG00000020417	DAPK3
ENSBTAG00000004922	AGPAT5
ENSBTAG00000001059	IDH3G
ENSBTAG00000016465	DHCR7
ENSBTAG00000015307	FBN2
ENSBTAG00000002813	GAB1
ENSBTAG00000016412	CDKN2B
ENSBTAG00000016532	MAPKAPK3
ENSBTAG00000006066	CDS2
ENSBTAG00000004240	TMPO
ENSBTAG00000006985	TM7SF3
ENSBTAG00000008737	DR1
ENSBTAG00000006526	BCL2L1
ENSBTAG00000018924	QRICH1
ENSBTAG00000002769	AP1G1
ENSBTAG00000021810	DDX23
ENSBTAG00000005913	PATL1
ENSBTAG00000005356	ST5
ENSBTAG00000005330	KRTDAP
ENSBTAG00000009914	NDUFS6
ENSBTAG00000004284	UFD1L
ENSBTAG00000014665	ADAMTS2
ENSBTAG00000008054	CXCL2
ENSBTAG00000012919	MMP15
ENSBTAG00000008642	POLR1D
ENSBTAG00000003116	MTMR6
ENSBTAG00000015308	SMARCE1
ENSBTAG00000003697	TARDBP
ENSBTAG00000006731	LAT
ENSBTAG00000001546	MGAT1
ENSBTAG00000038375	STOM
ENSBTAG00000004041	ANKRD10
ENSBTAG00000001250	TFAP2A
ENSBTAG00000005989	LAP3
ENSBTAG00000004147	FBXO18
ENSBTAG00000003536	2006-03-01
ENSBTAG00000006287	NEDD9
ENSBTAG00000011022	ARPP19
ENSBTAG00000003021	SP1
ENSBTAG00000003094	SART1
ENSBTAG00000006068	CC2D1A
ENSBTAG00000002823	MPZL1
ENSBTAG00000014158	CCNT2
ENSBTAG00000004603	PHC2
ENSBTAG00000006070	RANBP3
ENSBTAG00000016085	IRAK1
ENSBTAG00000030529	FAM53C
ENSBTAG00000011217	DNAJC11
ENSBTAG00000001368	LGALS3BP
ENSBTAG00000019040	PLBD2
ENSBTAG00000011070	TRIP11
ENSBTAG00000016772	USP11
ENSBTAG00000019967	RASA3
ENSBTAG00000006640	RB1
ENSBTAG00000027317	RNF114
ENSBTAG00000012059	MVD
ENSBTAG00000000941	PLEKHB2
ENSBTAG00000008310	TMEM9B
ENSBTAG00000018884	RING1
ENSBTAG00000002726	CDC27
ENSBTAG00000015955	ERGIC1
ENSBTAG00000037996	ARMCX3
ENSBTAG00000017132	TTC22
ENSBTAG00000003501	SACM1L
ENSBTAG00000019692	BCL2L2
ENSBTAG00000004738	LRRC47
ENSBTAG00000006846	SCGB1C1
ENSBTAG00000012228	SEMA4A
ENSBTAG00000038116	TGOLN2
ENSBTAG00000006323	SNX9
ENSBTAG00000014129	RAB5B
ENSBTAG00000001962	MRPS27
ENSBTAG00000000163	DDIT4
ENSBTAG00000009963	MORC2
ENSBTAG00000002404	TMX2
ENSBTAG00000002834	CCDC69
ENSBTAG00000020030	FITM2
ENSBTAG00000004715	AKIRIN1
ENSBTAG00000008933	MFSD5
ENSBTAG00000007137	RFC5
ENSBTAG00000018803	SNF8
ENSBTAG00000016615	ABHD6
ENSBTAG00000005075	MRPL49
ENSBTAG00000010727	ATG4D
ENSBTAG00000008216	RRM2
ENSBTAG00000000706	ADAMTS1
ENSBTAG00000039958	GYS1
ENSBTAG00000017748	RNF44
ENSBTAG00000005851	VTA1
ENSBTAG00000021392	WDR23
ENSBTAG00000000113	ARHGEF2
ENSBTAG00000001931	TRABD
ENSBTAG00000047299	DGCR6L
ENSBTAG00000002224	UHRF1
ENSBTAG00000013454	TAB2
ENSBTAG00000020655	BSDC1
ENSBTAG00000003708	SEC23A
ENSBTAG00000001551	PLEKHG3
ENSBTAG00000024015	PTPRM
ENSBTAG00000017395	LASS5
ENSBTAG00000003840	GUCY1B1
ENSBTAG00000001977	YIPF6
ENSBTAG00000013782	DNAJB2
ENSBTAG00000011291	DLG3
ENSBTAG00000020332	OSBP
ENSBTAG00000021210	HES2
ENSBTAG00000013282	NECAP2
ENSBTAG00000014601	SGCB
ENSBTAG00000007871	SNX12
ENSBTAG00000018761	MGC139367
ENSBTAG00000046939	C9orf69
ENSBTAG00000020043	ARHGAP17
ENSBTAG00000012904	EDEM1
ENSBTAG00000010734	NOP16
ENSBTAG00000016760	LRRFIP2
ENSBTAG00000005086	RPRD1B
ENSBTAG00000019585	MYOM1
ENSBTAG00000019520	ZC3H18
ENSBTAG00000020441	HMG20A
ENSBTAG00000007013	TOM1L1
ENSBTAG00000017811	SLC39A9
ENSBTAG00000007121	TK1
ENSBTAG00000014411	TMEM263
ENSBTAG00000002352	GGA2
ENSBTAG00000005183	MVK
ENSBTAG00000003166	AXL
ENSBTAG00000001635	CUTA
ENSBTAG00000003002	WDR75
ENSBTAG00000037640	PID1
ENSBTAG00000007709	SHOC2
ENSBTAG00000007763	SLC1A4
ENSBTAG00000022847	HEATR5A
ENSBTAG00000013855	ORMDL3
ENSBTAG00000009990	EPS15L1
ENSBTAG00000006837	UBA6
ENSBTAG00000039855	SUMF1
ENSBTAG00000018834	PPP1R37
ENSBTAG00000016728	PLEKHG5
ENSBTAG00000004380	STAT2
ENSBTAG00000011075	PROSC
ENSBTAG00000004995	C1GALT1
ENSBTAG00000016775	SLC27A1
ENSBTAG00000045748	RAF1
ENSBTAG00000003745	WDR48
ENSBTAG00000020314	COG2
ENSBTAG00000006161	PAK6
ENSBTAG00000007357	CHSY
ENSBTAG00000001407	AP3S2
ENSBTAG00000013832	TRIT1
ENSBTAG00000007880	RAB40C
ENSBTAG00000002657	NKIRAS2
ENSBTAG00000017690	CARNS1
ENSBTAG00000023947	AVPI1
ENSBTAG00000018286	RNF181
ENSBTAG00000030817	LMBR1
ENSBTAG00000006962	NFS1
ENSBTAG00000017419	ZZZ3
ENSBTAG00000008396	MRPL54
ENSBTAG00000017711	WHAMM
ENSBTAG00000003588	ZFAND1
ENSBTAG00000011433	RGP1
ENSBTAG00000016004	METAP1
ENSBTAG00000014831	PPP1R3C
ENSBTAG00000017087	TOP3A
ENSBTAG00000012307	DTNA
ENSBTAG00000027569	APBB2
ENSBTAG00000000838	CCDC88C
ENSBTAG00000031327	TRMT61A
ENSBTAG00000020327	ZNF410
ENSBTAG00000002720	PRPF38A
ENSBTAG00000032914	SLC11A2
ENSBTAG00000006291	CYLD
ENSBTAG00000002561	CCDC120
ENSBTAG00000039635	CCDC97
ENSBTAG00000006716	PTGS1
ENSBTAG00000022777	CDC42BPA
ENSBTAG00000010490	PEX5
ENSBTAG00000005571	PHF20
ENSBTAG00000007374	LHFPL2
ENSBTAG00000018178	NARF
ENSBTAG00000016984	PTPN9
ENSBTAG00000009103	UBLCP1
ENSBTAG00000000510	ATG101
ENSBTAG00000001518	ISG20L2
ENSBTAG00000011249	MOB2
ENSBTAG00000030977	ULK2
ENSBTAG00000013211	CFAP97
ENSBTAG00000012667	CAMK2G
ENSBTAG00000014653	SPNS1
ENSBTAG00000000031	TRPV4
ENSBTAG00000004571	PRPF4
ENSBTAG00000000054	SNAPC4
ENSBTAG00000011146	RAB8B
ENSBTAG00000020311	USP20
ENSBTAG00000025632	NOP10
ENSBTAG00000012501	FTO
ENSBTAG00000015354	ZDHHC9
ENSBTAG00000007591	CHUK
ENSBTAG00000032137	PNPLA6
ENSBTAG00000019184	TRAPPC2L
ENSBTAG00000017463	RPS19BP1
ENSBTAG00000038979	TMEM167B
ENSBTAG00000000184	EIF2AK3
ENSBTAG00000008367	LIX1L
ENSBTAG00000019404	IL10RB
ENSBTAG00000007623	GLTPD1
ENSBTAG00000011143	KPNA1
ENSBTAG00000012818	PDLIM5
ENSBTAG00000010653	FAM73B
ENSBTAG00000034613	MROH6
ENSBTAG00000010130	ZNF335
ENSBTAG00000018247	OCRL
ENSBTAG00000021934	RETSAT
ENSBTAG00000018114	ACVR2A
ENSBTAG00000024240	ACADM
ENSBTAG00000032247	PPP1R11
ENSBTAG00000015958	GOSR2
ENSBTAG00000014904	SIRT5
ENSBTAG00000010590	FAM118A
ENSBTAG00000020458	STX6
ENSBTAG00000036183	FBXW8
ENSBTAG00000009523	SLC9A6
ENSBTAG00000007624	FRMD4B
ENSBTAG00000010545	KXD1
ENSBTAG00000005678	AACS
ENSBTAG00000031299	TTC17
ENSBTAG00000016349	TEAD2
ENSBTAG00000038195	CD302
ENSBTAG00000003570	DDX19A
ENSBTAG00000007352	KCNC4
ENSBTAG00000003443	USP46
ENSBTAG00000021731	TGFBRAP1
ENSBTAG00000010449	MOCS1
ENSBTAG00000002004	LLPH
ENSBTAG00000004356	ROBO4
ENSBTAG00000003936	PNKD
ENSBTAG00000012121	NOXA1
ENSBTAG00000010506	btamir2487
ENSBTAG00000039246	TRIM11
ENSBTAG00000011189	TJAP1
ENSBTAG00000016995	CECR5
ENSBTAG00000027431	ZNF226
ENSBTAG00000017263	MXI1
ENSBTAG00000003635	SLC35C2
ENSBTAG00000014269	SCARB1
ENSBTAG00000008074	C1QTNF6
ENSBTAG00000018564	ZFYVE27
ENSBTAG00000004471	ST3GAL6
ENSBTAG00000014494	RNASET2
ENSBTAG00000022109	SCOC
ENSBTAG00000018589	RFC2
ENSBTAG00000021924	PLA2G4E
ENSBTAG00000047780	CCDC127
ENSBTAG00000018894	PEX11G
ENSBTAG00000016961	RAP2B
ENSBTAG00000011491	WDR81
ENSBTAG00000015817	ELK1
ENSBTAG00000001780	SARS2
ENSBTAG00000030255	PDXP
ENSBTAG00000008964	DTD1
ENSBTAG00000010756	ST7
ENSBTAG00000009251	KRTAP133
ENSBTAG00000009213	CYP4A11
ENSBTAG00000016296	GPD1
ENSBTAG00000005615	CEACAM1
ENSBTAG00000003291	RIMKLB
ENSBTAG00000003419	EAPP
ENSBTAG00000021417	DMWD
ENSBTAG00000003186	MGC134577
ENSBTAG00000006240	TLR4
ENSBTAG00000022020	CLDN5
ENSBTAG00000017244	PRPF18
ENSBTAG00000003547	CSTF2
ENSBTAG00000020616	DGKH
ENSBTAG00000017864	PRPH
ENSBTAG00000011339	TAF8
ENSBTAG00000002321	AMT
ENSBTAG00000012176	QPCTL
ENSBTAG00000008719	PRKCD
ENSBTAG00000006024	ISLR
ENSBTAG00000003617	ALKBH4
ENSBTAG00000005760	TBC1D4
ENSBTAG00000015336	PRUNE
ENSBTAG00000002190	DOCK8
ENSBTAG00000004203	VPS33A
ENSBTAG00000008271	BPIFB5
ENSBTAG00000047991	TAF4
ENSBTAG00000015694	MON1B
ENSBTAG00000008987	SOCS5
ENSBTAG00000047837	ENSBTAG00000047837
ENSBTAG00000004976	CDCA7L
ENSBTAG00000015007	NCOA1
ENSBTAG00000010906	RPS6KA5
ENSBTAG00000018063	SPATA2
ENSBTAG00000017452	RCAN3
ENSBTAG00000021102	GALM
ENSBTAG00000014728	TAPBPL
ENSBTAG00000007436	GGT6
ENSBTAG00000001044	SUPV3L1
ENSBTAG00000001229	SLC25A22
ENSBTAG00000034776	DDAH1
ENSBTAG00000008711	BOK
ENSBTAG00000031473	ORC2
ENSBTAG00000018637	HDDC3
ENSBTAG00000016251	TMEM101
ENSBTAG00000003185	ASAP1
ENSBTAG00000007666	IGF2BP2
ENSBTAG00000015392	TTF2
ENSBTAG00000016694	KIAA0319L
ENSBTAG00000004777	S100B
ENSBTAG00000013096	UNC119
ENSBTAG00000012144	ZMYND19
ENSBTAG00000007969	CIDEC
ENSBTAG00000008807	FBXL22
ENSBTAG00000010789	ANKRD54
ENSBTAG00000012509	DYRK1B
ENSBTAG00000018176	C17orf62
ENSBTAG00000040512	PCP4L1
ENSBTAG00000016043	GNB3
ENSBTAG00000022238	B3GNT1
ENSBTAG00000010795	ATG14
ENSBTAG00000021373	GTF3C5
ENSBTAG00000031788	GSTM1
ENSBTAG00000014611	SORL1
ENSBTAG00000009905	NFYA
ENSBTAG00000008371	FBXL20
ENSBTAG00000002738	S1PR2
ENSBTAG00000018291	C2orf68
ENSBTAG00000004879	FOXO4
ENSBTAG00000011399	YARS2
ENSBTAG00000008190	SUMF2
ENSBTAG00000010904	MIA2
ENSBTAG00000003525	STXBP1
ENSBTAG00000008113	OSR1
ENSBTAG00000016800	SEMA6D
ENSBTAG00000004499	RGS3
ENSBTAG00000047150	RTEL
ENSBTAG00000012719	UBTD1
ENSBTAG00000008296	N6AMT2
ENSBTAG00000027516	APLNR
ENSBTAG00000020936	NOD2
ENSBTAG00000012844	LRSAM1
ENSBTAG00000006676	FIBIN
ENSBTAG00000021002	ACP2
ENSBTAG00000038992	STK11IP
ENSBTAG00000035175	DONSON
ENSBTAG00000021116	EXOC6
ENSBTAG00000006129	KIAA0556
ENSBTAG00000021456	MUS81
ENSBTAG00000008294	KCNJ2
ENSBTAG00000019846	ALKBH2
ENSBTAG00000012235	SHARPIN
ENSBTAG00000007061	PPP2R5B
ENSBTAG00000019831	MRPS11
ENSBTAG00000002879	DCPS
ENSBTAG00000038536	BT.43571
ENSBTAG00000002127	TCP11L2
ENSBTAG00000009743	PDRG1
ENSBTAG00000017115	TMEM41A
ENSBTAG00000013557	ERAP1
ENSBTAG00000001446	ABRACL
ENSBTAG00000018534	DGCR14
ENSBTAG00000006542	RABEP2
ENSBTAG00000006590	NUDT16L1
ENSBTAG00000002073	RAD17
ENSBTAG00000008705	CABLES1
ENSBTAG00000021543	MDFIC
ENSBTAG00000000495	HAVCR2
ENSBTAG00000034436	PDPK1
ENSBTAG00000010835	CRELD1
ENSBTAG00000044058	MFSD8
ENSBTAG00000000289	ASB8
ENSBTAG00000012397	DCK
ENSBTAG00000040193	COLQ
ENSBTAG00000001663	PDF
ENSBTAG00000001645	ZWINT
ENSBTAG00000015267	SGSH
ENSBTAG00000000321	TBL2
ENSBTAG00000010809	RPGR
ENSBTAG00000020755	SELP
ENSBTAG00000046750	B3GNT3
ENSBTAG00000003438	ZNF297B
ENSBTAG00000009770	GPD2
ENSBTAG00000013414	BLVRA
ENSBTAG00000031863	HIG2
ENSBTAG00000019587	PI15
ENSBTAG00000019265	AGK
ENSBTAG00000015546	MINA
ENSBTAG00000014215	CCDC86
ENSBTAG00000007308	FLJ21128
ENSBTAG00000006735	STAC
ENSBTAG00000018257	APIP
ENSBTAG00000008096	EDN1
ENSBTAG00000008845	INTS9
ENSBTAG00000020714	DDX19B
ENSBTAG00000002090	CPSF4
ENSBTAG00000005497	RPRD1A
ENSBTAG00000021036	2002-03-01
ENSBTAG00000010977	FRZB
ENSBTAG00000014326	CDCA8
ENSBTAG00000004613	CSGALNACT1
ENSBTAG00000021969	KLHL29
ENSBTAG00000009075	RNF207
ENSBTAG00000006776	KIAA0930
ENSBTAG00000039571	PROSER2
ENSBTAG00000009611	PHF21A
ENSBTAG00000013941	TANGO6
ENSBTAG00000009201	CORO7
ENSBTAG00000002033	UBXN2A
ENSBTAG00000010456	TADA1
ENSBTAG00000011911	NCOA7
ENSBTAG00000026708	PRSS35
ENSBTAG00000006525	FDXR
ENSBTAG00000011964	DIS3L2
ENSBTAG00000012476	NRBF2
ENSBTAG00000013652	GTF2A1
ENSBTAG00000003499	ENPP4
ENSBTAG00000019082	RAD51D
ENSBTAG00000013009	AURKA
ENSBTAG00000015436	SLC27A4
ENSBTAG00000023073	FAM89A
ENSBTAG00000002691	ELMOD1
ENSBTAG00000013226	HUS1
ENSBTAG00000019486	CLDN12
ENSBTAG00000009542	ZC3H10
ENSBTAG00000017188	C20ORF82
ENSBTAG00000003212	NNAT
ENSBTAG00000016957	ENSBTAG00000016957
ENSBTAG00000000668	SLC22A5
ENSBTAG00000012352	PARP16
ENSBTAG00000000365	TDP2
ENSBTAG00000013929	RRAD
ENSBTAG00000003012	TRAF1
ENSBTAG00000023976	ARHGAP25
ENSBTAG00000008854	TRIM64
ENSBTAG00000013985	FKRP
ENSBTAG00000009176	ANKRD49
ENSBTAG00000000204	C9orf91
ENSBTAG00000013231	C9orf40
ENSBTAG00000018289	TMEM150A
ENSBTAG00000038888	ZBTB9
ENSBTAG00000009281	SPRYD4
ENSBTAG00000012926	TM6SF1
ENSBTAG00000038495	DCLK1
ENSBTAG00000012020	TRAF5
ENSBTAG00000005868	HEBP1
ENSBTAG00000010091	ARL6
ENSBTAG00000020090	EPHX3
ENSBTAG00000007096	GAS8
ENSBTAG00000013957	GALNT3
ENSBTAG00000009022	DNAJC30
ENSBTAG00000019492	FANCE
ENSBTAG00000012848	PTPRU
ENSBTAG00000021962	CXORF23
ENSBTAG00000021445	ST8SIA4
ENSBTAG00000019297	GFRA1
ENSBTAG00000039658	PDCD7
ENSBTAG00000018774	NUAK2
ENSBTAG00000008597	SLC45A4
ENSBTAG00000002704	POMT2
ENSBTAG00000046542	C7H19orf24
ENSBTAG00000014850	GPN2
ENSBTAG00000032902	SLC11A2
ENSBTAG00000030805	SHISA4
ENSBTAG00000004786	TMEM134
ENSBTAG00000004727	PAQR4
ENSBTAG00000010276	RECQL4
ENSBTAG00000020688	ARHGEF15
ENSBTAG00000021497	CDH23
ENSBTAG00000034885	MGC148992
ENSBTAG00000016881	ANPEP
ENSBTAG00000022808	CACUL1
ENSBTAG00000012940	TMEM25
ENSBTAG00000027694	TTC30A
ENSBTAG00000018033	PIP4K2A
ENSBTAG00000020551	ABCD1
ENSBTAG00000015745	RAB3IL1
ENSBTAG00000017375	C6H4orf32
ENSBTAG00000017656	SIAT6
ENSBTAG00000007170	SLC38A7
ENSBTAG00000021663	SMIM8
ENSBTAG00000005063	THEM6
ENSBTAG00000004449	DGKE
ENSBTAG00000009049	MGC142702
ENSBTAG00000013612	MBLAC2
ENSBTAG00000018401	APLF
ENSBTAG00000020395	LYSMD1
ENSBTAG00000013541	LMO3
ENSBTAG00000000046	SURF2
ENSBTAG00000008497	RGS14
ENSBTAG00000011209	SYT11
ENSBTAG00000040058	ORC5L
ENSBTAG00000012584	GJB3
ENSBTAG00000014343	IFT22
ENSBTAG00000018474	IL6R
ENSBTAG00000008373	ITGA10
ENSBTAG00000030646	KCTD17
ENSBTAG00000018653	NABP1
ENSBTAG00000006472	GPR143
ENSBTAG00000021604	TMEM138
ENSBTAG00000022169	PREX2
ENSBTAG00000024162	SLC19A1
ENSBTAG00000033334	SPATA2L
ENSBTAG00000016823	CSNK1G1
ENSBTAG00000001120	CORO6
ENSBTAG00000020489	SEMA6A
ENSBTAG00000031777	GDPD5
ENSBTAG00000046467	PTP4A3
ENSBTAG00000025531	PSORS1C2
ENSBTAG00000017056	PKLR
ENSBTAG00000018347	IL33
ENSBTAG00000002021	BNIP1
ENSBTAG00000014151	RCSD1
ENSBTAG00000020412	RAP2A
ENSBTAG00000017284	RHBDL1
ENSBTAG00000009363	GINS3
ENSBTAG00000013922	MOSPD1
ENSBTAG00000010304	CHKA
ENSBTAG00000014560	HLX
ENSBTAG00000016766	TMEM176B
ENSBTAG00000013093	ALDH3B1
ENSBTAG00000004750	VSTM2L
ENSBTAG00000001740	HAPLN3
ENSBTAG00000008686	SLC46A3
ENSBTAG00000010948	CLIC2
ENSBTAG00000020647	RASL11B
ENSBTAG00000008165	ITGA2B
ENSBTAG00000047591	C23H6orf141
ENSBTAG00000006563	KBTBD5
ENSBTAG00000008465	ACS
ENSBTAG00000015678	TMEM194B
ENSBTAG00000001793	HSD11B1L
ENSBTAG00000004767	SYK
ENSBTAG00000032548	SYBU
ENSBTAG00000045754	SMIM1
ENSBTAG00000006349	EXTL1
ENSBTAG00000009290	FAM161A
ENSBTAG00000045895	NFASC
ENSBTAG00000012142	RAD18
ENSBTAG00000011389	TMEM104
ENSBTAG00000015432	TMEM231
ENSBTAG00000018805	ASB13
ENSBTAG00000017069	FAM198B
ENSBTAG00000016299	ZNF784
ENSBTAG00000039686	ACOT11
ENSBTAG00000044063	B4GALT6
ENSBTAG00000027051	PTAFR
ENSBTAG00000002936	PRRX2
ENSBTAG00000017867	YPEL1
ENSBTAG00000002923	CX3CR1
ENSBTAG00000002088	CMAHP
ENSBTAG00000039015	TMEM145
ENSBTAG00000014603	VAMP1
ENSBTAG00000004339	ENSBTAG00000004339
ENSBTAG00000030690	RADIL
ENSBTAG00000017068	DDA1
ENSBTAG00000026326	SPN
ENSBTAG00000016857	ADAMTS15
ENSBTAG00000000355	OXLD1
ENSBTAG00000007708	NLGN3
ENSBTAG00000006805	ZNF180
ENSBTAG00000010820	WNT11
ENSBTAG00000003749	KCNMB4
ENSBTAG00000013556	UNC13D
ENSBTAG00000010068	REEP2
ENSBTAG00000023832	ADAM8
ENSBTAG00000008800	XKR8
ENSBTAG00000008718	WBSCR17
ENSBTAG00000009786	SCIN
ENSBTAG00000002361	TMCC2
ENSBTAG00000016137	ZNF608
ENSBTAG00000007828	SLA
ENSBTAG00000006022	ATP6V0E2
ENSBTAG00000039050	P2RY2
ENSBTAG00000020273	YOD1
ENSBTAG00000013118	CD86
ENSBTAG00000001385	ZSCAN2
ENSBTAG00000012421	TANGO2
ENSBTAG00000021205	PPAPDC3
ENSBTAG00000016551	ENSBTAG00000016551
ENSBTAG00000004476	ADHFE1
ENSBTAG00000015818	MMP1
ENSBTAG00000005419	ABP1
ENSBTAG00000047531	ARHGAP4
ENSBTAG00000006261	GPR17
ENSBTAG00000005963	MAT1A
ENSBTAG00000030227	PCDHA13
ENSBTAG00000015251	ALG13
ENSBTAG00000016096	SYP
ENSBTAG00000027809	RABGAP1L
ENSBTAG00000031916	RHOBTB2
ENSBTAG00000019241	FGF11
ENSBTAG00000009812	CXCL6
ENSBTAG00000018808	SLC25A35
ENSBTAG00000001063	HOXA4
ENSBTAG00000010349	IL1A
ENSBTAG00000036298	ENSBTAG00000036298
ENSBTAG00000000130	TNFSF13
ENSBTAG00000000905	RAB6B
ENSBTAG00000038221	EFNA2
ENSBTAG00000048114	ENSBTAG00000048114
ENSBTAG00000020989	SUSD4
ENSBTAG00000008195	PHKG1
ENSBTAG00000020017	SLC25A41
ENSBTAG00000014187	MGC148938
ENSBTAG00000004557	DHRS9
ENSBTAG00000005657	CAMK2N2
ENSBTAG00000018773	RND1
ENSBTAG00000038700	FAM124B
ENSBTAG00000014602	CAMTA1
ENSBTAG00000011121	CLCN4
ENSBTAG00000011095	FAR2
ENSBTAG00000012039	PHACTR1
ENSBTAG00000047412	TNFSF18
ENSBTAG00000014381	CRHR2
ENSBTAG00000038496	CR2
ENSBTAG00000003408	ENSBTAG00000003408
ENSBTAG00000010543	FGFR4
ENSBTAG00000018707	LDB3
ENSBTAG00000038974	STMN3
ENSBTAG00000010165	C22H3ORF18
ENSBTAG00000008336	HPCA
ENSBTAG00000000634	MLPH
ENSBTAG00000001243	AP3M2
ENSBTAG00000015644	EID2
ENSBTAG00000020236	NECAB2
ENSBTAG00000006894	INOS
ENSBTAG00000003409	FKBP1B
ENSBTAG00000033008	MYOZ1
ENSBTAG00000002858	ACBD7
ENSBTAG00000000973	KCNJ15
ENSBTAG00000038770	ENSBTAG00000038770
ENSBTAG00000036260	LPXN
ENSBTAG00000009964	DNASE1L2
ENSBTAG00000003511	SLAIN1
ENSBTAG00000031246	CCNI2
ENSBTAG00000019157	LRRC10
ENSBTAG00000000520	ATP2B3
ENSBTAG00000007253	TSPAN33
ENSBTAG00000004505	DUS3L
ENSBTAG00000012489	C15orf27
ENSBTAG00000018432	SLC6A15
ENSBTAG00000002786	ENSBTAG00000002786
ENSBTAG00000011048	SPATA6L
ENSBTAG00000034106	CYP8B1
ENSBTAG00000011982	BATF3
ENSBTAG00000000265	SYNPR
ENSBTAG00000030483	KLK7
ENSBTAG00000007415	SLC7A8
ENSBTAG00000021872	RASGRP1
ENSBTAG00000020892	IL2RA
ENSBTAG00000010338	FBXO36
ENSBTAG00000007216	DPF1
ENSBTAG00000003027	EMX2
ENSBTAG00000002335	HAND1
ENSBTAG00000019131	TNRC4
ENSBTAG00000019567	IL21R
ENSBTAG00000003837	RSPO1
ENSBTAG00000018119	AOAH
ENSBTAG00000013764	OPTC
ENSBTAG00000005031	DOC2A
ENSBTAG00000015040	ENSBTAG00000015040
ENSBTAG00000020373	C3orf67
ENSBTAG00000048184	ENSBTAG00000048184
ENSBTAG00000005985	CBLN2
ENSBTAG00000010413	TMEM169
ENSBTAG00000005337	RAB3B
ENSBTAG00000008571	CUX2
ENSBTAG00000018833	SVOP
ENSBTAG00000020229	ATP8B3
ENSBTAG00000013078	DNAH11
ENSBTAG00000016450	CDNF
ENSBTAG00000002596	VSTM1
ENSBTAG00000006083	KLF1
ENSBTAG00000038462	TMEM182
ENSBTAG00000007946	PIPOX
ENSBTAG00000023635	CLEC6A
ENSBTAG00000011411	SIT1
ENSBTAG00000006494	CLDN16
ENSBTAG00000014758	WIF1
ENSBTAG00000018326	FXYD7
ENSBTAG00000000354	PDE6G
ENSBTAG00000018015	IL27
ENSBTAG00000010622	TRIM46
ENSBTAG00000015217	DLX1
ENSBTAG00000003827	RIMS2
ENSBTAG00000008097	WNT2
ENSBTAG00000021141	CD8A
ENSBTAG00000027205	PGBD5
ENSBTAG00000012104	FOXA3
ENSBTAG00000004488	MEI1
ENSBTAG00000010103	TRIM9
ENSBTAG00000020257	PTPN5
ENSBTAG00000014813	TCF23
ENSBTAG00000015935	IYD
ENSBTAG00000020184	AQP8
ENSBTAG00000004886	ZAR1
ENSBTAG00000004878	CAMKV
ENSBTAG00000007307	SELE
ENSBTAG00000021707	MYBPC3
ENSBTAG00000014523	DIRAS2
ENSBTAG00000016541	CAMK1G
ENSBTAG00000031647	LRG1
ENSBTAG00000020793	KCNA4
ENSBTAG00000025246	ZIC2
ENSBTAG00000005424	KCNC1
ENSBTAG00000006282	POU2AF1
ENSBTAG00000021993	SPDEF
ENSBTAG00000007732	ARPP21
ENSBTAG00000001020	AKAP3
ENSBTAG00000005193	CRTAM
ENSBTAG00000015854	TCHHL1
ENSBTAG00000007762	ACCN3
ENSBTAG00000001610	ARAP1
ENSBTAG00000012623	NDP
ENSBTAG00000019416	KCTD4
ENSBTAG00000012827	TTLL11
ENSBTAG00000001325	UPB1
ENSBTAG00000017843	CD40LG
ENSBTAG00000009481	SPIN2B
ENSBTAG00000011808	MSTN
ENSBTAG00000005858	KCNJ13
ENSBTAG00000013014	GPR61
ENSBTAG00000002448	SNTG1
ENSBTAG00000024510	ENSBTAG00000024510
ENSBTAG00000004508	DBH
ENSBTAG00000011392	MYBPC1
ENSBTAG00000021428	CNDP1
ENSBTAG00000009837	ANKS4B
ENSBTAG00000002701	UGT3A1
ENSBTAG00000031348	CCR9
ENSBTAG00000000071	PMP2
ENSBTAG00000010990	LHX2
ENSBTAG00000012606	ZNF541
ENSBTAG00000003865	CASR
ENSBTAG00000031898	CNTNAP5
ENSBTAG00000046250	MIOX
ENSBTAG00000005290	CLDN2
ENSBTAG00000044171	CNIH3
ENSBTAG00000018989	GRM3
ENSBTAG00000006802	C13H20ORF71
ENSBTAG00000012363	ENSBTAG00000012363
ENSBTAG00000011038	MC2R
ENSBTAG00000004775	GRIA2
ENSBTAG00000013974	TMEM215
ENSBTAG00000020249	GLT6D1
ENSBTAG00000011023	PAG5
ENSBTAG00000011740	OPALIN
ENSBTAG00000011944	MTTP
ENSBTAG00000019092	FNDC8
ENSBTAG00000001488	OTC
ENSBTAG00000002891	HTR5A
ENSBTAG00000003107	LHX5
ENSBTAG00000006096	TKDP1
ENSBTAG00000010889	FSHB
ENSBTAG00000012529	IFNG
ENSBTAG00000017443	MOGAT2
ENSBTAG00000018262	DNAJC5G
ENSBTAG00000018580	SPERT
ENSBTAG00000018610	KRTAP12-2
ENSBTAG00000019963	GRK1
ENSBTAG00000020404	FTCD
ENSBTAG00000026481	RGS8
ENSBTAG00000027017	SIX3
ENSBTAG00000038854	CLEC2L
ENSBTAG00000039068	CSMD3
ENSBTAG00000047141	PAG7
ENSBTAG00000004855	PRDX6
ENSBTAG00000011190	FLNA
ENSBTAG00000038384	KRT5
ENSBTAG00000012034	KRT4
ENSBTAG00000004258	EEF2
ENSBTAG00000003898	HMGCS2
ENSBTAG00000007196	TAGLN
ENSBTAG00000001835	GJA1
ENSBTAG00000001785	TGM3
ENSBTAG00000013924	RPS11
ENSBTAG00000039967	KRT78
ENSBTAG00000020097	PERP
ENSBTAG00000017685	JUP
ENSBTAG00000010799	MYL6
ENSBTAG00000016648	BSG
ENSBTAG00000006045	P4HB
ENSBTAG00000012849	COL4A1
ENSBTAG00000031679	HSD17B13
ENSBTAG00000006505	S100A9
ENSBTAG00000021455	CFL1
ENSBTAG00000008493	AQP3
ENSBTAG00000016057	CSRP1
ENSBTAG00000017368	YBX1
ENSBTAG00000015114	CALR
ENSBTAG00000018588	TMBIM6
ENSBTAG00000001601	PKM2
ENSBTAG00000017605	AK2
ENSBTAG00000000711	NDRG1
ENSBTAG00000005316	GDI2
ENSBTAG00000006253	FLNC
ENSBTAG00000020527	IDH1
ENSBTAG00000007622	SERPINB6
ENSBTAG00000002129	KLF5
ENSBTAG00000009419	TRIM29
ENSBTAG00000008915	SF3B1
ENSBTAG00000018077	LYPD3
ENSBTAG00000011154	SDC1
ENSBTAG00000019269	COL6A2
ENSBTAG00000004094	SPARCL1
ENSBTAG00000015154	MCL1
ENSBTAG00000003642	PRDX1
ENSBTAG00000047249	WBSCR1
ENSBTAG00000002485	TNS1
ENSBTAG00000020873	MAT2A
ENSBTAG00000006071	CTTN
ENSBTAG00000000448	BDH1
ENSBTAG00000015228	CD74
ENSBTAG00000014423	ENSBTAG00000014423
ENSBTAG00000013607	WDR1
ENSBTAG00000019052	ANK3
ENSBTAG00000007605	FKBP4
ENSBTAG00000017869	CAV1
ENSBTAG00000010242	LAMP1
ENSBTAG00000009436	TMEM79
ENSBTAG00000016282	EIF5
ENSBTAG00000007115	GSR
ENSBTAG00000016516	CYB5R3
ENSBTAG00000013533	CLIC1
ENSBTAG00000017462	ATF4
ENSBTAG00000008353	CDKN1A
ENSBTAG00000045828	PTBP1
ENSBTAG00000012232	CYC1
ENSBTAG00000001745	LUM
ENSBTAG00000034586	MAL
ENSBTAG00000007399	LAMP2
ENSBTAG00000014766	SRSF1
ENSBTAG00000017713	KTN1
ENSBTAG00000016744	CAPRIN1
ENSBTAG00000014872	CAPNS1
ENSBTAG00000004531	CCT4
ENSBTAG00000011823	CLSTN1
ENSBTAG00000002278	FBN1
ENSBTAG00000008611	IGFBP4
ENSBTAG00000002108	YWHAQ
ENSBTAG00000019851	PPP2R1A
ENSBTAG00000008527	SRSF6
ENSBTAG00000007784	NAA50
ENSBTAG00000004907	MINK1
ENSBTAG00000019813	ADIPOQ
ENSBTAG00000021569	DDB1
ENSBTAG00000001398	ATP2A2
ENSBTAG00000039374	RANBP6
ENSBTAG00000018041	ACADSB
ENSBTAG00000024663	LAD1
ENSBTAG00000021164	SLMAP
ENSBTAG00000034529	HMGA1
ENSBTAG00000001311	MORF4L2
ENSBTAG00000012159	CNBP
ENSBTAG00000006346	DAP
ENSBTAG00000031252	CD82
ENSBTAG00000009034	AP3D1
ENSBTAG00000023929	FOSL2
ENSBTAG00000001928	PDIA6
ENSBTAG00000016740	ACLY
ENSBTAG00000000305	LMO4
ENSBTAG00000015980	FASN
ENSBTAG00000001988	EIF3D
ENSBTAG00000015591	SQSTM1
ENSBTAG00000010336	TALDO1
ENSBTAG00000016779	CLIP1
ENSBTAG00000015460	TP63
ENSBTAG00000015131	SLC29A1
ENSBTAG00000007152	OS9
ENSBTAG00000019852	PDHA1
ENSBTAG00000011435	NPEPPS
ENSBTAG00000001420	ABHD12
ENSBTAG00000018278	ATP5O
ENSBTAG00000043951	IMPA2
ENSBTAG00000001708	TTLL12
ENSBTAG00000003585	CD47
ENSBTAG00000021211	DPT
ENSBTAG00000014804	HNRPDL
ENSBTAG00000014575	COL4A5
ENSBTAG00000038488	TMSB4
ENSBTAG00000017380	MYO18A
ENSBTAG00000009144	BPIFA2A
ENSBTAG00000003935	RECS1
ENSBTAG00000016007	ADH5
ENSBTAG00000021067	ACTR1A
ENSBTAG00000016328	SFPQ
ENSBTAG00000008172	EGLN3
ENSBTAG00000004409	IVD
ENSBTAG00000003147	JAK1
ENSBTAG00000032829	GHITM
ENSBTAG00000001394	TMED9
ENSBTAG00000027181	LAMA3
ENSBTAG00000019883	IST1
ENSBTAG00000015345	BNIPL
ENSBTAG00000038896	RPS26
ENSBTAG00000014295	CAPZA1
ENSBTAG00000004554	CAPZB
ENSBTAG00000018374	WASF2
ENSBTAG00000015232	RAPGEFL1
ENSBTAG00000014093	IDH2
ENSBTAG00000017564	CGN
ENSBTAG00000030435	PNRC2
ENSBTAG00000019463	SLC25A39
ENSBTAG00000018451	PTMS
ENSBTAG00000010395	DOCK9
ENSBTAG00000000152	RANBP2
ENSBTAG00000003530	DDX31
ENSBTAG00000025762	CNP
ENSBTAG00000010627	SF3B3
ENSBTAG00000000598	CST3
ENSBTAG00000006330	RBM5
ENSBTAG00000040602	ENSBTAG00000040602
ENSBTAG00000008951	ALPL
ENSBTAG00000011805	M6PRBP1
ENSBTAG00000015996	GPC1
ENSBTAG00000037703	MICALL1
ENSBTAG00000014324	ANTXR2
ENSBTAG00000005665	CRK
ENSBTAG00000007390	VAT1
ENSBTAG00000020729	DHRS7
ENSBTAG00000017125	PABPC4
ENSBTAG00000002830	U2AF2
ENSBTAG00000014583	CALM
ENSBTAG00000012703	GLO1
ENSBTAG00000018633	RABAC1
ENSBTAG00000001105	ANXA4
ENSBTAG00000001932	MGC142781
ENSBTAG00000014261	TARS
ENSBTAG00000010193	RAB7A
ENSBTAG00000000014	TXN2
ENSBTAG00000021780	SCO1
ENSBTAG00000018828	ATN1
ENSBTAG00000003577	GSPT1
ENSBTAG00000003390	SF3A1
ENSBTAG00000002350	PIK3R2
ENSBTAG00000020638	TIMP3
ENSBTAG00000016874	DNAJB1
ENSBTAG00000013755	ITGB5
ENSBTAG00000016378	LRP10
ENSBTAG00000006690	ARCN1
ENSBTAG00000033217	TPM3
ENSBTAG00000002402	IGF2R
ENSBTAG00000006187	MFAP4
ENSBTAG00000014724	EIF4A2
ENSBTAG00000002820	RBBP7
ENSBTAG00000014820	OXA1L
ENSBTAG00000007725	ARF1
ENSBTAG00000013391	ANKH
ENSBTAG00000008696	FAM120A
ENSBTAG00000035556	CDV3
ENSBTAG00000002791	SEC24C
ENSBTAG00000012432	FDFT1
ENSBTAG00000003307	IMMT
ENSBTAG00000016501	ARHGAP1
ENSBTAG00000007360	TMEM43
ENSBTAG00000030333	AOC3
ENSBTAG00000000585	LY6G6C
ENSBTAG00000002019	SERPINB5
ENSBTAG00000008421	SCRIB
ENSBTAG00000018373	DPYSL2
ENSBTAG00000015611	TBC1D9B
ENSBTAG00000010042	RIOK3
ENSBTAG00000016269	ME2
ENSBTAG00000008409	MYC
ENSBTAG00000021838	ESRP1
ENSBTAG00000038025	H2B
ENSBTAG00000004912	ANKRD17
ENSBTAG00000016267	SERPING1
ENSBTAG00000006202	ST13
ENSBTAG00000009543	FAM62A
ENSBTAG00000032087	ATXN2L
ENSBTAG00000012938	JARID2
ENSBTAG00000014238	ATP6V1E1
ENSBTAG00000007952	MVP
ENSBTAG00000045582	ARPC5
ENSBTAG00000020735	SMG1
ENSBTAG00000013016	GNAI3
ENSBTAG00000016918	MYOF
ENSBTAG00000003798	AMFR
ENSBTAG00000008350	KLHL21
ENSBTAG00000011338	OR10A6
ENSBTAG00000046981	SVIL
ENSBTAG00000016037	BCKDHA
ENSBTAG00000024723	CHCHD3
ENSBTAG00000017602	TMEM45B
ENSBTAG00000021337	SBF1
ENSBTAG00000016336	MGEA5
ENSBTAG00000025920	ENSBTAG00000025920
ENSBTAG00000003191	FSCN1
ENSBTAG00000015986	NDE1
ENSBTAG00000008935	PFDN5
ENSBTAG00000016882	VPS26A
ENSBTAG00000015066	LANCL1
ENSBTAG00000005345	ARPC3
ENSBTAG00000019565	NCOA4
ENSBTAG00000001506	HTT
ENSBTAG00000001189	AP1B1
ENSBTAG00000005434	PLVAP
ENSBTAG00000013527	PGD
ENSBTAG00000015163	TM4SF1
ENSBTAG00000006904	TENC1
ENSBTAG00000013387	CHMP4B
ENSBTAG00000002220	SPTLC1
ENSBTAG00000017799	PITPNB
ENSBTAG00000031363	AES
ENSBTAG00000013577	SLC1A5
ENSBTAG00000012342	LIMA1
ENSBTAG00000001795	LONP1
ENSBTAG00000005984	DAAM1
ENSBTAG00000008224	PAIP2
ENSBTAG00000019906	VPS25
ENSBTAG00000032680	TMEM63B
ENSBTAG00000022160	NAP1L4
ENSBTAG00000013084	NAPA
ENSBTAG00000010956	SCARB2
ENSBTAG00000007939	CHMP2B
ENSBTAG00000020405	NDUFB9
ENSBTAG00000011798	STK38L
ENSBTAG00000013218	GORASP2
ENSBTAG00000019077	DAD1
ENSBTAG00000010745	THRA
ENSBTAG00000013971	PI4KA
ENSBTAG00000013982	UACA
ENSBTAG00000006884	PABPN1
ENSBTAG00000018557	YTHDF3
ENSBTAG00000002381	ZDHHC5
ENSBTAG00000007884	SREBF1
ENSBTAG00000030965	MCM7
ENSBTAG00000018153	NRBP1
ENSBTAG00000019522	PPM1G
ENSBTAG00000019262	TOP2A
ENSBTAG00000018421	WWP2
ENSBTAG00000009683	PSMA6
ENSBTAG00000006775	SLC12A7
ENSBTAG00000010485	MFN1
ENSBTAG00000008167	TTC3
ENSBTAG00000012117	ATP6AP1
ENSBTAG00000000782	KDR
ENSBTAG00000013901	PTDSS1
ENSBTAG00000019581	PLEKHF2
ENSBTAG00000013030	LLRC8A
ENSBTAG00000008001	NUCKS1
ENSBTAG00000002046	COX8B
ENSBTAG00000017804	BNIP3
ENSBTAG00000018317	PPP2R2A
ENSBTAG00000023487	COX6B1
ENSBTAG00000018889	ATP6V0B
ENSBTAG00000012897	ITGA7
ENSBTAG00000010919	USP47
ENSBTAG00000006607	CCNG1
ENSBTAG00000026403	CREBBP
ENSBTAG00000020407	MTSS1
ENSBTAG00000014779	NISCH
ENSBTAG00000017665	DHRS4
ENSBTAG00000019911	COA3
ENSBTAG00000004783	CORO1B
ENSBTAG00000010492	VPS4B
ENSBTAG00000006747	LTBP3
ENSBTAG00000021251	RIPK4
ENSBTAG00000000754	PPP2R5A
ENSBTAG00000047606	MTA1
ENSBTAG00000006919	SMAD4
ENSBTAG00000021573	DCAF12
ENSBTAG00000000296	IMPDH1
ENSBTAG00000009228	SRP68
ENSBTAG00000045957	SAMM50
ENSBTAG00000005027	GLRX3
ENSBTAG00000018945	AMOTL1
ENSBTAG00000011598	SOX2
ENSBTAG00000012804	REEP5
ENSBTAG00000009417	ZFAND5
ENSBTAG00000039172	RABGAP1
ENSBTAG00000023933	SEC16A
ENSBTAG00000027453	RNF4
ENSBTAG00000010401	UBE4B
ENSBTAG00000016683	BIKBA
ENSBTAG00000019220	SMARCA4
ENSBTAG00000009479	UQCRQ
ENSBTAG00000000460	SYTL2
ENSBTAG00000007109	ASB2
ENSBTAG00000011484	ZDHHC3
ENSBTAG00000012622	TRA2A
ENSBTAG00000003067	PSMB7
ENSBTAG00000008237	TOLLIP
ENSBTAG00000010157	TOMM22
ENSBTAG00000013662	COL8A1
ENSBTAG00000003077	DPF2
ENSBTAG00000002714	GNAI1
ENSBTAG00000013114	ZMYND8
ENSBTAG00000015638	IL20RA
ENSBTAG00000014376	ANKRD13A
ENSBTAG00000002980	GPT2
ENSBTAG00000012365	ANP32A
ENSBTAG00000009470	CLIC4
ENSBTAG00000015169	UBXN4
ENSBTAG00000019197	FAM208B
ENSBTAG00000017832	PDK3
ENSBTAG00000004801	PDXDC1
ENSBTAG00000013045	DKC1
ENSBTAG00000002487	UBE3A
ENSBTAG00000009948	TRIM25
ENSBTAG00000008860	FAM65A
ENSBTAG00000012454	SLC35A3
ENSBTAG00000012293	SPAG9
ENSBTAG00000017845	BAG1
ENSBTAG00000011709	IMPA1
ENSBTAG00000009851	ROBO1
ENSBTAG00000002303	GLG1
ENSBTAG00000001694	TYRO3
ENSBTAG00000018646	ATP6V1B2
ENSBTAG00000018910	WDR6
ENSBTAG00000004322	FOS
ENSBTAG00000000105	RIT1
ENSBTAG00000007139	WSB2
ENSBTAG00000010500	ENSBTAG00000010500
ENSBTAG00000011626	ATP2C1
ENSBTAG00000031435	SELT
ENSBTAG00000015536	CPNE3
ENSBTAG00000007128	ATP13A1
ENSBTAG00000004452	IPO9
ENSBTAG00000002098	CDC34
ENSBTAG00000005780	LDB1
ENSBTAG00000004161	UBE2D2
ENSBTAG00000013641	BAG3
ENSBTAG00000015090	SGTA
ENSBTAG00000005077	CXCL12
ENSBTAG00000010006	EMC2
ENSBTAG00000000771	DNAJB6
ENSBTAG00000000855	NXN
ENSBTAG00000046248	ARPC1B
ENSBTAG00000013526	EFTUD2
ENSBTAG00000007217	KIAA0195
ENSBTAG00000015543	ARHGAP35
ENSBTAG00000016988	PIN1
ENSBTAG00000011879	B4GALT2
ENSBTAG00000000974	IARS
ENSBTAG00000038477	GGCX
ENSBTAG00000004920	COX8A
ENSBTAG00000019167	INPPL1
ENSBTAG00000003894	NDRG4
ENSBTAG00000004018	DGKA
ENSBTAG00000004294	EVI5L
ENSBTAG00000039161	ALDH3A2
ENSBTAG00000031688	RBM4
ENSBTAG00000001036	HIBADH
ENSBTAG00000021395	PSME1
ENSBTAG00000018723	SLC25A34
ENSBTAG00000010504	TBRG4
ENSBTAG00000018631	SAP18
ENSBTAG00000006296	VMA21
ENSBTAG00000011726	CRYL1
ENSBTAG00000016666	KIAA1468
ENSBTAG00000000252	POLE3
ENSBTAG00000000613	ELAVL1
ENSBTAG00000046846	FAM32A
ENSBTAG00000002697	KCTD10
ENSBTAG00000015312	LTBR
ENSBTAG00000010818	AEBP2
ENSBTAG00000001258	TMEM50B
ENSBTAG00000023172	ITSN2
ENSBTAG00000011126	STK38
ENSBTAG00000020313	FNBP1
ENSBTAG00000016098	C22H3ORF10
ENSBTAG00000010106	CCND3
ENSBTAG00000007976	FAM3C
ENSBTAG00000011847	ASPN
ENSBTAG00000018802	UBE2Z
ENSBTAG00000026415	MRPS34
ENSBTAG00000001698	CHTF8
ENSBTAG00000018471	SSR3
ENSBTAG00000001888	MED13L
ENSBTAG00000017537	PTGIS
ENSBTAG00000004243	LYPLA1
ENSBTAG00000001133	VWA8
ENSBTAG00000020067	LLGL2
ENSBTAG00000009446	USP10
ENSBTAG00000000480	IFRD2
ENSBTAG00000018362	TMEM109
ENSBTAG00000001781	TOMM40
ENSBTAG00000010994	CTSF
ENSBTAG00000033983	MAP2K1
ENSBTAG00000018868	METTL9
ENSBTAG00000012860	PDZD11
ENSBTAG00000009773	KREMEN1
ENSBTAG00000010063	KDM3B
ENSBTAG00000009183	SHISA5
ENSBTAG00000019712	ST14
ENSBTAG00000008794	ATF6B
ENSBTAG00000004755	SHKBP1
ENSBTAG00000045785	TOM1
ENSBTAG00000007101	F3
ENSBTAG00000026819	HDAC7
ENSBTAG00000017299	KLC1
ENSBTAG00000027626	GOLGA7
ENSBTAG00000003064	GCFC
ENSBTAG00000002770	TCN2
ENSBTAG00000009806	INVS
ENSBTAG00000005904	RBBP4
ENSBTAG00000021103	SLC35F5
ENSBTAG00000006160	SUOX
ENSBTAG00000017082	POR
ENSBTAG00000020296	UBR3
ENSBTAG00000035858	MCC
ENSBTAG00000006609	ERRFI1
ENSBTAG00000012671	TNIP1
ENSBTAG00000006928	OAT
ENSBTAG00000020026	C3H1orf43
ENSBTAG00000021091	ANKFY1
ENSBTAG00000020050	MLEC
ENSBTAG00000019848	UNG
ENSBTAG00000002804	PDGFRB
ENSBTAG00000021957	LTBP2
ENSBTAG00000006214	LOXL2
ENSBTAG00000020465	FERMT1
ENSBTAG00000008025	UBE3C
ENSBTAG00000016577	AXIN1
ENSBTAG00000002130	SMPD4
ENSBTAG00000011414	EIF2B5
ENSBTAG00000002874	TMEM183
ENSBTAG00000007705	COLEC12
ENSBTAG00000003983	TOM1L2
ENSBTAG00000009732	NCBP1
ENSBTAG00000007719	MFSD6
ENSBTAG00000000371	DIS3L
ENSBTAG00000014041	G3BP2
ENSBTAG00000013790	MAP3K1
ENSBTAG00000019869	DGCR8
ENSBTAG00000012481	RANGAP1
ENSBTAG00000003044	SPIN1
ENSBTAG00000007116	ARRDC3
ENSBTAG00000005492	CCNY
ENSBTAG00000011611	OSTC
ENSBTAG00000010551	ATP1A2
ENSBTAG00000011811	TNPO2
ENSBTAG00000016612	NEK9
ENSBTAG00000001282	GARNL1
ENSBTAG00000008840	HM13
ENSBTAG00000022009	MRPL38
[truncated: 1,848 more rows]

## Sheet: R7-targets-function
Term	Count	%	P-Value	Genes
GO:0006928~cell motion	6	5.55556	0.00280657	ENSBTAG00000009578, ENSBTAG00000003490, ENSBTAG00000001788, ENSBTAG00000009984, ENSBTAG00000021697, ENSBTAG00000010860
GO:0006928~cell motion	6	5.55556	0.00280657	ENSBTAG00000009578, ENSBTAG00000003490, ENSBTAG00000001788, ENSBTAG00000009984, ENSBTAG00000021697, ENSBTAG00000010860
GO:0007165~signal transduction	15	13.8889	0.00436206	ENSBTAG00000017116, ENSBTAG00000014143, ENSBTAG00000027937, ENSBTAG00000003490, ENSBTAG00000008424, ENSBTAG00000005990, ENSBTAG00000008827, ENSBTAG00000004877, ENSBTAG00000001788, ENSBTAG00000001497, ENSBTAG00000019838, ENSBTAG00000032021, ENSBTAG00000014698, ENSBTAG00000010860, ENSBTAG00000007644
GO:0051179~localization	21	19.4444	0.0070733	ENSBTAG00000002414, ENSBTAG00000018873, ENSBTAG00000003490, ENSBTAG00000009984, ENSBTAG00000021318, ENSBTAG00000001659, ENSBTAG00000019218, ENSBTAG00000002703, ENSBTAG00000016124, ENSBTAG00000017956, ENSBTAG00000009578, ENSBTAG00000004247, ENSBTAG00000011912, ENSBTAG00000015401, ENSBTAG00000002985, ENSBTAG00000015085, ENSBTAG00000008920, ENSBTAG00000021697, ENSBTAG00000001460, ENSBTAG00000010860,…
GO:0015672~monovalent inorganic cation transport	6	5.55556	0.0116357	ENSBTAG00000002414, ENSBTAG00000017956, ENSBTAG00000002985, ENSBTAG00000008920, ENSBTAG00000019218, ENSBTAG00000002703
GO:0051234~establishment of localization	19	17.5926	0.0138831	ENSBTAG00000002414, ENSBTAG00000018873, ENSBTAG00000003490, ENSBTAG00000001659, ENSBTAG00000019218, ENSBTAG00000021318, ENSBTAG00000002703, ENSBTAG00000016124, ENSBTAG00000017956, ENSBTAG00000009578, ENSBTAG00000004247, ENSBTAG00000011912, ENSBTAG00000015401, ENSBTAG00000002985, ENSBTAG00000015085, ENSBTAG00000008920, ENSBTAG00000001460, ENSBTAG00000010860, ENSBTAG00000027074
GO:0032879~regulation of localization	6	5.55556	0.0161752	ENSBTAG00000019177, ENSBTAG00000001788, ENSBTAG00000021697, ENSBTAG00000021318, ENSBTAG00000010860, ENSBTAG00000016124
GO:0032879~regulation of localization	6	5.55556	0.0161752	ENSBTAG00000019177, ENSBTAG00000001788, ENSBTAG00000021697, ENSBTAG00000021318, ENSBTAG00000010860, ENSBTAG00000016124
GO:0050789~regulation of biological process	30	27.7778	0.017669	ENSBTAG00000008424, ENSBTAG00000014237, ENSBTAG00000004877, ENSBTAG00000009578, ENSBTAG00000017409, ENSBTAG00000019838, ENSBTAG00000005493, ENSBTAG00000032021, ENSBTAG00000014698, ENSBTAG00000010860, ENSBTAG00000007644, ENSBTAG00000005658, ENSBTAG00000013066, ENSBTAG00000017116, ENSBTAG00000014143, ENSBTAG00000027937, ENSBTAG00000003490, ENSBTAG00000009984, ENSBTAG00000005990, ENSBTAG00000008827,…
GO:0065007~biological regulation	31	28.7037	0.0257344	ENSBTAG00000008424, ENSBTAG00000014237, ENSBTAG00000004877, ENSBTAG00000009578, ENSBTAG00000017409, ENSBTAG00000019838, ENSBTAG00000005493, ENSBTAG00000032021, ENSBTAG00000014698, ENSBTAG00000001460, ENSBTAG00000010860, ENSBTAG00000007644, ENSBTAG00000005658, ENSBTAG00000013066, ENSBTAG00000014143, ENSBTAG00000017116, ENSBTAG00000027937, ENSBTAG00000003490, ENSBTAG00000009984, ENSBTAG00000008827,…
GO:0060627~regulation of vesicle-mediated transport	3	2.77778	0.0269656	ENSBTAG00000019177, ENSBTAG00000021318, ENSBTAG00000016124
GO:0006810~transport	18	16.6667	0.0271376	ENSBTAG00000002414, ENSBTAG00000018873, ENSBTAG00000003490, ENSBTAG00000001659, ENSBTAG00000019218, ENSBTAG00000021318, ENSBTAG00000002703, ENSBTAG00000016124, ENSBTAG00000017956, ENSBTAG00000004247, ENSBTAG00000011912, ENSBTAG00000015401, ENSBTAG00000002985, ENSBTAG00000015085, ENSBTAG00000008920, ENSBTAG00000001460, ENSBTAG00000010860, ENSBTAG00000027074
GO:0050794~regulation of cellular process	28	25.9259	0.0272624	ENSBTAG00000008424, ENSBTAG00000014237, ENSBTAG00000004877, ENSBTAG00000009578, ENSBTAG00000017409, ENSBTAG00000019838, ENSBTAG00000005493, ENSBTAG00000032021, ENSBTAG00000014698, ENSBTAG00000010860, ENSBTAG00000007644, ENSBTAG00000005658, ENSBTAG00000013066, ENSBTAG00000017116, ENSBTAG00000014143, ENSBTAG00000027937, ENSBTAG00000003490, ENSBTAG00000005990, ENSBTAG00000008827, ENSBTAG00000021318,…
GO:0006813~potassium ion transport	4	3.7037	0.0293347	ENSBTAG00000002414, ENSBTAG00000017956, ENSBTAG00000002985, ENSBTAG00000008920
GO:0016477~cell migration	4	3.7037	0.0388858	ENSBTAG00000009578, ENSBTAG00000009984, ENSBTAG00000021697, ENSBTAG00000010860
GO:0007417~central nervous system development	4	3.7037	0.0441871	ENSBTAG00000005658, ENSBTAG00000009578, ENSBTAG00000005990, ENSBTAG00000010860
GO:0001944~vasculature development	4	3.7037	0.0451042	ENSBTAG00000009578, ENSBTAG00000001788, ENSBTAG00000009984, ENSBTAG00000005990
GO:0048870~cell motility	4	3.7037	0.0479124	ENSBTAG00000009578, ENSBTAG00000009984, ENSBTAG00000021697, ENSBTAG00000010860
GO:0051674~localization of cell	4	3.7037	0.0479124	ENSBTAG00000009578, ENSBTAG00000009984, ENSBTAG00000021697, ENSBTAG00000010860
GO:0009966~regulation of signal transduction	7	6.48148	0.0552881	ENSBTAG00000005658, ENSBTAG00000013066, ENSBTAG00000008424, ENSBTAG00000005493, ENSBTAG00000014237, ENSBTAG00000014698, ENSBTAG00000010860
GO:0040008~regulation of growth	4	3.7037	0.0589261	ENSBTAG00000009578, ENSBTAG00000019838, ENSBTAG00000009984, ENSBTAG00000010860
GO:0009653~anatomical structure morphogenesis	7	6.48148	0.0595746	ENSBTAG00000009578, ENSBTAG00000013066, ENSBTAG00000015751, ENSBTAG00000001788, ENSBTAG00000009984, ENSBTAG00000005990, ENSBTAG00000010860
GO:0009653~anatomical structure morphogenesis	7	6.48148	0.0595746	ENSBTAG00000009578, ENSBTAG00000013066, ENSBTAG00000015751, ENSBTAG00000001788, ENSBTAG00000009984, ENSBTAG00000005990, ENSBTAG00000010860
GO:0051270~regulation of cell motion	3	2.77778	0.0772803	ENSBTAG00000001788, ENSBTAG00000021697, ENSBTAG00000010860
GO:0008284~positive regulation of cell proliferation	4	3.7037	0.0792692	ENSBTAG00000005990, ENSBTAG00000021697, ENSBTAG00000014698, ENSBTAG00000010860
GO:0010646~regulation of cell communication	7	6.48148	0.0806397	ENSBTAG00000005658, ENSBTAG00000013066, ENSBTAG00000008424, ENSBTAG00000005493, ENSBTAG00000014237, ENSBTAG00000014698, ENSBTAG00000010860
GO:0006812~cation transport	6	5.55556	0.084815	ENSBTAG00000002414, ENSBTAG00000017956, ENSBTAG00000002985, ENSBTAG00000008920, ENSBTAG00000019218, ENSBTAG00000002703
GO:0016192~vesicle-mediated transport	5	4.62963	0.0854319	ENSBTAG00000003490, ENSBTAG00000021318, ENSBTAG00000001659, ENSBTAG00000001460, ENSBTAG00000016124
GO:0007268~synaptic transmission	3	2.77778	0.0869941	ENSBTAG00000009578, ENSBTAG00000001460, ENSBTAG00000010860
GO:0051049~regulation of transport	4	3.7037	0.0904514	ENSBTAG00000019177, ENSBTAG00000021318, ENSBTAG00000010860, ENSBTAG00000016124
GO:0040011~locomotion	4	3.7037	0.0930225	ENSBTAG00000009578, ENSBTAG00000009984, ENSBTAG00000021697, ENSBTAG00000010860
GO:0006754~ATP biosynthetic process	3	2.77778	0.0991043	ENSBTAG00000008920, ENSBTAG00000019218, ENSBTAG00000002703

## Sheet: miRNA-R8-module
R8-module-miRNAs
bta-let-7c
bta-let-7f
bta-miR-101
bta-miR-139
bta-miR-140
bta-miR-144
bta-miR-155
bta-miR-218
bta-miR-339a
bta-miR-339b
bta-miR-379
bta-miR-432
bta-miR-532
bta-miR-654
bta-miR-760-3p
bta-miR-1839
bta-miR-2419-5p
bta-miR-3431
bta-miR-gx246
bta-miR-134
bta-miR-671
bta-miR-449a
bta-miR-gx212
bta-miR-20b
bta-miR-449c
bta-miR-gx238
bta-miR-gx74
bta-miR-gx163
bta-miR-503-5p
bta-miR-885
bta-miR-1434-3p
bta-miR-gx1
bta-miR-gx18
bta-miR-gx52
bta-miR-gx182
bta-miR-2387
bta-miR-2388-5p
bta-miR-2475
bta-miR-gx70
bta-miR-gx223

## Sheet: R8-predicted-targets
ID	Symbol
ENSBTAG00000000015	FOXRED2
ENSBTAG00000000025	RAB6A
ENSBTAG00000000030	RDM1
ENSBTAG00000000032	ABI3
ENSBTAG00000000033	PHOSPHO1
ENSBTAG00000000039	SIRT7
ENSBTAG00000000042	PYCR1
ENSBTAG00000000050	PSMG3
ENSBTAG00000000056	STRADA
ENSBTAG00000000057	THBS3
ENSBTAG00000000087	HSD17B12
ENSBTAG00000000090	SEC31B
ENSBTAG00000000095	PD-L1
ENSBTAG00000000099	CERS2
ENSBTAG00000000108	KIAA0907
ENSBTAG00000000146	FARP1
ENSBTAG00000000152	RANBP2
ENSBTAG00000000163	DDIT4
ENSBTAG00000000179	RPUSD1
ENSBTAG00000000191	SLC25A20
ENSBTAG00000000197	TRMT10A
ENSBTAG00000000202	SLC25A19
ENSBTAG00000000207	HDHD1A
ENSBTAG00000000215	GNB1
ENSBTAG00000000221	RBM34
ENSBTAG00000000250	HDHD3
ENSBTAG00000000257	MRAP2
ENSBTAG00000000266	NAB1
ENSBTAG00000000274	YKT6
ENSBTAG00000000275	PARP11
ENSBTAG00000000279	RAB26
ENSBTAG00000000292	TCIRG1
ENSBTAG00000000301	ENSBTAG00000000301
ENSBTAG00000000306	ITK
ENSBTAG00000000308	ITCH
ENSBTAG00000000312	GRINA
ENSBTAG00000000355	OXLD1
ENSBTAG00000000356	CCDC137
ENSBTAG00000000380	C5H12orf39
ENSBTAG00000000387	NICN1
ENSBTAG00000000396	PIM1
ENSBTAG00000000399	NANOS3
ENSBTAG00000000409	CDC40
ENSBTAG00000000414	FUT5
ENSBTAG00000000435	TARBP2
ENSBTAG00000000459	POMGNT2
ENSBTAG00000000462	CCDC102A
ENSBTAG00000000480	IFRD2
ENSBTAG00000000489	WDR54
ENSBTAG00000000527	ZFAND3
ENSBTAG00000000564	NSG2
ENSBTAG00000000565	RFX7
ENSBTAG00000000602	RXRB
ENSBTAG00000000623	ENSBTAG00000000623
ENSBTAG00000000630	LSM14A
ENSBTAG00000000634	MLPH
ENSBTAG00000000644	S100A5
ENSBTAG00000000653	PPP1R16B
ENSBTAG00000000666	GHDC
ENSBTAG00000000668	SLC22A5
ENSBTAG00000000675	PGS1
ENSBTAG00000000705	COX7A2L
ENSBTAG00000000706	ADAMTS1
ENSBTAG00000000710	PIP5K1C
ENSBTAG00000000712	FBXW2
ENSBTAG00000000752	SGOL1
ENSBTAG00000000754	PPP2R5A
ENSBTAG00000000764	GIPC1
ENSBTAG00000000771	DNAJB6
ENSBTAG00000000773	TTC9C
ENSBTAG00000000786	NQO2
ENSBTAG00000000792	AJAP1
ENSBTAG00000000795	NMNAT2
ENSBTAG00000000804	MOB3B
ENSBTAG00000000828	CAPN6
ENSBTAG00000000831	CTNS
ENSBTAG00000000833	TAX1BP3
ENSBTAG00000000835	BCAS1
ENSBTAG00000000855	NXN
ENSBTAG00000000857	GPR172B
ENSBTAG00000000869	RNF219
ENSBTAG00000000871	TRIM27
ENSBTAG00000000879	C8orf33
ENSBTAG00000000894	PGK1
ENSBTAG00000000898	F2RL2
ENSBTAG00000000905	RAB6B
ENSBTAG00000000933	KIAA1984
ENSBTAG00000000941	PLEKHB2
ENSBTAG00000000942	SIPA1L2
ENSBTAG00000000943	ZNF286A
ENSBTAG00000000957	CDKN2AIP
ENSBTAG00000000962	STAP1
ENSBTAG00000000967	DET1
ENSBTAG00000000970	ASIC1
ENSBTAG00000000985	RAB10
ENSBTAG00000000993	N4BP2L1
ENSBTAG00000001000	CA13
ENSBTAG00000001002	TCF7
ENSBTAG00000001027	SERPINH1
ENSBTAG00000001028	MAP6
ENSBTAG00000001030	MTMR3
ENSBTAG00000001035	SF1
ENSBTAG00000001042	MXD1
ENSBTAG00000001058	SRPK3
ENSBTAG00000001069	TP53
ENSBTAG00000001099	C5H12ORF53
ENSBTAG00000001100	IL22RA1
ENSBTAG00000001104	CMTM4
ENSBTAG00000001105	ANXA4
ENSBTAG00000001110	SLC16A5
ENSBTAG00000001120	CORO6
ENSBTAG00000001173	PLXNA2
ENSBTAG00000001183	KLHL33
ENSBTAG00000001193	UNC93B1
ENSBTAG00000001228	CEND1
ENSBTAG00000001233	MPZL3
ENSBTAG00000001235	CD200R1
ENSBTAG00000001243	AP3M2
ENSBTAG00000001250	TFAP2A
ENSBTAG00000001279	MPP2
ENSBTAG00000001321	IL1B
ENSBTAG00000001332	MYO1C
ENSBTAG00000001364	DPH6
ENSBTAG00000001385	ZSCAN2
ENSBTAG00000001390	B4GALT4
ENSBTAG00000001394	TMED9
ENSBTAG00000001398	ATP2A2
ENSBTAG00000001407	AP3S2
ENSBTAG00000001420	ABHD12
ENSBTAG00000001450	APBB3
ENSBTAG00000001473	ARVCF
ENSBTAG00000001497	MRAS
ENSBTAG00000001505	GRK4
ENSBTAG00000001506	HTT
ENSBTAG00000001509	ELK3
ENSBTAG00000001518	ISG20L2
ENSBTAG00000001523	YES1
ENSBTAG00000001551	PLEKHG3
ENSBTAG00000001564	PDE4DIP
ENSBTAG00000001567	LRRK1
ENSBTAG00000001576	TMEM140
ENSBTAG00000001578	ADPGK
ENSBTAG00000001592	INSIG1
ENSBTAG00000001593	OGFOD2
ENSBTAG00000001599	SV2A
ENSBTAG00000001600	DCUN1D4
ENSBTAG00000001602	IL4R
ENSBTAG00000001614	ZNF174
ENSBTAG00000001616	ZNF592
ENSBTAG00000001648	RPL21
ENSBTAG00000001656	FIGNL2
ENSBTAG00000001659	VPS4A
ENSBTAG00000001698	CHTF8
ENSBTAG00000001703	SYT13
ENSBTAG00000001708	TTLL12
ENSBTAG00000001712	CMTM7
ENSBTAG00000001744	BET1L
ENSBTAG00000001767	B4GALT7
ENSBTAG00000001773	C7orf49
ENSBTAG00000001780	SARS2
ENSBTAG00000001781	TOMM40
ENSBTAG00000001785	TGM3
ENSBTAG00000001788	BOVAGGRUS
ENSBTAG00000001805	TWSG1
ENSBTAG00000001815	ARHGEF5
ENSBTAG00000001816	SLC25A42
ENSBTAG00000001822	SNX10
ENSBTAG00000001855	COQ9
ENSBTAG00000001856	POLR2C
ENSBTAG00000001857	DOK4
ENSBTAG00000001865	SGCG
ENSBTAG00000001881	SLC10A1
ENSBTAG00000001882	CD79A
ENSBTAG00000001893	TM4SF4
ENSBTAG00000001894	NEDD1
ENSBTAG00000001906	FANCA
ENSBTAG00000001922	AKIP1
ENSBTAG00000001933	PPP2R4
ENSBTAG00000001941	SEMA4D
ENSBTAG00000001956	HINT3
ENSBTAG00000001962	MRPS27
ENSBTAG00000002006	THBS1
ENSBTAG00000002010	PI4K2A
ENSBTAG00000002014	SNX1
ENSBTAG00000002033	UBXN2A
ENSBTAG00000002037	ATXN7L1
ENSBTAG00000002039	FRMD8
ENSBTAG00000002041	SASH3
ENSBTAG00000002048	PTPN11
ENSBTAG00000002049	HADH
ENSBTAG00000002081	STX16
ENSBTAG00000002086	PRPF4B
ENSBTAG00000002090	CPSF4
ENSBTAG00000002092	PI16
ENSBTAG00000002095	MEN1
ENSBTAG00000002101	GDE1
ENSBTAG00000002105	TEX261
ENSBTAG00000002107	FZD1
ENSBTAG00000002115	C20orf96
ENSBTAG00000002116	ZCCHC3
ENSBTAG00000002121	CDK2AP2
ENSBTAG00000002125	GNAL
ENSBTAG00000002127	TCP11L2
ENSBTAG00000002129	KLF5
ENSBTAG00000002138	PADI1
ENSBTAG00000002148	RAB3D
ENSBTAG00000002174	RERG
ENSBTAG00000002179	C10H15ORF41
ENSBTAG00000002184	FNDC5
ENSBTAG00000002185	RNF7
ENSBTAG00000002186	NDN
ENSBTAG00000002191	RRP12
ENSBTAG00000002211	MAPK8IP3
ENSBTAG00000002214	TAT
ENSBTAG00000002233	CPNE2
ENSBTAG00000002242	NIP30
ENSBTAG00000002243	SNX15
ENSBTAG00000002249	NAALADL1
ENSBTAG00000002255	BHMT
ENSBTAG00000002272	KCTD18
ENSBTAG00000002280	KIF5B
ENSBTAG00000002286	DNAJC18
ENSBTAG00000002296	TMEM173
ENSBTAG00000002298	CKAP2L
ENSBTAG00000002335	HAND1
ENSBTAG00000002346	HSD3B7
ENSBTAG00000002349	STX1B
ENSBTAG00000002350	PIK3R2
ENSBTAG00000002357	TICAM2
ENSBTAG00000002376	PPIL1
ENSBTAG00000002382	DDX10
ENSBTAG00000002389	MED19
ENSBTAG00000002390	TMEM45A
ENSBTAG00000002391	TGFB1I1
ENSBTAG00000002393	C6orf89
ENSBTAG00000002394	TMEM44
ENSBTAG00000002411	CTNND1
ENSBTAG00000002413	MCAT
ENSBTAG00000002414	KCNJ10
ENSBTAG00000002417	RAB30
ENSBTAG00000002419	PIGM
ENSBTAG00000002434	WDR18
ENSBTAG00000002472	CASP9
ENSBTAG00000002473	ANGPTL4
ENSBTAG00000002476	DNAJC16
ENSBTAG00000002477	FTSJ2
ENSBTAG00000002483	HES5
ENSBTAG00000002484	NARFL
ENSBTAG00000002485	TNS1
ENSBTAG00000002487	UBE3A
ENSBTAG00000002493	VPS35
ENSBTAG00000002508	GNG3
ENSBTAG00000002516	CCDC130
ENSBTAG00000002554	FAM115A
ENSBTAG00000002562	PRAF2
ENSBTAG00000002566	PGPEP1
ENSBTAG00000002570	CYP11B1
ENSBTAG00000002596	VSTM1
ENSBTAG00000002605	ENSBTAG00000002605
ENSBTAG00000002634	TMEM115
ENSBTAG00000002643	VPS52
ENSBTAG00000002657	NKIRAS2
ENSBTAG00000002689	NME7
ENSBTAG00000002693	KANSL2
ENSBTAG00000002697	KCTD10
ENSBTAG00000002699	KIT
ENSBTAG00000002704	POMT2
ENSBTAG00000002718	TINF2
ENSBTAG00000002720	PRPF38A
ENSBTAG00000002727	PHACTR4
ENSBTAG00000002735	C25H16ORF13
ENSBTAG00000002738	S1PR2
ENSBTAG00000002769	AP1G1
ENSBTAG00000002770	TCN2
ENSBTAG00000002804	PDGFRB
ENSBTAG00000002816	SARM1
ENSBTAG00000002817	SLC46A1
ENSBTAG00000002828	RNF185
ENSBTAG00000002833	FBXO22
ENSBTAG00000002834	CCDC69
ENSBTAG00000002879	DCPS
ENSBTAG00000002885	MSR1
ENSBTAG00000002907	C2CD3
ENSBTAG00000002912	INHBA
ENSBTAG00000002923	CX3CR1
ENSBTAG00000002941	FES
ENSBTAG00000002956	ZNF674
ENSBTAG00000002960	WDR82P1
ENSBTAG00000002974	FMO2
ENSBTAG00000002977	ECE1
ENSBTAG00000002985	KCNMB1
ENSBTAG00000002988	TMEM57
ENSBTAG00000003012	TRAF1
ENSBTAG00000003016	PTPN7
ENSBTAG00000003021	SP1
ENSBTAG00000003027	EMX2
ENSBTAG00000003034	GATAD2A
ENSBTAG00000003040	RALGAPB
ENSBTAG00000003045	BAMBI
ENSBTAG00000003077	DPF2
ENSBTAG00000003089	RHPN2
ENSBTAG00000003094	SART1
ENSBTAG00000003147	JAK1
ENSBTAG00000003168	HNRNPUL1
ENSBTAG00000003176	JAM3
ENSBTAG00000003183	NTN4
ENSBTAG00000003185	ASAP1
ENSBTAG00000003186	MGC134577
ENSBTAG00000003209	BLCAP
ENSBTAG00000003212	NNAT
ENSBTAG00000003215	KIF3B
ENSBTAG00000003217	CADM3
ENSBTAG00000003232	RAB7L1
ENSBTAG00000003256	TOMM34
ENSBTAG00000003298	LZTS2
ENSBTAG00000003300	MFGE8
ENSBTAG00000003305	NCF1
ENSBTAG00000003312	CHST15
ENSBTAG00000003314	SKA3
ENSBTAG00000003316	SYAP1
ENSBTAG00000003323	NOL6
ENSBTAG00000003381	PAPD7
ENSBTAG00000003386	SUPT4H1
ENSBTAG00000003390	SF3A1
ENSBTAG00000003392	GABRA5
ENSBTAG00000003395	ZRANB1
ENSBTAG00000003409	FKBP1B
ENSBTAG00000003415	ESD
ENSBTAG00000003418	MSN
ENSBTAG00000003419	EAPP
ENSBTAG00000003443	USP46
ENSBTAG00000003446	EPHB4
ENSBTAG00000003450	ATP6V1H
ENSBTAG00000003454	RGS20
ENSBTAG00000003458	CDCA7
ENSBTAG00000003474	RAB15
ENSBTAG00000003476	FEM1A
ENSBTAG00000003490	ELMO1
ENSBTAG00000003499	ENPP4
ENSBTAG00000003509	PLEKHA2
ENSBTAG00000003514	HSF4
ENSBTAG00000003530	DDX31
ENSBTAG00000003547	CSTF2
ENSBTAG00000003550	SAMD13
ENSBTAG00000003557	CCDC117
ENSBTAG00000003570	DDX19A
ENSBTAG00000003576	POLL
ENSBTAG00000003579	FBXW4
ENSBTAG00000003580	PSD
ENSBTAG00000003585	CD47
ENSBTAG00000003639	ELMO2
ENSBTAG00000003642	PRDX1
ENSBTAG00000003649	GNRHR2
ENSBTAG00000003650	NR4A2
ENSBTAG00000003668	CXorf57
ENSBTAG00000003687	FOXK2
ENSBTAG00000003695	WDR45L
ENSBTAG00000003745	WDR48
ENSBTAG00000003749	KCNMB4
ENSBTAG00000003759	PCNXL3
ENSBTAG00000003777	TIE1
ENSBTAG00000003807	RQCD1
ENSBTAG00000003809	PLCD4
ENSBTAG00000003817	RNF25
ENSBTAG00000003819	STK36
ENSBTAG00000003820	GRAMD1A
ENSBTAG00000003825	PTPN12
ENSBTAG00000003832	MFAP2
ENSBTAG00000003833	TMEM22
ENSBTAG00000003836	ADAM19
ENSBTAG00000003842	RABGEF1
ENSBTAG00000003855	FAM120C
ENSBTAG00000003866	PPP1R8
ENSBTAG00000003871	CYP2B6
ENSBTAG00000003877	ZCCHC24
ENSBTAG00000003884	FAM120B
ENSBTAG00000003894	NDRG4
ENSBTAG00000003897	MGC142702
ENSBTAG00000003906	SUPT7L
ENSBTAG00000003916	DPH3
ENSBTAG00000003920	TGM1
ENSBTAG00000003934	PSPC1
ENSBTAG00000003935	RECS1
ENSBTAG00000003936	PNKD
ENSBTAG00000003938	FNDC1
ENSBTAG00000003941	MGC155012
ENSBTAG00000003946	NECAB3
ENSBTAG00000003952	FBXL2
ENSBTAG00000003954	ASH1L
ENSBTAG00000003956	SGCA
ENSBTAG00000003958	TMEM220
ENSBTAG00000003961	SNX20
ENSBTAG00000003966	DUSP3
ENSBTAG00000003975	LMAN2L
ENSBTAG00000003977	SLC52A3
ENSBTAG00000003983	TOM1L2
ENSBTAG00000003990	ITPRIP
ENSBTAG00000004009	PMM1
ENSBTAG00000004023	KIAA1324L
ENSBTAG00000004046	DTX4
ENSBTAG00000004073	MTA3
ENSBTAG00000004077	YWHAG
ENSBTAG00000004078	KCNH2
ENSBTAG00000004111	LRRC45
ENSBTAG00000004131	RAP2C
ENSBTAG00000004135	LMTK2
ENSBTAG00000004147	FBXO18
ENSBTAG00000004168	STON1
ENSBTAG00000004179	PSMD9
ENSBTAG00000004190	ARHGAP29
ENSBTAG00000004207	CD93
ENSBTAG00000004221	ESM1
ENSBTAG00000004222	SAT2
ENSBTAG00000004237	BTC
ENSBTAG00000004243	LYPLA1
ENSBTAG00000004259	HPCAL1
ENSBTAG00000004273	CST7
ENSBTAG00000004275	DKK3
ENSBTAG00000004278	APMAP
ENSBTAG00000004284	UFD1L
ENSBTAG00000004288	GSTA4
ENSBTAG00000004291	2006-09-01
ENSBTAG00000004294	EVI5L
ENSBTAG00000004305	RGS16
ENSBTAG00000004307	VPS36
ENSBTAG00000004310	UBR7
ENSBTAG00000004316	BOD1L
ENSBTAG00000004318	ARL3
ENSBTAG00000004331	PYGO2
ENSBTAG00000004349	DAZAP2
ENSBTAG00000004354	ENSBTAG00000004354
ENSBTAG00000004356	ROBO4
ENSBTAG00000004364	THNSL2
ENSBTAG00000004380	STAT2
ENSBTAG00000004383	FNBP1L
ENSBTAG00000004409	IVD
ENSBTAG00000004438	XPNPEP1
ENSBTAG00000004440	CLRN1
ENSBTAG00000004449	DGKE
ENSBTAG00000004452	IPO9
ENSBTAG00000004471	ST3GAL6
ENSBTAG00000004492	FAHD2A
ENSBTAG00000004496	RBM27
ENSBTAG00000004503	NPY
ENSBTAG00000004505	DUS3L
ENSBTAG00000004511	VAV2
ENSBTAG00000004542	GAT
ENSBTAG00000004554	CAPZB
ENSBTAG00000004556	SLC2A3
ENSBTAG00000004571	PRPF4
ENSBTAG00000004574	UGT8
ENSBTAG00000004588	KCNN4
ENSBTAG00000004590	PPIH
ENSBTAG00000004598	GOLGA5
ENSBTAG00000004603	PHC2
ENSBTAG00000004604	CCDC124
ENSBTAG00000004607	GSG1L
ENSBTAG00000004613	CSGALNACT1
ENSBTAG00000004620	ZNF133
ENSBTAG00000004622	C13H20ORF12
ENSBTAG00000004641	PLEKHA6
ENSBTAG00000004643	WASL
ENSBTAG00000004652	LPAR2
ENSBTAG00000004660	SPATS2
ENSBTAG00000004662	SLC16A12
ENSBTAG00000004663	TRUB2
ENSBTAG00000004672	RDX
ENSBTAG00000004676	TMEM184A
ENSBTAG00000004706	SUV39H1
ENSBTAG00000004727	PAQR4
ENSBTAG00000004732	SPTB
ENSBTAG00000004738	LRRC47
ENSBTAG00000004739	SLC18A2
ENSBTAG00000004749	NEK4
ENSBTAG00000004750	VSTM2L
ENSBTAG00000004767	SYK
ENSBTAG00000004777	S100B
ENSBTAG00000004791	DSCR3
ENSBTAG00000004792	CHMP4C
ENSBTAG00000004822	SOX10
ENSBTAG00000004824	REEP1
ENSBTAG00000004840	C1S
ENSBTAG00000004863	RIC3
ENSBTAG00000004875	HDGFRP2
ENSBTAG00000004876	RABL2B
ENSBTAG00000004877	TRAIP
ENSBTAG00000004881	MTHFD2
ENSBTAG00000004886	ZAR1
ENSBTAG00000004894	GIMAP5
ENSBTAG00000004895	AFAP1L2
ENSBTAG00000004896	ABLIM3
ENSBTAG00000004936	TMIGD2
ENSBTAG00000004948	FAM84A
ENSBTAG00000004964	PCGF5
ENSBTAG00000004976	CDCA7L
ENSBTAG00000004979	MRS2
ENSBTAG00000004999	C18orf26
ENSBTAG00000005002	GALE
ENSBTAG00000005009	PRELID1
ENSBTAG00000005010	MXD3
ENSBTAG00000005015	SFXN3
ENSBTAG00000005027	GLRX3
ENSBTAG00000005034	CAPN5
ENSBTAG00000005049	BLK
ENSBTAG00000005062	TEC
ENSBTAG00000005075	MRPL49
ENSBTAG00000005077	CXCL12
ENSBTAG00000005086	RPRD1B
ENSBTAG00000005089	RHBDD2
ENSBTAG00000005090	TMEM2
ENSBTAG00000005115	SLC31A2
ENSBTAG00000005144	PNPLA2
ENSBTAG00000005158	NAPG
ENSBTAG00000005161	ATP8B2
ENSBTAG00000005189	C11H9ORF9
ENSBTAG00000005195	ZNF200
ENSBTAG00000005197	BAZ1B
ENSBTAG00000005205	DSE
ENSBTAG00000005207	COPS7B
ENSBTAG00000005236	CCKBR
ENSBTAG00000005246	DIP2B
ENSBTAG00000005249	RNF14
ENSBTAG00000005252	NUDT11
ENSBTAG00000005257	PEX13
ENSBTAG00000005278	WEE1
ENSBTAG00000005288	GFRA3
ENSBTAG00000005311	POLR3H
ENSBTAG00000005312	MED26
ENSBTAG00000005314	MFN2
ENSBTAG00000005316	GDI2
ENSBTAG00000005337	RAB3B
ENSBTAG00000005339	ENSBTAG00000005339
ENSBTAG00000005356	ST5
ENSBTAG00000005359	TGFB2
ENSBTAG00000005364	HMBS
ENSBTAG00000005370	TMTC1
ENSBTAG00000005380	MOCS2
ENSBTAG00000005384	COPZ1
ENSBTAG00000005427	OR52B4
ENSBTAG00000005431	LMCD1
ENSBTAG00000005434	PLVAP
ENSBTAG00000005441	ZMAT2
ENSBTAG00000005464	ADCY6
ENSBTAG00000005470	BIN3
ENSBTAG00000005471	RHCG
ENSBTAG00000005475	FAM115C
ENSBTAG00000005477	LAPTM5
ENSBTAG00000005478	PATZ1
ENSBTAG00000005489	WDR36
ENSBTAG00000005493	TBC1D14
ENSBTAG00000005497	RPRD1A
ENSBTAG00000005503	DPPA4
ENSBTAG00000005524	HBP1
ENSBTAG00000005526	COG5
ENSBTAG00000005557	MLLT4
ENSBTAG00000005571	PHF20
ENSBTAG00000005586	GATM
ENSBTAG00000005604	POPDC2
ENSBTAG00000005615	CEACAM1
ENSBTAG00000005638	CABYR
ENSBTAG00000005650	SKAP2
ENSBTAG00000005657	CAMK2N2
ENSBTAG00000005658	ECE2
ENSBTAG00000005661	SNAP23
ENSBTAG00000005665	CRK
ENSBTAG00000005666	LRRC20
ENSBTAG00000005683	ELAC1
ENSBTAG00000005712	STX18
ENSBTAG00000005716	CRABP2
ENSBTAG00000005718	PLIN2
ENSBTAG00000005735	ATP5G2
ENSBTAG00000005754	PPM1K
ENSBTAG00000005761	DEDD2
ENSBTAG00000005785	DPY19L1
ENSBTAG00000005793	PEA15
ENSBTAG00000005808	TMEM14C
ENSBTAG00000005824	SPOP
ENSBTAG00000005835	PYCR2
ENSBTAG00000005838	ULK3
ENSBTAG00000005841	ENSBTAG00000005841
ENSBTAG00000005844	SCAMP2
ENSBTAG00000005854	COPS8
ENSBTAG00000005863	ATF7
ENSBTAG00000005892	ZAP70
ENSBTAG00000005897	FNTB
ENSBTAG00000005917	PARD6G
ENSBTAG00000005922	ZNF621
ENSBTAG00000005932	FAM184B
ENSBTAG00000005947	PLAU
ENSBTAG00000005961	CDC42SE2
ENSBTAG00000005963	MAT1A
ENSBTAG00000005970	XBP1
ENSBTAG00000005974	APOBEC2
ENSBTAG00000005998	CCRN4L
ENSBTAG00000006007	SH3GL1
ENSBTAG00000006022	ATP6V0E2
ENSBTAG00000006029	OGDH
ENSBTAG00000006036	ERP27
ENSBTAG00000006049	BZW1
ENSBTAG00000006052	PLCD3
ENSBTAG00000006054	ACBD4
ENSBTAG00000006066	CDS2
ENSBTAG00000006067	VMAC
ENSBTAG00000006069	CAPS
ENSBTAG00000006071	CTTN
ENSBTAG00000006084	PINK1
ENSBTAG00000006103	XRCC6
ENSBTAG00000006125	PLK3
ENSBTAG00000006126	GTF3C1
ENSBTAG00000006130	CLEC14A
ENSBTAG00000006134	DYNLRB1
ENSBTAG00000006136	CDA
ENSBTAG00000006140	PEX11A
ENSBTAG00000006173	CCDC116
ENSBTAG00000006189	ACTG1
ENSBTAG00000006195	C29H11orf68
ENSBTAG00000006201	DTWD1
ENSBTAG00000006208	ADCY7
ENSBTAG00000006214	LOXL2
ENSBTAG00000006225	RPA2
ENSBTAG00000006235	INTS3
ENSBTAG00000006241	MAN2B1
ENSBTAG00000006244	WDR83OS
ENSBTAG00000006245	MORG1
ENSBTAG00000006250	CASC3
ENSBTAG00000006261	GPR17
ENSBTAG00000006268	IKBKG
ENSBTAG00000006276	C1QTNF1
ENSBTAG00000006280	RBFOX3
ENSBTAG00000006287	NEDD9
ENSBTAG00000006322	DENND5A
ENSBTAG00000006323	SNX9
ENSBTAG00000006325	NUDCD3
ENSBTAG00000006328	RBM6
ENSBTAG00000006346	DAP
ENSBTAG00000006349	EXTL1
ENSBTAG00000006366	NFATC4
ENSBTAG00000006370	CCT3
ENSBTAG00000006374	NHP2
ENSBTAG00000006379	C3H1orf43
ENSBTAG00000006392	TTC7B
ENSBTAG00000006396	GPI
ENSBTAG00000006410	MGC3248
ENSBTAG00000006424	TNNI3
ENSBTAG00000006432	KCNE4
ENSBTAG00000006452	CD3D
ENSBTAG00000006464	GGA1
ENSBTAG00000006481	POLR1A
ENSBTAG00000006493	CLP1
ENSBTAG00000006504	TCHP
ENSBTAG00000006506	GIT2
ENSBTAG00000006511	MTF1
ENSBTAG00000006517	DRG2
ENSBTAG00000006526	BCL2L1
ENSBTAG00000006536	CGN1
ENSBTAG00000006550	GABARAPL2
ENSBTAG00000006561	RASGEF1B
ENSBTAG00000006567	VIPR1
ENSBTAG00000006573	KLHL18
ENSBTAG00000006586	KPNB1
ENSBTAG00000006588	CBY1
ENSBTAG00000006589	CFTR
ENSBTAG00000006590	NUDT16L1
ENSBTAG00000006607	CCNG1
ENSBTAG00000006608	GGT5
ENSBTAG00000006612	SCAF1
ENSBTAG00000006639	CSTF1
ENSBTAG00000006640	RB1
ENSBTAG00000006662	ENSBTAG00000006662
ENSBTAG00000006675	PCSK6
ENSBTAG00000006680	NKIRAS1
ENSBTAG00000006689	TECTB
ENSBTAG00000006703	PTGDR
ENSBTAG00000006718	NVL
ENSBTAG00000006719	ANUBL1
ENSBTAG00000006730	SUSD2
ENSBTAG00000006731	LAT
ENSBTAG00000006747	LTBP3
ENSBTAG00000006775	SLC12A7
ENSBTAG00000006776	KIAA0930
ENSBTAG00000006784	PLA2G4B
ENSBTAG00000006790	SPTBN5
ENSBTAG00000006792	EHD4
ENSBTAG00000006843	UTP15
ENSBTAG00000006844	LEF1
ENSBTAG00000006846	SCGB1C1
ENSBTAG00000006860	VWA2
ENSBTAG00000006877	TM9SF2
ENSBTAG00000006919	SMAD4
ENSBTAG00000006957	SLC2A8
ENSBTAG00000006958	NXF3
ENSBTAG00000006962	NFS1
ENSBTAG00000006977	PLP1
ENSBTAG00000006982	RAB5C
ENSBTAG00000006987	LASS3
ENSBTAG00000006989	SEMA4F
ENSBTAG00000006995	SPTBN1
ENSBTAG00000007016	CNPY4
ENSBTAG00000007061	PPP2R5B
ENSBTAG00000007080	PREB
ENSBTAG00000007084	MAP3K14
ENSBTAG00000007101	F3
ENSBTAG00000007105	PWP2
ENSBTAG00000007108	LGALS12
ENSBTAG00000007113	TRRAP
ENSBTAG00000007121	TK1
ENSBTAG00000007123	ENSA
ENSBTAG00000007125	AFMID
ENSBTAG00000007128	ATP13A1
ENSBTAG00000007129	MRVI1
ENSBTAG00000007131	GADL1
ENSBTAG00000007137	RFC5
ENSBTAG00000007147	CUEDC1
ENSBTAG00000007152	OS9
ENSBTAG00000007170	SLC38A7
ENSBTAG00000007184	NUDT7
ENSBTAG00000007190	THAP6
ENSBTAG00000007192	SIDT2
ENSBTAG00000007195	GUCA2A
ENSBTAG00000007201	C9H6ORF35
ENSBTAG00000007204	KRT80
ENSBTAG00000007213	SIRPA
ENSBTAG00000007217	KIAA0195
ENSBTAG00000007220	CASKIN2
ENSBTAG00000007268	F13A1
ENSBTAG00000007270	GTF2H3
ENSBTAG00000007299	SF3A3
ENSBTAG00000007303	RAD21
ENSBTAG00000007304	CLK3
ENSBTAG00000007315	LARS2
ENSBTAG00000007320	PI4KB
ENSBTAG00000007343	PDLIM7
ENSBTAG00000007348	STRA6
ENSBTAG00000007352	KCNC4
ENSBTAG00000007356	ELF1
ENSBTAG00000007360	TMEM43
ENSBTAG00000007365	NEIL1
ENSBTAG00000007366	HICE1
ENSBTAG00000007374	LHFPL2
ENSBTAG00000007390	VAT1
ENSBTAG00000007397	FOLH1
ENSBTAG00000007402	ZFAND2A
ENSBTAG00000007434	CD300LG
ENSBTAG00000007444	C1H21ORF7
ENSBTAG00000007450	C2
ENSBTAG00000007456	TAZ
ENSBTAG00000007480	CIRBP
ENSBTAG00000007497	ARFRP1
ENSBTAG00000007498	ZGPAT
ENSBTAG00000007507	FAAH
ENSBTAG00000007512	PLA2G15
ENSBTAG00000007515	UBE2Q1
ENSBTAG00000007537	PEX19
ENSBTAG00000007554	IFI6
ENSBTAG00000007567	TMX3
ENSBTAG00000007578	KIAA1598
ENSBTAG00000007588	ERLIN1
ENSBTAG00000007602	ITGA8
ENSBTAG00000007609	ITFG2
ENSBTAG00000007619	PUSL1
ENSBTAG00000007622	SERPINB6
ENSBTAG00000007623	GLTPD1
ENSBTAG00000007624	FRMD4B
ENSBTAG00000007634	HOOK3
ENSBTAG00000007644	GNG7
ENSBTAG00000007659	CORO2A
ENSBTAG00000007660	ZNF414
ENSBTAG00000007666	IGF2BP2
ENSBTAG00000007705	COLEC12
ENSBTAG00000007722	MOCS3
ENSBTAG00000007725	ARF1
ENSBTAG00000007730	ZFX
ENSBTAG00000007759	ABCB8
ENSBTAG00000007763	SLC1A4
ENSBTAG00000007783	MYBL2
ENSBTAG00000007784	NAA50
ENSBTAG00000007786	FBXL14
ENSBTAG00000007818	POFUT2
ENSBTAG00000007828	SLA
ENSBTAG00000007829	CSAD
ENSBTAG00000007833	PIAS2
ENSBTAG00000007841	WTIP
ENSBTAG00000007865	GNPDA1
ENSBTAG00000007870	FKBP14
ENSBTAG00000007871	SNX12
ENSBTAG00000007880	RAB40C
ENSBTAG00000007893	SCPEP1
ENSBTAG00000007906	ZACN
ENSBTAG00000007921	DAPP1
ENSBTAG00000007923	LAMTOR3
ENSBTAG00000007927	SLAMF1
ENSBTAG00000007946	PIPOX
ENSBTAG00000007954	CDIPT
ENSBTAG00000007958	TNS4
ENSBTAG00000007961	GTF2IRD2
ENSBTAG00000007969	CIDEC
ENSBTAG00000007981	GRK5
ENSBTAG00000007993	CORO1C
ENSBTAG00000007994	OSCP1
ENSBTAG00000008010	FLCN
ENSBTAG00000008016	STX17
ENSBTAG00000008054	CXCL2
ENSBTAG00000008061	RILPL1
ENSBTAG00000008072	FUSIP1
ENSBTAG00000008074	C1QTNF6
ENSBTAG00000008089	AMMECR1L
ENSBTAG00000008091	SELENBP1
ENSBTAG00000008092	RAB37
ENSBTAG00000008100	GOLGA7B
ENSBTAG00000008113	OSR1
ENSBTAG00000008115	TNFAIP1
ENSBTAG00000008116	POLDIP2
ENSBTAG00000008131	RNF115
ENSBTAG00000008139	HOXA3
ENSBTAG00000008151	MAP3K3
ENSBTAG00000008167	TTC3
ENSBTAG00000008172	EGLN3
ENSBTAG00000008175	ZNF713
ENSBTAG00000008181	CHAF1A
ENSBTAG00000008182	FOSB
ENSBTAG00000008192	LPPR2
ENSBTAG00000008195	PHKG1
ENSBTAG00000008203	SEPW1
ENSBTAG00000008237	TOLLIP
ENSBTAG00000008269	RNF149
ENSBTAG00000008271	BPIFB5
ENSBTAG00000008279	FRMD4A
ENSBTAG00000008314	SDHB
ENSBTAG00000008320	2005-09-01
ENSBTAG00000008323	SNAP25
ENSBTAG00000008327	CD300LB
ENSBTAG00000008331	TMEM54
ENSBTAG00000008333	ETV4
ENSBTAG00000008336	HPCA
ENSBTAG00000008341	ARSB
ENSBTAG00000008343	ENSBTAG00000008343
ENSBTAG00000008348	H4
ENSBTAG00000008350	KLHL21
ENSBTAG00000008353	CDKN1A
ENSBTAG00000008362	CTDSP1
ENSBTAG00000008367	LIX1L
ENSBTAG00000008371	FBXL20
ENSBTAG00000008372	PEX11B
ENSBTAG00000008374	AQP2
ENSBTAG00000008396	MRPL54
ENSBTAG00000008401	PFKFB3
ENSBTAG00000008409	MYC
ENSBTAG00000008411	PLEKHO2
ENSBTAG00000008419	PDE2A
ENSBTAG00000008423	TIMM22
ENSBTAG00000008424	ABR
ENSBTAG00000008433	PGAP2
ENSBTAG00000008436	CDC25B
ENSBTAG00000008437	PCDH12
ENSBTAG00000008461	LSG1
ENSBTAG00000008471	MX2
ENSBTAG00000008484	TMEM161B
ENSBTAG00000008492	ZMYM3
ENSBTAG00000008509	SLC38A3
ENSBTAG00000008525	LRIG2
ENSBTAG00000008528	SLC25A1
ENSBTAG00000008539	ENHO
ENSBTAG00000008571	CUX2
ENSBTAG00000008596	PRICKLE1
ENSBTAG00000008597	SLC45A4
ENSBTAG00000008611	IGFBP4
ENSBTAG00000008636	PDE4B
ENSBTAG00000008638	FAM110A
ENSBTAG00000008645	ESRRA
ENSBTAG00000008683	LDHA
ENSBTAG00000008685	TTC15
ENSBTAG00000008686	SLC46A3
ENSBTAG00000008688	HEYL
ENSBTAG00000008705	CABLES1
ENSBTAG00000008709	KDELC2
ENSBTAG00000008711	BOK
ENSBTAG00000008718	WBSCR17
ENSBTAG00000008728	MKL2
ENSBTAG00000008730	SFXN4
ENSBTAG00000008744	PDK2
ENSBTAG00000008756	ELF3
ENSBTAG00000008759	CDC23
ENSBTAG00000008766	SLC9A1
ENSBTAG00000008773	GUCY2D
ENSBTAG00000008778	CHST13
ENSBTAG00000008800	XKR8
ENSBTAG00000008807	FBXL22
ENSBTAG00000008808	CCDC17
ENSBTAG00000008815	WDR89
ENSBTAG00000008816	TRIM2
ENSBTAG00000008826	RBBP9
ENSBTAG00000008827	SPOCK2
ENSBTAG00000008835	BAT4
ENSBTAG00000008841	DCAF15
ENSBTAG00000008845	INTS9
ENSBTAG00000008852	SIGLEC10
ENSBTAG00000008873	NCBP2
ENSBTAG00000008884	MAPRE3
ENSBTAG00000008913	TMEM98
ENSBTAG00000008915	SF3B1
ENSBTAG00000008934	ESPL1
ENSBTAG00000008945	SDSL
ENSBTAG00000008951	ALPL
ENSBTAG00000008952	RAP1GAP
ENSBTAG00000008964	DTD1
ENSBTAG00000008973	ASB6
ENSBTAG00000008978	USP22
ENSBTAG00000008990	DRG1
ENSBTAG00000009002	PPDPF
ENSBTAG00000009022	DNAJC30
ENSBTAG00000009046	TBX6
ENSBTAG00000009050	ADIPOR2
ENSBTAG00000009055	RNF144B
ENSBTAG00000009067	DDX6
ENSBTAG00000009076	ADD2
ENSBTAG00000009097	FANCI
ENSBTAG00000009098	POLG
ENSBTAG00000009101	SH2B3
ENSBTAG00000009126	YBX2
ENSBTAG00000009127	TSPYL4
ENSBTAG00000009132	TMPRSS2
ENSBTAG00000009137	NKG7
ENSBTAG00000009141	FAM210A
ENSBTAG00000009145	SLC7A4
ENSBTAG00000009152	ZNF391
ENSBTAG00000009163	TMEM234
ENSBTAG00000009165	LPIN3
ENSBTAG00000009167	SLC15A4
ENSBTAG00000009172	BCAT2
ENSBTAG00000009176	ANKRD49
ENSBTAG00000009183	SHISA5
ENSBTAG00000009201	CORO7
ENSBTAG00000009208	TCTN1
ENSBTAG00000009213	CYP4A11
ENSBTAG00000009231	NSDHL
ENSBTAG00000009236	DAGLB
ENSBTAG00000009251	KRTAP133
ENSBTAG00000009260	GPM6B
ENSBTAG00000009272	ZNF416
ENSBTAG00000009281	SPRYD4
ENSBTAG00000009297	PANX2
ENSBTAG00000009305	ANKRD27
ENSBTAG00000009309	PEX10
ENSBTAG00000009330	SIN3B
ENSBTAG00000009363	GINS3
ENSBTAG00000009378	E2F5
ENSBTAG00000009386	C1orf167
ENSBTAG00000009400	FASTKD3
ENSBTAG00000009416	DPPA4
ENSBTAG00000009417	ZFAND5
ENSBTAG00000009431	SLC25A44
ENSBTAG00000009435	SMG5
ENSBTAG00000009453	URGCP
ENSBTAG00000009455	IL12RB2
ENSBTAG00000009458	METTL2
ENSBTAG00000009490	STX5
ENSBTAG00000009495	BCAM
ENSBTAG00000009507	FAM109B
ENSBTAG00000009516	RNF20
ENSBTAG00000009542	ZC3H10
ENSBTAG00000009543	FAM62A
ENSBTAG00000009554	EHBP1L1
ENSBTAG00000009573	BT.43571
ENSBTAG00000009574	ARFGAP2
ENSBTAG00000009584	SAPS3
ENSBTAG00000009600	STAMBP
ENSBTAG00000009649	LY6G6D
ENSBTAG00000009668	TMEM184B
ENSBTAG00000009680	FAM177A1
ENSBTAG00000009743	PDRG1
ENSBTAG00000009750	RAX2
ENSBTAG00000009761	ACTR2
ENSBTAG00000009770	GPD2
ENSBTAG00000009772	LIX1
ENSBTAG00000009784	RAB32
ENSBTAG00000009785	SAMD4B
ENSBTAG00000009800	MSI1
ENSBTAG00000009803	SNCB
ENSBTAG00000009832	NOBOX
ENSBTAG00000009841	CNDP2
ENSBTAG00000009888	DRAM2
ENSBTAG00000009889	ZNF181
ENSBTAG00000009911	HDC
ENSBTAG00000009914	NDUFS6
ENSBTAG00000009915	AP2A2
ENSBTAG00000009916	WDYHV1
ENSBTAG00000009923	KIAA1737
ENSBTAG00000009928	MLST8
ENSBTAG00000009942	PLCL2
ENSBTAG00000009961	E4F1
ENSBTAG00000009969	RNPS1
ENSBTAG00000009983	KIF23
ENSBTAG00000009984	SGPL1
ENSBTAG00000009998	GALNTL1
ENSBTAG00000010007	MAPK13
ENSBTAG00000010013	DNAJA3
ENSBTAG00000010060	SLC43A3
ENSBTAG00000010063	KDM3B
ENSBTAG00000010068	REEP2
ENSBTAG00000010091	ARL6
ENSBTAG00000010119	ALDH1A2
ENSBTAG00000010128	NAP1L5
ENSBTAG00000010134	OSTM1
ENSBTAG00000010152	MID1
ENSBTAG00000010161	CCL21
ENSBTAG00000010165	C22H3ORF18
ENSBTAG00000010177	GOLT1A
ENSBTAG00000010191	PAK1
ENSBTAG00000010215	CREB3L3
ENSBTAG00000010221	CCDC93
ENSBTAG00000010225	POLR2D
ENSBTAG00000010230	CAPN1
ENSBTAG00000010234	DHRS1
ENSBTAG00000010244	CLIC5
ENSBTAG00000010271	MAPKAP1
ENSBTAG00000010277	ARHGEF18
ENSBTAG00000010292	SYNRG
ENSBTAG00000010297	DHRS11
ENSBTAG00000010304	CHKA
ENSBTAG00000010336	TALDO1
ENSBTAG00000010337	ALG11
ENSBTAG00000010339	ABHD11
ENSBTAG00000010348	PDDC1
ENSBTAG00000010349	IL1A
ENSBTAG00000010350	USP53
ENSBTAG00000010351	SNX25
ENSBTAG00000010357	ST6GAL1
ENSBTAG00000010361	DLL4
ENSBTAG00000010371	CHAC1
ENSBTAG00000010378	PEF1
ENSBTAG00000010397	B3GNT5
ENSBTAG00000010408	IKBKE
ENSBTAG00000010413	TMEM169
ENSBTAG00000010419	CYP2R1
ENSBTAG00000010427	RASSF5
ENSBTAG00000010433	METTL23
ENSBTAG00000010442	PANK1
ENSBTAG00000010444	ERBB3
ENSBTAG00000010449	MOCS1
ENSBTAG00000010460	MARK1
ENSBTAG00000010484	LRRN4CL
ENSBTAG00000010490	PEX5
ENSBTAG00000010498	SLC40A1
ENSBTAG00000010502	SERTAD3
ENSBTAG00000010503	TIMM9
ENSBTAG00000010505	INTS4
ENSBTAG00000010506	btamir2487
ENSBTAG00000010533	HMGXB4
ENSBTAG00000010541	ZNF346
ENSBTAG00000010545	KXD1
ENSBTAG00000010564	MGC139109
ENSBTAG00000010582	BRD3
ENSBTAG00000010590	FAM118A
ENSBTAG00000010595	WDR92
ENSBTAG00000010602	DDX56
ENSBTAG00000010610	DDIT4L
ENSBTAG00000010616	MBD6
ENSBTAG00000010624	DCTN2
ENSBTAG00000010645	RN28S1
ENSBTAG00000010658	PFKL
ENSBTAG00000010666	KHNYN
ENSBTAG00000010667	PIK3IP1
ENSBTAG00000010691	USP39
ENSBTAG00000010698	VARS2
ENSBTAG00000010715	MRPL37
ENSBTAG00000010723	PFDN6
ENSBTAG00000010729	KRI1
ENSBTAG00000010734	NOP16
ENSBTAG00000010745	THRA
ENSBTAG00000010756	ST7
ENSBTAG00000010784	ABT1
ENSBTAG00000010785	FAS
ENSBTAG00000010795	ATG14
ENSBTAG00000010801	CMBL
ENSBTAG00000010805	POMT1
ENSBTAG00000010810	UCK1
ENSBTAG00000010812	P2RX4
ENSBTAG00000010819	HMBOX1
ENSBTAG00000010820	WNT11
ENSBTAG00000010850	SERTAD4
ENSBTAG00000010860	DRD2
ENSBTAG00000010863	DCP1A
ENSBTAG00000010875	MSX1
ENSBTAG00000010906	RPS6KA5
ENSBTAG00000010924	LETMD1
ENSBTAG00000010935	EML4
ENSBTAG00000010937	APOO
ENSBTAG00000010944	LRRC49
ENSBTAG00000010964	STARD5
ENSBTAG00000010968	TMED1
ENSBTAG00000010977	FRZB
ENSBTAG00000010987	NFKBIZ
ENSBTAG00000011001	ERG
ENSBTAG00000011007	TTYH2
ENSBTAG00000011022	ARPP19
ENSBTAG00000011037	RBPMS2
ENSBTAG00000011042	TMEM129
ENSBTAG00000011044	TACC3
ENSBTAG00000011075	PROSC
ENSBTAG00000011111	COPS7A
ENSBTAG00000011125	MYO9B
ENSBTAG00000011126	STK38
ENSBTAG00000011133	AP1S3
ENSBTAG00000011135	OCEL1
ENSBTAG00000011146	RAB8B
ENSBTAG00000011171	PIEZO2
ENSBTAG00000011173	FAM189A2
ENSBTAG00000011187	FAM13A
ENSBTAG00000011200	ZNF644
ENSBTAG00000011206	GALNT1
ENSBTAG00000011209	SYT11
ENSBTAG00000011217	DNAJC11
ENSBTAG00000011228	FASTK
ENSBTAG00000011241	HPDL
ENSBTAG00000011243	TOE1
ENSBTAG00000011274	ENO2
ENSBTAG00000011284	SLC39A1
ENSBTAG00000011285	TRMT1L
ENSBTAG00000011291	DLG3
ENSBTAG00000011292	LZTR1
ENSBTAG00000011307	DNM1
ENSBTAG00000011338	OR10A6
ENSBTAG00000011350	FAM58A
ENSBTAG00000011374	S1PR3
ENSBTAG00000011388	STOML2
ENSBTAG00000011399	YARS2
ENSBTAG00000011411	SIT1
ENSBTAG00000011414	EIF2B5
ENSBTAG00000011417	CNTRL
ENSBTAG00000011421	CD37
ENSBTAG00000011424	TPM2
ENSBTAG00000011433	RGP1
ENSBTAG00000011445	TMEM8B
ENSBTAG00000011473	MYL9
ENSBTAG00000011476	HOXA9
ENSBTAG00000011484	ZDHHC3
ENSBTAG00000011491	WDR81
ENSBTAG00000011507	NUP88
ENSBTAG00000011525	SMCT1
ENSBTAG00000011530	CDH15
ENSBTAG00000011533	MGC157263
ENSBTAG00000011543	PDCD1
ENSBTAG00000011553	FAHD2A
ENSBTAG00000011567	VPS18
ENSBTAG00000011575	RFNG
ENSBTAG00000011582	SERINC2
ENSBTAG00000011584	CHST2
ENSBTAG00000011586	HABP4
ENSBTAG00000011597	PDS5B
ENSBTAG00000011600	MAP3K8
ENSBTAG00000011601	ST3GAL5
ENSBTAG00000011613	PLS3
ENSBTAG00000011634	ACPP
ENSBTAG00000011689	LENG8
ENSBTAG00000011692	MGC140681
ENSBTAG00000011698	TYK2
ENSBTAG00000011709	IMPA1
ENSBTAG00000011726	CRYL1
ENSBTAG00000011729	STARD3
ENSBTAG00000011732	PGAP3
ENSBTAG00000011766	C7
ENSBTAG00000011767	MPP5
ENSBTAG00000011770	ZO2
ENSBTAG00000011784	FGR
ENSBTAG00000011789	MGC157163
ENSBTAG00000011793	FDX1
ENSBTAG00000011796	TRMT5
ENSBTAG00000011798	STK38L
ENSBTAG00000011800	ABCG4
ENSBTAG00000011802	COL6A1
ENSBTAG00000011805	M6PRBP1
ENSBTAG00000011809	NUDT8
ENSBTAG00000011810	ANGPTL2
ENSBTAG00000011815	SMG9
ENSBTAG00000011824	OGN
ENSBTAG00000011832	ALDH18A1
ENSBTAG00000011838	MPV17L
ENSBTAG00000011851	FYN
ENSBTAG00000011865	MTA2
ENSBTAG00000011893	HDHD2
ENSBTAG00000011895	PANK3
ENSBTAG00000011902	WASH1
ENSBTAG00000011912	SLC25A25
ENSBTAG00000011917	GPAM
ENSBTAG00000011939	LY6H
ENSBTAG00000011951	MRTO4
ENSBTAG00000011953	PRKACB
ENSBTAG00000011957	CREBL2
ENSBTAG00000011986	PLSCR4
ENSBTAG00000011990	FDPS
ENSBTAG00000011994	NDEL1
ENSBTAG00000012020	TRAF5
ENSBTAG00000012024	SLC29A2
ENSBTAG00000012036	HR
ENSBTAG00000012039	PHACTR1
ENSBTAG00000012050	ORAI2
ENSBTAG00000012063	E2F4
ENSBTAG00000012073	VOPP1
ENSBTAG00000012103	MAP2K4
ENSBTAG00000012104	FOXA3
ENSBTAG00000012112	SLC7A6
ENSBTAG00000012121	NOXA1
ENSBTAG00000012139	SIX1
ENSBTAG00000012141	RAD9A
ENSBTAG00000012148	EHMT1
ENSBTAG00000012176	QPCTL
ENSBTAG00000012178	NR1D1
ENSBTAG00000012197	KIAA0415
ENSBTAG00000012215	CPNE7
ENSBTAG00000012217	PLA2G2F
ENSBTAG00000012222	FA2H
ENSBTAG00000012235	SHARPIN
ENSBTAG00000012237	AEBP1
ENSBTAG00000012242	MAF1
ENSBTAG00000012247	MXRA8
ENSBTAG00000012259	PNPO
ENSBTAG00000012261	RAB19
ENSBTAG00000012273	FAM131A
ENSBTAG00000012275	ENDOU
ENSBTAG00000012289	AKR7A2
ENSBTAG00000012295	NKD1
ENSBTAG00000012307	DTNA
ENSBTAG00000012343	TSPAN5
ENSBTAG00000012348	HIST1H2BA
ENSBTAG00000012374	C2orf54
ENSBTAG00000012380	HK1
ENSBTAG00000012383	CHMP5
ENSBTAG00000012384	TFEB
ENSBTAG00000012397	DCK
ENSBTAG00000012405	PEAR1
ENSBTAG00000012417	ZFAND6
ENSBTAG00000012433	DENND1B
ENSBTAG00000012442	CTSB
ENSBTAG00000012448	CCDC91
ENSBTAG00000012481	RANGAP1
ENSBTAG00000012489	C15orf27
ENSBTAG00000012500	RARA
ENSBTAG00000012504	GAS2L1
ENSBTAG00000012507	PDZD3
ENSBTAG00000012510	PLCB3
ENSBTAG00000012534	BEND3
ENSBTAG00000012541	CHP2
ENSBTAG00000012545	CASC4
ENSBTAG00000012557	OSGEPL1
ENSBTAG00000012584	GJB3
ENSBTAG00000012619	C2H2ORF24
ENSBTAG00000012629	ZNF362
ENSBTAG00000012654	CHCHD1
ENSBTAG00000012656	OVOL1
ENSBTAG00000012671	TNIP1
ENSBTAG00000012673	PCTK3
ENSBTAG00000012697	PGAM1
ENSBTAG00000012702	ZDHHC16
ENSBTAG00000012719	UBTD1
ENSBTAG00000012721	HOGA1
ENSBTAG00000012728	PSMB11
ENSBTAG00000012746	KLHDC3
ENSBTAG00000012747	FAM3A
ENSBTAG00000012749	CUL7
ENSBTAG00000012751	BTBD6
ENSBTAG00000012755	KLC4
ENSBTAG00000012762	C7H5orf24
ENSBTAG00000012771	CSF1R
ENSBTAG00000012774	RAB7B
ENSBTAG00000012794	PAH
ENSBTAG00000012808	MASP2
ENSBTAG00000012817	JAG1
ENSBTAG00000012900	TMEM229B
ENSBTAG00000012904	EDEM1
ENSBTAG00000012918	CRISP3
ENSBTAG00000012919	MMP15
ENSBTAG00000012922	PHF2
ENSBTAG00000012925	NCAPH
ENSBTAG00000012938	JARID2
ENSBTAG00000012940	TMEM25
ENSBTAG00000012961	PAPSS1
ENSBTAG00000012962	SARS
ENSBTAG00000012963	VILL
ENSBTAG00000012972	CYP2U1
ENSBTAG00000012975	VDAC2
ENSBTAG00000012982	PPCS
ENSBTAG00000012987	ULK1
ENSBTAG00000012988	COG4
ENSBTAG00000012989	UBE2L6
ENSBTAG00000013007	C13H20ORF108
ENSBTAG00000013009	AURKA
ENSBTAG00000013018	AMPD2
ENSBTAG00000013042	EXOC5
ENSBTAG00000013066	IGF2
ENSBTAG00000013096	UNC119
ENSBTAG00000013109	STIM1
ENSBTAG00000013131	FAM110D
ENSBTAG00000013159	PHF11
ENSBTAG00000013173	2003-09-01
ENSBTAG00000013183	COL23A1
ENSBTAG00000013187	DLG5
ENSBTAG00000013201	ALOX5AP
ENSBTAG00000013205	IL1RAP
ENSBTAG00000013211	CFAP97
ENSBTAG00000013212	COPG1
ENSBTAG00000013218	GORASP2
ENSBTAG00000013259	POLR3A
ENSBTAG00000013270	TTC19
ENSBTAG00000013271	NCOR1
ENSBTAG00000013277	CCDC22
ENSBTAG00000013279	FOXP3
ENSBTAG00000013281	SPATA21
ENSBTAG00000013284	SGK3
ENSBTAG00000013288	SUGP2
ENSBTAG00000013301	GGT7
ENSBTAG00000013303	ACSS2
ENSBTAG00000013309	SFRS4
ENSBTAG00000013329	AP1M1
ENSBTAG00000013330	TBC1D20
ENSBTAG00000013336	EYA2
ENSBTAG00000013341	GYG2
ENSBTAG00000013366	NRIP3
ENSBTAG00000013371	KIAA0226L
ENSBTAG00000013391	ANKH
ENSBTAG00000013401	ARHGEF40
ENSBTAG00000013407	PLXNB1
ENSBTAG00000013411	ENO1
ENSBTAG00000013414	BLVRA
ENSBTAG00000013419	HTATIP2
ENSBTAG00000013436	HAUS5
ENSBTAG00000013449	RAB3GAP1
ENSBTAG00000013478	MARVELD1
ENSBTAG00000013485	ZFYVE19
ENSBTAG00000013498	HTR2A
ENSBTAG00000013523	OSBPL7
ENSBTAG00000013534	GFAP
ENSBTAG00000013538	PEX14
ENSBTAG00000013545	MAVS
ENSBTAG00000013555	ACVR1B
ENSBTAG00000013556	UNC13D
ENSBTAG00000013568	UEVLD
ENSBTAG00000013577	SLC1A5
ENSBTAG00000013611	SCLT1
ENSBTAG00000013612	MBLAC2
ENSBTAG00000013614	TMEM38A
ENSBTAG00000013631	GLUL
ENSBTAG00000013652	GTF2A1
ENSBTAG00000013653	NFE2L1
ENSBTAG00000013670	TSCOT
ENSBTAG00000013699	TBC1D1
ENSBTAG00000013720	KRT86
ENSBTAG00000013727	UMPS
ENSBTAG00000013745	ITGA5
ENSBTAG00000013749	RHOQ
ENSBTAG00000013782	DNAJB2
ENSBTAG00000013784	CSNK2A2
ENSBTAG00000013812	TROVE2
ENSBTAG00000013813	KLHL17
ENSBTAG00000013832	TRIT1
ENSBTAG00000013843	ACVRL1
ENSBTAG00000013848	GPR133
ENSBTAG00000013867	DLGAP3
ENSBTAG00000013874	C18H16orf80
ENSBTAG00000013895	RELA
ENSBTAG00000013910	POLR3GL
ENSBTAG00000013914	PET112L
ENSBTAG00000013916	HERC2
ENSBTAG00000013924	RPS11
ENSBTAG00000013941	TANGO6
ENSBTAG00000013955	TRAPPC9
ENSBTAG00000013956	BCL2L13
ENSBTAG00000013981	SPTSSA
ENSBTAG00000013985	FKRP
ENSBTAG00000013988	BID2
ENSBTAG00000014005	PPIP5K1
ENSBTAG00000014006	TOR3A
ENSBTAG00000014007	ELMOD2
ENSBTAG00000014011	TMOD2
ENSBTAG00000014030	FGD6
ENSBTAG00000014041	G3BP2
ENSBTAG00000014046	BPI
ENSBTAG00000014057	SLC35A1
ENSBTAG00000014064	FGFR2
ENSBTAG00000014069	PDK4
ENSBTAG00000014079	GIGYF2
ENSBTAG00000014083	AMIGO1
ENSBTAG00000014090	ARID5A
ENSBTAG00000014093	IDH2
ENSBTAG00000014103	SH3GL2
ENSBTAG00000014124	MLLT3
ENSBTAG00000014127	PGHS-2
ENSBTAG00000014143	ASB5
ENSBTAG00000014151	RCSD1
ENSBTAG00000014161	ARMC10
ENSBTAG00000014162	CCBP2
ENSBTAG00000014176	REM1
ENSBTAG00000014191	QSOX1
ENSBTAG00000014205	PRKAR2A
ENSBTAG00000014235	SMIM12
ENSBTAG00000014237	CYTH4
ENSBTAG00000014253	TBC1D22B
ENSBTAG00000014269	SCARB1
ENSBTAG00000014291	WNT2B
ENSBTAG00000014295	CAPZA1
ENSBTAG00000014314	HPS1
ENSBTAG00000014324	ANTXR2
ENSBTAG00000014325	MGC166151
ENSBTAG00000014326	CDCA8
ENSBTAG00000014333	SLC10A3
ENSBTAG00000014366	PRPF19
ENSBTAG00000014374	CARD6
ENSBTAG00000014376	ANKRD13A
ENSBTAG00000014381	CRHR2
ENSBTAG00000014382	KANK4
ENSBTAG00000014401	SORBS3
ENSBTAG00000014415	ZNF653
ENSBTAG00000014417	ENSBTAG00000014417
ENSBTAG00000014420	AGER
ENSBTAG00000014451	YEATS2
ENSBTAG00000014459	MAP6D1
ENSBTAG00000014461	ANAPC13
ENSBTAG00000014468	AP1S1
ENSBTAG00000014469	NBEAL1
ENSBTAG00000014494	RNASET2
ENSBTAG00000014503	IQCE
ENSBTAG00000014511	FLJ20584
ENSBTAG00000014523	DIRAS2
ENSBTAG00000014526	MOB3A
ENSBTAG00000014538	HPCAL4
ENSBTAG00000014541	PDGFA
ENSBTAG00000014553	ATP6V0D1
ENSBTAG00000014554	SNAI1
ENSBTAG00000014560	HLX
ENSBTAG00000014575	COL4A5
ENSBTAG00000014579	MRPL34
ENSBTAG00000014583	CALM
ENSBTAG00000014601	SGCB
ENSBTAG00000014603	VAMP1
ENSBTAG00000014611	SORL1
ENSBTAG00000014612	DOCK2
ENSBTAG00000014623	MCM8
ENSBTAG00000014633	ABCD4
ENSBTAG00000014675	PTCD2
ENSBTAG00000014676	SHROOM1
ENSBTAG00000014689	CSPP1
ENSBTAG00000014700	DYNC1LI1
ENSBTAG00000014729	MRPL51
ENSBTAG00000014766	SRSF1
ENSBTAG00000014775	GUK1
ENSBTAG00000014779	NISCH
ENSBTAG00000014794	SCYL3
ENSBTAG00000014804	HNRPDL
ENSBTAG00000014805	ENOPH1
ENSBTAG00000014806	ATP2A3
ENSBTAG00000014807	DPP8
ENSBTAG00000014813	TCF23
ENSBTAG00000014827	UBQLN1
ENSBTAG00000014835	SPARC
ENSBTAG00000014838	VPS26B
ENSBTAG00000014849	GPATCH3
ENSBTAG00000014861	SLC20A2
ENSBTAG00000014872	CAPNS1
ENSBTAG00000014883	GABARAP
ENSBTAG00000014915	ETV5
ENSBTAG00000014916	GJC2
ENSBTAG00000014918	IBA57
ENSBTAG00000014922	SHB
ENSBTAG00000014936	MCART1
ENSBTAG00000014940	KCNAB3
ENSBTAG00000014966	PLXNB2
ENSBTAG00000014972	PTGER4
ENSBTAG00000014981	OTUB2
ENSBTAG00000014992	GPR37L1
ENSBTAG00000014995	THAP8
ENSBTAG00000015009	LAMTOR4
ENSBTAG00000015016	CALCOCO1
ENSBTAG00000015019	OBFC1
ENSBTAG00000015023	TRAPPC6B
ENSBTAG00000015032	CD14
ENSBTAG00000015036	RAD51C
ENSBTAG00000015044	CARD10
ENSBTAG00000015074	PTGDS
ENSBTAG00000015085	CLIC3
ENSBTAG00000015090	SGTA
ENSBTAG00000015092	NOL12
ENSBTAG00000015097	MGC139698
ENSBTAG00000015103	IQCC
ENSBTAG00000015109	TOB2
ENSBTAG00000015114	CALR
ENSBTAG00000015118	PNPLA1
ENSBTAG00000015131	SLC29A1
ENSBTAG00000015136	AARSD1
ENSBTAG00000015144	GMIP
ENSBTAG00000015154	MCL1
ENSBTAG00000015155	PTPLAD1
ENSBTAG00000015163	TM4SF1
ENSBTAG00000015181	EPM2A
ENSBTAG00000015188	KLF6
ENSBTAG00000015192	FAM193B
ENSBTAG00000015195	NPC1
ENSBTAG00000015205	NCK2
ENSBTAG00000015224	TCOF1
ENSBTAG00000015225	NUPL1
ENSBTAG00000015230	PLA2G12A
ENSBTAG00000015232	RAPGEFL1
ENSBTAG00000015249	B4GALT1
ENSBTAG00000015253	COX19
ENSBTAG00000015267	SGSH
ENSBTAG00000015268	PRKCABP
ENSBTAG00000015280	KIF2C
ENSBTAG00000015286	GOLGA1
ENSBTAG00000015294	COX10
ENSBTAG00000015304	ANXA9
ENSBTAG00000015307	FBN2
ENSBTAG00000015308	SMARCE1
ENSBTAG00000015312	LTBR
ENSBTAG00000015313	CEACAM19
ENSBTAG00000015336	PRUNE
ENSBTAG00000015339	ENDOV
ENSBTAG00000015348	ZNF189
ENSBTAG00000015350	PLIN
ENSBTAG00000015352	MTMR4
ENSBTAG00000015354	ZDHHC9
ENSBTAG00000015362	BMP7
ENSBTAG00000015363	CDC42SE1
ENSBTAG00000015371	GABPB2
ENSBTAG00000015375	SH2D3C
ENSBTAG00000015376	FBXW11
ENSBTAG00000015377	EPHB1
ENSBTAG00000015379	UBOX5
ENSBTAG00000015392	TTF2
ENSBTAG00000015401	ATG4B
ENSBTAG00000015424	WDR12
ENSBTAG00000015432	TMEM231
ENSBTAG00000015450	CPEB3
ENSBTAG00000015457	FGFR1
ENSBTAG00000015505	FADS2
ENSBTAG00000015513	DOCK5
ENSBTAG00000015527	MYO1D
ENSBTAG00000015529	CHCHD4
ENSBTAG00000015543	ARHGAP35
ENSBTAG00000015559	ERI3
ENSBTAG00000015567	TIMM44
ENSBTAG00000015580	TLE3
ENSBTAG00000015581	COL9A3
ENSBTAG00000015582	HMOX1
ENSBTAG00000015592	GPR84
ENSBTAG00000015596	SLCO2B1
ENSBTAG00000015599	PRKD2
ENSBTAG00000015611	TBC1D9B
ENSBTAG00000015614	LNX2
ENSBTAG00000015683	HSPA4
ENSBTAG00000015694	MON1B
ENSBTAG00000015700	ELOVL3
ENSBTAG00000015702	PITX3
ENSBTAG00000015710	CD3E
ENSBTAG00000015716	ERO1L
ENSBTAG00000015721	RAVER1
ENSBTAG00000015723	CRIPT
ENSBTAG00000015735	CYP4F2
ENSBTAG00000015758	USB1
ENSBTAG00000015761	COQ5
ENSBTAG00000015769	VSIG4
ENSBTAG00000015776	HIAT1
ENSBTAG00000015778	SASS6
ENSBTAG00000015801	EFNB1
ENSBTAG00000015802	CREB3L2
ENSBTAG00000015804	SIGMAR1
ENSBTAG00000015805	SIPA1L1
ENSBTAG00000015806	OAZ2
ENSBTAG00000015820	UXT
ENSBTAG00000015821	AMPD3
ENSBTAG00000015834	ARHGEF4
ENSBTAG00000015841	CCDC115
ENSBTAG00000015860	FGD1
ENSBTAG00000015879	TULP3
ENSBTAG00000015880	PRIMA1
ENSBTAG00000015885	PPFIA4
ENSBTAG00000015889	CLCN7
ENSBTAG00000015901	ARMC1
ENSBTAG00000015902	FP
ENSBTAG00000015908	MBOAT7
ENSBTAG00000015909	PDE8A
ENSBTAG00000015917	GAPDHS
ENSBTAG00000015930	DNAL1
ENSBTAG00000015946	RBBP5
ENSBTAG00000015950	ISOC2
ENSBTAG00000015955	ERGIC1
ENSBTAG00000015961	TSPAN2
ENSBTAG00000015962	MMADHC
ENSBTAG00000015965	ZC3H8
ENSBTAG00000015969	STK40
ENSBTAG00000015973	TRAF3IP1
ENSBTAG00000015977	SIKE1
ENSBTAG00000015979	SEZ6
ENSBTAG00000015980	FASN
ENSBTAG00000015981	ETV1
ENSBTAG00000015986	NDE1
ENSBTAG00000015996	GPC1
ENSBTAG00000016004	METAP1
ENSBTAG00000016010	KLHL7
ENSBTAG00000016026	PCOLCE2
ENSBTAG00000016028	ZNF691
ENSBTAG00000016030	HOXD10
ENSBTAG00000016043	GNB3
ENSBTAG00000016057	CSRP1
ENSBTAG00000016085	IRAK1
ENSBTAG00000016093	PLP2
ENSBTAG00000016096	SYP
ENSBTAG00000016098	C22H3ORF10
ENSBTAG00000016101	VHL
ENSBTAG00000016121	KRT75
ENSBTAG00000016124	PACSIN1
ENSBTAG00000016128	GGA3
ENSBTAG00000016140	PPFIBP2
ENSBTAG00000016156	MAPK3
ENSBTAG00000016171	COX4I2
ENSBTAG00000016208	TGM2
ENSBTAG00000016223	SCRN1
ENSBTAG00000016263	SLC25A14
ENSBTAG00000016264	FKBP8
ENSBTAG00000016282	EIF5
ENSBTAG00000016287	UNK
ENSBTAG00000016299	ZNF784
ENSBTAG00000016307	CDC7L1
ENSBTAG00000016311	EIF2S1
ENSBTAG00000016315	COTL1
ENSBTAG00000016338	SPPL3
ENSBTAG00000016354	IER2
ENSBTAG00000016367	RBM18
ENSBTAG00000016369	TSEN15
ENSBTAG00000016377	IPP
ENSBTAG00000016397	CDYL
ENSBTAG00000016411	RNF122
ENSBTAG00000016412	CDKN2B
ENSBTAG00000016432	PEMT
ENSBTAG00000016450	CDNF
ENSBTAG00000016465	DHCR7
ENSBTAG00000016473	NAT1
ENSBTAG00000016486	SORBS2
ENSBTAG00000016494	RELT
ENSBTAG00000016501	ARHGAP1
ENSBTAG00000016511	POLDIP3
ENSBTAG00000016514	CPE
ENSBTAG00000016516	CYB5R3
ENSBTAG00000016522	C21H15ORF40
ENSBTAG00000016532	MAPKAPK3
ENSBTAG00000016541	CAMK1G
ENSBTAG00000016546	PARP12
ENSBTAG00000016557	MTMR2
ENSBTAG00000016558	SPSB3
ENSBTAG00000016571	ITFG3
ENSBTAG00000016577	AXIN1
ENSBTAG00000016581	MRPL28
ENSBTAG00000016596	PFDN1
ENSBTAG00000016612	NEK9
ENSBTAG00000016615	ABHD6
ENSBTAG00000016618	DSTYK
ENSBTAG00000016640	HEATR3
ENSBTAG00000016648	BSG
ENSBTAG00000016661	USP18
ENSBTAG00000016694	KIAA0319L
ENSBTAG00000016696	NCDN
ENSBTAG00000016704	SLC37A2
ENSBTAG00000016725	KIAA1143
ENSBTAG00000016728	PLEKHG5
ENSBTAG00000016743	DNTTIP1
ENSBTAG00000016762	SLC25A12
ENSBTAG00000016765	C7orf61
ENSBTAG00000016769	PCTK1
ENSBTAG00000016782	SLC39A10
ENSBTAG00000016791	PEX7
ENSBTAG00000016800	SEMA6D
ENSBTAG00000016804	LYST
ENSBTAG00000016817	SNRNP40
ENSBTAG00000016818	ZCCHC17
ENSBTAG00000016823	CSNK1G1
ENSBTAG00000016828	TAPBP
ENSBTAG00000016833	CLPS
ENSBTAG00000016846	YWHAB
ENSBTAG00000016869	POLD3
ENSBTAG00000016882	VPS26A
ENSBTAG00000016891	TCP11
ENSBTAG00000016910	METTL21B
ENSBTAG00000016913	AVIL
ENSBTAG00000016918	MYOF
ENSBTAG00000016956	GANAB
ENSBTAG00000016961	RAP2B
ENSBTAG00000016980	PPIL4
ENSBTAG00000016991	EFNB2
ENSBTAG00000017002	C20ORF18
ENSBTAG00000017009	CMC2
ENSBTAG00000017016	H3F3C
ENSBTAG00000017017	CTPS2
ENSBTAG00000017056	PKLR
ENSBTAG00000017067	WBSCR22
ENSBTAG00000017068	DDA1
ENSBTAG00000017071	C1QTNF3
ENSBTAG00000017072	ZNF384
ENSBTAG00000017075	STX1A
ENSBTAG00000017079	MFAP3
ENSBTAG00000017086	GRB10
ENSBTAG00000017091	CMTR1
ENSBTAG00000017094	SHMT1
ENSBTAG00000017098	BPIFA1
ENSBTAG00000017116	RASD2
ENSBTAG00000017128	NUP153
ENSBTAG00000017133	GINS4
ENSBTAG00000017147	AK3
ENSBTAG00000017155	TRIM32
ENSBTAG00000017175	RNF216
ENSBTAG00000017179	USP12
ENSBTAG00000017187	MGC142908
ENSBTAG00000017200	RHOJ
ENSBTAG00000017218	ACER3
ENSBTAG00000017225	RNF135
ENSBTAG00000017239	GABBR1
ENSBTAG00000017240	DGKQ
ENSBTAG00000017256	CD2
ENSBTAG00000017263	MXI1
ENSBTAG00000017325	ATG13
ENSBTAG00000017328	PTI
ENSBTAG00000017349	PCDHGA8
ENSBTAG00000017354	MPP7
ENSBTAG00000017371	RELL2
ENSBTAG00000017381	CLDN19
ENSBTAG00000017382	LEPRE1
ENSBTAG00000017395	LASS5
ENSBTAG00000017402	OSBPL2
ENSBTAG00000017405	RORC
ENSBTAG00000017409	DLX3
ENSBTAG00000017423	TMEM214
ENSBTAG00000017425	GJB2
ENSBTAG00000017430	PNCK
ENSBTAG00000017435	KCTD7
ENSBTAG00000017439	MIEF1
ENSBTAG00000017459	DUSP18
ENSBTAG00000017461	SLC16A3
ENSBTAG00000017465	GNS
ENSBTAG00000017492	PCMTD1
ENSBTAG00000017512	MAPT
ENSBTAG00000017529	CA8
ENSBTAG00000017531	FETUB
ENSBTAG00000017545	FCHO2
ENSBTAG00000017557	QRSL1
ENSBTAG00000017564	CGN
ENSBTAG00000017566	TUFT1
ENSBTAG00000017592	AGPAT9
ENSBTAG00000017604	RAB13
ENSBTAG00000017622	SIVA1
ENSBTAG00000017631	GFER
ENSBTAG00000017639	RPS6KA3
ENSBTAG00000017644	KIF17
ENSBTAG00000017656	SIAT6
ENSBTAG00000017661	RFX2
ENSBTAG00000017663	GAST
ENSBTAG00000017677	SCG3
ENSBTAG00000017681	RIN1
ENSBTAG00000017689	BRMS1
ENSBTAG00000017690	CARNS1
ENSBTAG00000017694	TRPS1
ENSBTAG00000017710	ECHS1
ENSBTAG00000017711	WHAMM
ENSBTAG00000017718	CCL22
ENSBTAG00000017719	AKAP6
ENSBTAG00000017741	PTPLAD2
ENSBTAG00000017748	RNF44
ENSBTAG00000017753	APP
ENSBTAG00000017763	NFIL3
ENSBTAG00000017776	CHD2
ENSBTAG00000017779	HSD17B10
ENSBTAG00000017780	DPYSL4
ENSBTAG00000017790	B9D1
ENSBTAG00000017799	PITPNB
ENSBTAG00000017804	BNIP3
ENSBTAG00000017811	SLC39A9
ENSBTAG00000017812	ALS2CL
ENSBTAG00000017831	ERLIN2
ENSBTAG00000017832	PDK3
ENSBTAG00000017834	PRELP
ENSBTAG00000017840	BAZ2A
ENSBTAG00000017846	F11R
ENSBTAG00000017867	YPEL1
ENSBTAG00000017868	DHX40
ENSBTAG00000017869	CAV1
ENSBTAG00000017871	GNA12
ENSBTAG00000017872	ZNF304
ENSBTAG00000017875	ARHGAP30
ENSBTAG00000017877	PVRL4
ENSBTAG00000017882	LRRC3
ENSBTAG00000017942	CRTC2
ENSBTAG00000017951	POLD4
ENSBTAG00000017956	KCTD15
ENSBTAG00000018007	NR2F2
ENSBTAG00000018020	GNAT1
ENSBTAG00000018033	PIP4K2A
ENSBTAG00000018035	TGFBR1
ENSBTAG00000018045	SLC12A4
ENSBTAG00000018049	MKNK2
ENSBTAG00000018053	RAB22A
ENSBTAG00000018063	SPATA2
ENSBTAG00000018084	GATSL3
ENSBTAG00000018116	MTP18
ENSBTAG00000018119	AOAH
ENSBTAG00000018152	MYADM
ENSBTAG00000018158	TMEM139
ENSBTAG00000018161	TBX18
ENSBTAG00000018175	HEXDC
ENSBTAG00000018176	C17orf62
ENSBTAG00000018196	WDR43
ENSBTAG00000018214	SHISA2
ENSBTAG00000018236	EPB41L5
ENSBTAG00000018238	ABTB1
ENSBTAG00000018239	DNAJC27
ENSBTAG00000018247	OCRL
ENSBTAG00000018252	ARRDC4
ENSBTAG00000018255	ACTN1
ENSBTAG00000018271	SLC38A10
ENSBTAG00000018274	FADD
ENSBTAG00000018289	TMEM150A
ENSBTAG00000018291	C2orf68
ENSBTAG00000018317	PPP2R2A
ENSBTAG00000018318	DNAJB5
ENSBTAG00000018321	PAOX
ENSBTAG00000018326	FXYD7
ENSBTAG00000018330	RAD9B
ENSBTAG00000018360	MRPL1
ENSBTAG00000018362	TMEM109
ENSBTAG00000018372	STARD7
ENSBTAG00000018373	DPYSL2
ENSBTAG00000018374	WASF2
ENSBTAG00000018382	SMS
ENSBTAG00000018402	TSC22D2
ENSBTAG00000018415	TTLL4
ENSBTAG00000018421	WWP2
ENSBTAG00000018423	DDX5
ENSBTAG00000018432	SLC6A15
ENSBTAG00000018449	NUMA1
ENSBTAG00000018451	PTMS
ENSBTAG00000018464	ZDHHC14
ENSBTAG00000018474	IL6R
ENSBTAG00000018488	AFF1
ENSBTAG00000018534	DGCR14
ENSBTAG00000018546	LRBA
ENSBTAG00000018557	YTHDF3
ENSBTAG00000018563	SFRP2
ENSBTAG00000018564	ZFYVE27
ENSBTAG00000018566	SFRP5
ENSBTAG00000018576	DPYSL5
ENSBTAG00000018593	PSENEN
ENSBTAG00000018598	HSPB6
ENSBTAG00000018604	SEMA4G
ENSBTAG00000018607	TSPEAR
ENSBTAG00000018622	PCBP4
ENSBTAG00000018625	ZNF263
ENSBTAG00000018631	SAP18
ENSBTAG00000018647	SLC2A11
ENSBTAG00000018650	HEPACAM
ENSBTAG00000018667	RCL1
ENSBTAG00000018671	DCUN1D2
ENSBTAG00000018691	RHOU
ENSBTAG00000018706	PCTP
ENSBTAG00000018707	LDB3
ENSBTAG00000018711	DENND4B
ENSBTAG00000018722	PLEKHM2
ENSBTAG00000018723	SLC25A34
ENSBTAG00000018725	FBLIM1
ENSBTAG00000018742	MTCH2
ENSBTAG00000018746	ALS2CR13
ENSBTAG00000018761	MGC139367
ENSBTAG00000018772	TAF1C
ENSBTAG00000018774	NUAK2
ENSBTAG00000018796	RABGGTA
ENSBTAG00000018799	GPSM1
ENSBTAG00000018802	UBE2Z
ENSBTAG00000018803	SNF8
ENSBTAG00000018824	MIA3
ENSBTAG00000018828	ATN1
ENSBTAG00000018834	PPP1R37
ENSBTAG00000018873	TTPAL
ENSBTAG00000018905	MAN2A2
ENSBTAG00000018908	GFOD2
ENSBTAG00000018920	TRIM47
ENSBTAG00000018924	QRICH1
ENSBTAG00000018938	CDIP1
ENSBTAG00000018941	CPXM2
ENSBTAG00000018948	HIF3A
ENSBTAG00000018979	PUM1
ENSBTAG00000018993	ITGB7
ENSBTAG00000018996	PARK2
ENSBTAG00000018999	MGRN1
ENSBTAG00000019008	FBXL16
ENSBTAG00000019026	EXTL2
ENSBTAG00000019045	COMMD9
ENSBTAG00000019052	ANK3
ENSBTAG00000019065	EEPD1
ENSBTAG00000019070	PMP22
ENSBTAG00000019073	TRAF7
ENSBTAG00000019076	PAK6
ENSBTAG00000019082	RAD51D
ENSBTAG00000019090	PLEKHH3
ENSBTAG00000019107	GAS7
ENSBTAG00000019115	CDC42EP4
ENSBTAG00000019124	EIF4EBP2
ENSBTAG00000019125	SLC1A1
ENSBTAG00000019129	BTD
ENSBTAG00000019131	TNRC4
ENSBTAG00000019146	OSBP2
ENSBTAG00000019150	PLD3
ENSBTAG00000019157	LRRC10
ENSBTAG00000019167	INPPL1
ENSBTAG00000019174	ZNF710
ENSBTAG00000019175	SOBP
ENSBTAG00000019177	BIN1
ENSBTAG00000019180	AP2A1
ENSBTAG00000019183	FUZ
ENSBTAG00000019184	TRAPPC2L
ENSBTAG00000019209	RAD1
ENSBTAG00000019215	THOC1
ENSBTAG00000019218	ATP6V0A1
ENSBTAG00000019220	SMARCA4
ENSBTAG00000019225	SLC39A14
ENSBTAG00000019235	MAGOHB
ENSBTAG00000019251	EPB41L3
ENSBTAG00000019267	MMP2
ENSBTAG00000019269	COL6A2
ENSBTAG00000019272	LPCAT2
ENSBTAG00000019281	MCRS1
ENSBTAG00000019282	CRYBA4
ENSBTAG00000019285	FBXL17
ENSBTAG00000019295	MDH1
ENSBTAG00000019317	GPS1
ENSBTAG00000019379	TUSC5
ENSBTAG00000019404	IL10RB
ENSBTAG00000019434	PDCD4
ENSBTAG00000019443	CTDNEP1
ENSBTAG00000019454	ANGEL1
ENSBTAG00000019455	MYO5B
ENSBTAG00000019463	SLC25A39
ENSBTAG00000019486	CLDN12
ENSBTAG00000019495	TEAD3
ENSBTAG00000019506	ODF3L1
ENSBTAG00000019509	NUDT5
ENSBTAG00000019513	C9orf50
ENSBTAG00000019537	2008-03-01
ENSBTAG00000019552	PGRMC1
ENSBTAG00000019563	C22orf23
ENSBTAG00000019587	PI15
ENSBTAG00000019588	BOLA-DQB
ENSBTAG00000019589	C1H21ORF2
ENSBTAG00000019600	OOEP
ENSBTAG00000019605	OPA3
ENSBTAG00000019608	DDX47
ENSBTAG00000019621	NDRG3
ENSBTAG00000019625	EHHADH
ENSBTAG00000019627	THY1
ENSBTAG00000019630	RGL1
ENSBTAG00000019636	SCARA5
ENSBTAG00000019639	SNX16
ENSBTAG00000019652	MST4
ENSBTAG00000019662	ATXN7L3
ENSBTAG00000019665	IL1RN
ENSBTAG00000019675	ATXN1
ENSBTAG00000019686	NCKAP1L
ENSBTAG00000019692	BCL2L2
ENSBTAG00000019694	ADAM23
ENSBTAG00000019700	PC
ENSBTAG00000019703	PRPS1
ENSBTAG00000019712	ST14
ENSBTAG00000019721	REXO4
ENSBTAG00000019722	GUCY2C
ENSBTAG00000019723	PEX12
ENSBTAG00000019767	MIER2
ENSBTAG00000019783	SPSB2
ENSBTAG00000019819	FUT8
ENSBTAG00000019832	TGFBR2
ENSBTAG00000019838	SHC1
ENSBTAG00000019845	USP30
ENSBTAG00000019848	UNG
ENSBTAG00000019852	PDHA1
ENSBTAG00000019857	OTUD4
ENSBTAG00000019876	DSC1
ENSBTAG00000019887	ENSBTAG00000019887
ENSBTAG00000019888	HIRA
ENSBTAG00000019892	HAS2
ENSBTAG00000019906	VPS25
ENSBTAG00000019909	SIRT6
ENSBTAG00000019926	SCGN
ENSBTAG00000019933	MKNK1
ENSBTAG00000019937	WDR3
ENSBTAG00000019950	GRPEL2
ENSBTAG00000019951	PCYOX1L
ENSBTAG00000019960	TM4SF18
ENSBTAG00000019967	RASA3
ENSBTAG00000019972	ENTHD2
ENSBTAG00000019984	GINS1
ENSBTAG00000019986	CSNK1D
ENSBTAG00000019988	GNA15
ENSBTAG00000020023	MTHFS
ENSBTAG00000020026	C3H1orf43
ENSBTAG00000020030	FITM2
ENSBTAG00000020037	CYB5RL
ENSBTAG00000020061	KCNJ12
ENSBTAG00000020067	LLGL2
[truncated: 554 more rows]

## Sheet: R8-targets-function
Term	Count	%	P-Value	Genes
GO:0006796~phosphate metabolic process	121	4.68448	0.00152587	ENSBTAG00000020087, ENSBTAG00000012103, ENSBTAG00000000301, ENSBTAG00000000306, ENSBTAG00000013336, ENSBTAG00000020272, ENSBTAG00000002006, ENSBTAG00000017405, ENSBTAG00000011600, ENSBTAG00000005062, ENSBTAG00000011784, ENSBTAG00000008773, ENSBTAG00000008195, ENSBTAG00000007304, ENSBTAG00000009455, ENSBTAG00000018035, ENSBTAG00000003825, ENSBTAG00000014553, ENSBTAG00000002086, ENSBTAG00000014064,…
GO:0006793~phosphorus metabolic process	121	4.68448	0.00152587	ENSBTAG00000020087, ENSBTAG00000012103, ENSBTAG00000000301, ENSBTAG00000000306, ENSBTAG00000013336, ENSBTAG00000020272, ENSBTAG00000002006, ENSBTAG00000017405, ENSBTAG00000011600, ENSBTAG00000005062, ENSBTAG00000011784, ENSBTAG00000008773, ENSBTAG00000008195, ENSBTAG00000007304, ENSBTAG00000009455, ENSBTAG00000018035, ENSBTAG00000003825, ENSBTAG00000014553, ENSBTAG00000002086, ENSBTAG00000014064,…
GO:0008104~protein localization	109	4.2199	1.28164e-08	ENSBTAG00000020777, ENSBTAG00000010503, ENSBTAG00000000634, ENSBTAG00000016846, ENSBTAG00000020321, ENSBTAG00000005712, ENSBTAG00000018824, ENSBTAG00000010244, ENSBTAG00000004452, ENSBTAG00000009167, ENSBTAG00000019950, ENSBTAG00000014883, ENSBTAG00000017604, ENSBTAG00000005316, ENSBTAG00000017812, ENSBTAG00000000025, ENSBTAG00000013329, ENSBTAG00000010177, ENSBTAG00000021318, ENSBTAG00000020458,…
GO:0016310~phosphorylation	104	4.02633	0.000373263	ENSBTAG00000020087, ENSBTAG00000012103, ENSBTAG00000000306, ENSBTAG00000002006, ENSBTAG00000020272, ENSBTAG00000017405, ENSBTAG00000011600, ENSBTAG00000005062, ENSBTAG00000008773, ENSBTAG00000011784, ENSBTAG00000007304, ENSBTAG00000008195, ENSBTAG00000009455, ENSBTAG00000018035, ENSBTAG00000014553, ENSBTAG00000002086, ENSBTAG00000014064, ENSBTAG00000014069, ENSBTAG00000020783, ENSBTAG00000002081,…
GO:0006350~transcription	102	3.9489	9.76155e-05	ENSBTAG00000020777, ENSBTAG00000015981, ENSBTAG00000007270, ENSBTAG00000012178, ENSBTAG00000005311, ENSBTAG00000005312, ENSBTAG00000040384, ENSBTAG00000021918, ENSBTAG00000012073, ENSBTAG00000008978, ENSBTAG00000012104, ENSBTAG00000013336, ENSBTAG00000010506, ENSBTAG00000030956, ENSBTAG00000017405, ENSBTAG00000010784, ENSBTAG00000004643, ENSBTAG00000010987, ENSBTAG00000001250, ENSBTAG00000004706,…
GO:0015031~protein transport	99	3.83275	5.03505e-08	ENSBTAG00000010503, ENSBTAG00000000634, ENSBTAG00000016846, ENSBTAG00000020321, ENSBTAG00000005712, ENSBTAG00000018824, ENSBTAG00000004452, ENSBTAG00000009167, ENSBTAG00000019950, ENSBTAG00000014883, ENSBTAG00000017604, ENSBTAG00000005316, ENSBTAG00000000025, ENSBTAG00000013329, ENSBTAG00000010177, ENSBTAG00000021318, ENSBTAG00000020458, ENSBTAG00000014468, ENSBTAG00000005384, ENSBTAG00000015401,…
GO:0045184~establishment of protein localization	99	3.83275	5.74954e-08	ENSBTAG00000010503, ENSBTAG00000000634, ENSBTAG00000016846, ENSBTAG00000020321, ENSBTAG00000005712, ENSBTAG00000018824, ENSBTAG00000004452, ENSBTAG00000009167, ENSBTAG00000019950, ENSBTAG00000014883, ENSBTAG00000017604, ENSBTAG00000005316, ENSBTAG00000000025, ENSBTAG00000013329, ENSBTAG00000010177, ENSBTAG00000021318, ENSBTAG00000020458, ENSBTAG00000014468, ENSBTAG00000005384, ENSBTAG00000015401,…
GO:0006468~protein amino acid phosphorylation	96	3.71661	4.40995e-05	ENSBTAG00000008151, ENSBTAG00000020087, ENSBTAG00000012103, ENSBTAG00000014794, ENSBTAG00000023179, ENSBTAG00000000306, ENSBTAG00000020272, ENSBTAG00000004878, ENSBTAG00000002006, ENSBTAG00000017405, ENSBTAG00000013843, ENSBTAG00000000056, ENSBTAG00000007923, ENSBTAG00000013784, ENSBTAG00000011600, ENSBTAG00000005062, ENSBTAG00000005359, ENSBTAG00000011784, ENSBTAG00000008773, ENSBTAG00000010007,…
GO:0046907~intracellular transport	62	2.40031	0.000536089	ENSBTAG00000005158, ENSBTAG00000010490, ENSBTAG00000000634, ENSBTAG00000010503, ENSBTAG00000016846, ENSBTAG00000005712, ENSBTAG00000005257, ENSBTAG00000016263, ENSBTAG00000004452, ENSBTAG00000000056, ENSBTAG00000001407, ENSBTAG00000016882, ENSBTAG00000002349, ENSBTAG00000019950, ENSBTAG00000019184, ENSBTAG00000016804, ENSBTAG00000009490, ENSBTAG00000017075, ENSBTAG00000000152, ENSBTAG00000011133,…
GO:0016192~vesicle-mediated transport	56	2.16802	0.00105039	ENSBTAG00000005158, ENSBTAG00000005961, ENSBTAG00000018824, ENSBTAG00000002006, ENSBTAG00000001407, ENSBTAG00000016223, ENSBTAG00000016882, ENSBTAG00000002349, ENSBTAG00000003639, ENSBTAG00000019184, ENSBTAG00000016804, ENSBTAG00000001703, ENSBTAG00000009490, ENSBTAG00000017075, ENSBTAG00000011133, ENSBTAG00000000274, ENSBTAG00000014269, ENSBTAG00000015023, ENSBTAG00000000025, ENSBTAG00000015955,…
GO:0044265~cellular macromolecule catabolic process	54	2.09059	0.0382967	ENSBTAG00000000308, ENSBTAG00000020777, ENSBTAG00000008873, ENSBTAG00000008978, ENSBTAG00000030435, ENSBTAG00000020273, ENSBTAG00000006250, ENSBTAG00000010691, ENSBTAG00000008409, ENSBTAG00000000152, ENSBTAG00000008350, ENSBTAG00000019845, ENSBTAG00000012904, ENSBTAG00000008807, ENSBTAG00000003476, ENSBTAG00000019537, ENSBTAG00000017155, ENSBTAG00000024539, ENSBTAG00000017068, ENSBTAG00000002487,…
GO:0007264~small GTPase mediated signal transduction	53	2.05188	4.26874e-08	ENSBTAG00000021751, ENSBTAG00000004318, ENSBTAG00000004876, ENSBTAG00000002174, ENSBTAG00000017200, ENSBTAG00000006680, ENSBTAG00000032021, ENSBTAG00000015232, ENSBTAG00000020520, ENSBTAG00000017604, ENSBTAG00000013749, ENSBTAG00000005316, ENSBTAG00000018691, ENSBTAG00000006982, ENSBTAG00000022044, ENSBTAG00000017116, ENSBTAG00000012261, ENSBTAG00000000025, ENSBTAG00000014523, ENSBTAG00000003474,…
GO:0006357~regulation of transcription from RNA polymerase II promoter	47	1.81959	0.038517	ENSBTAG00000020777, ENSBTAG00000015016, ENSBTAG00000005312, ENSBTAG00000012148, ENSBTAG00000026111, ENSBTAG00000021772, ENSBTAG00000003386, ENSBTAG00000003650, ENSBTAG00000002912, ENSBTAG00000018007, ENSBTAG00000005431, ENSBTAG00000021523, ENSBTAG00000033292, ENSBTAG00000001069, ENSBTAG00000010745, ENSBTAG00000016030, ENSBTAG00000015114, ENSBTAG00000000871, ENSBTAG00000004896, ENSBTAG00000006640,…
GO:0006357~regulation of transcription from RNA polymerase II promoter	47	1.81959	0.038517	ENSBTAG00000020777, ENSBTAG00000015016, ENSBTAG00000005312, ENSBTAG00000012148, ENSBTAG00000026111, ENSBTAG00000021772, ENSBTAG00000003386, ENSBTAG00000003650, ENSBTAG00000002912, ENSBTAG00000018007, ENSBTAG00000005431, ENSBTAG00000021523, ENSBTAG00000033292, ENSBTAG00000001069, ENSBTAG00000010745, ENSBTAG00000016030, ENSBTAG00000015114, ENSBTAG00000000871, ENSBTAG00000004896, ENSBTAG00000006640,…
GO:0070727~cellular macromolecule localization	44	1.70345	0.01475	ENSBTAG00000009915, ENSBTAG00000005158, ENSBTAG00000006995, ENSBTAG00000010490, ENSBTAG00000003906, ENSBTAG00000000634, ENSBTAG00000010503, ENSBTAG00000016846, ENSBTAG00000003983, ENSBTAG00000021771, ENSBTAG00000005712, ENSBTAG00000002014, ENSBTAG00000013212, ENSBTAG00000005257, ENSBTAG00000004452, ENSBTAG00000000056, ENSBTAG00000001407, ENSBTAG00000021293, ENSBTAG00000001069, ENSBTAG00000006250,…
GO:0034613~cellular protein localization	43	1.66473	0.0213797	ENSBTAG00000009915, ENSBTAG00000005158, ENSBTAG00000006995, ENSBTAG00000010490, ENSBTAG00000003906, ENSBTAG00000000634, ENSBTAG00000010503, ENSBTAG00000016846, ENSBTAG00000003983, ENSBTAG00000021771, ENSBTAG00000005712, ENSBTAG00000002014, ENSBTAG00000013212, ENSBTAG00000005257, ENSBTAG00000004452, ENSBTAG00000000056, ENSBTAG00000001407, ENSBTAG00000021293, ENSBTAG00000001069, ENSBTAG00000016791,…
GO:0043632~modification-dependent macromolecule catabolic process	43	1.66473	0.0477284	ENSBTAG00000000308, ENSBTAG00000008759, ENSBTAG00000012749, ENSBTAG00000003745, ENSBTAG00000025612, ENSBTAG00000008978, ENSBTAG00000020273, ENSBTAG00000012989, ENSBTAG00000008371, ENSBTAG00000010691, ENSBTAG00000003842, ENSBTAG00000000152, ENSBTAG00000002391, ENSBTAG00000008350, ENSBTAG00000005824, ENSBTAG00000014143, ENSBTAG00000003952, ENSBTAG00000019845, ENSBTAG00000009055, ENSBTAG00000008807,…
GO:0019941~modification-dependent protein catabolic process	43	1.66473	0.0477284	ENSBTAG00000000308, ENSBTAG00000008759, ENSBTAG00000012749, ENSBTAG00000003745, ENSBTAG00000025612, ENSBTAG00000008978, ENSBTAG00000020273, ENSBTAG00000012989, ENSBTAG00000008371, ENSBTAG00000010691, ENSBTAG00000003842, ENSBTAG00000000152, ENSBTAG00000002391, ENSBTAG00000008350, ENSBTAG00000005824, ENSBTAG00000014143, ENSBTAG00000003952, ENSBTAG00000019845, ENSBTAG00000009055, ENSBTAG00000008807,…
GO:0006886~intracellular protein transport	42	1.62602	0.0113357	ENSBTAG00000009915, ENSBTAG00000005158, ENSBTAG00000006995, ENSBTAG00000010490, ENSBTAG00000000634, ENSBTAG00000010503, ENSBTAG00000016846, ENSBTAG00000003983, ENSBTAG00000021771, ENSBTAG00000005712, ENSBTAG00000002014, ENSBTAG00000013212, ENSBTAG00000005257, ENSBTAG00000004452, ENSBTAG00000000056, ENSBTAG00000001407, ENSBTAG00000021293, ENSBTAG00000001069, ENSBTAG00000016791, ENSBTAG00000015114,…
GO:0006928~cell motion	40	1.54859	9.33816e-05	ENSBTAG00000015981, ENSBTAG00000003418, ENSBTAG00000010490, ENSBTAG00000013078, ENSBTAG00000011851, ENSBTAG00000020979, ENSBTAG00000003650, ENSBTAG00000018007, ENSBTAG00000005257, ENSBTAG00000034883, ENSBTAG00000021190, ENSBTAG00000013745, ENSBTAG00000016791, ENSBTAG00000001321, ENSBTAG00000001173, ENSBTAG00000019819, ENSBTAG00000005359, ENSBTAG00000002699, ENSBTAG00000009417, ENSBTAG00000015801,…
GO:0031327~negative regulation of cellular biosynthetic process	38	1.47116	0.0304404	ENSBTAG00000012148, ENSBTAG00000002107, ENSBTAG00000027654, ENSBTAG00000003386, ENSBTAG00000018007, ENSBTAG00000005431, ENSBTAG00000000039, ENSBTAG00000001069, ENSBTAG00000000266, ENSBTAG00000010745, ENSBTAG00000006588, ENSBTAG00000000771, ENSBTAG00000015114, ENSBTAG00000000871, ENSBTAG00000019909, ENSBTAG00000006640, ENSBTAG00000021158, ENSBTAG00000002095, ENSBTAG00000011865, ENSBTAG00000006919,…
GO:0009890~negative regulation of biosynthetic process	38	1.47116	0.0462615	ENSBTAG00000012148, ENSBTAG00000002107, ENSBTAG00000027654, ENSBTAG00000003386, ENSBTAG00000018007, ENSBTAG00000005431, ENSBTAG00000000039, ENSBTAG00000001069, ENSBTAG00000000266, ENSBTAG00000010745, ENSBTAG00000006588, ENSBTAG00000000771, ENSBTAG00000015114, ENSBTAG00000000871, ENSBTAG00000019909, ENSBTAG00000006640, ENSBTAG00000021158, ENSBTAG00000002095, ENSBTAG00000011865, ENSBTAG00000006919,…
GO:0010629~negative regulation of gene expression	37	1.43244	0.010279	ENSBTAG00000012148, ENSBTAG00000002107, ENSBTAG00000003386, ENSBTAG00000018007, ENSBTAG00000005431, ENSBTAG00000000039, ENSBTAG00000001069, ENSBTAG00000000266, ENSBTAG00000010745, ENSBTAG00000006588, ENSBTAG00000000771, ENSBTAG00000015114, ENSBTAG00000000871, ENSBTAG00000019909, ENSBTAG00000008409, ENSBTAG00000006640, ENSBTAG00000021158, ENSBTAG00000002095, ENSBTAG00000011865, ENSBTAG00000006919,…
GO:0051172~negative regulation of nitrogen compound metabolic process	36	1.39373	0.0144373	ENSBTAG00000012148, ENSBTAG00000002107, ENSBTAG00000003386, ENSBTAG00000018007, ENSBTAG00000005431, ENSBTAG00000000039, ENSBTAG00000001069, ENSBTAG00000000266, ENSBTAG00000010745, ENSBTAG00000006588, ENSBTAG00000000771, ENSBTAG00000015114, ENSBTAG00000000871, ENSBTAG00000019909, ENSBTAG00000006640, ENSBTAG00000021158, ENSBTAG00000002095, ENSBTAG00000011865, ENSBTAG00000006919, ENSBTAG00000014401,…
GO:0044093~positive regulation of molecular function	36	1.39373	0.0239297	ENSBTAG00000019627, ENSBTAG00000016846, ENSBTAG00000017240, ENSBTAG00000002125, ENSBTAG00000020936, ENSBTAG00000003650, ENSBTAG00000002006, ENSBTAG00000001069, ENSBTAG00000000056, ENSBTAG00000007923, ENSBTAG00000001321, ENSBTAG00000002699, ENSBTAG00000008409, ENSBTAG00000010860, ENSBTAG00000018035, ENSBTAG00000002095, ENSBTAG00000020616, ENSBTAG00000014269, ENSBTAG00000039916, ENSBTAG00000006550,…
GO:0045934~negative regulation of nucleobase, nucleoside, nucleotide and nucleic acid metabolic process	35	1.35501	0.020065	ENSBTAG00000012148, ENSBTAG00000002107, ENSBTAG00000003386, ENSBTAG00000018007, ENSBTAG00000005431, ENSBTAG00000000039, ENSBTAG00000001069, ENSBTAG00000000266, ENSBTAG00000010745, ENSBTAG00000006588, ENSBTAG00000000771, ENSBTAG00000015114, ENSBTAG00000000871, ENSBTAG00000019909, ENSBTAG00000006640, ENSBTAG00000021158, ENSBTAG00000002095, ENSBTAG00000011865, ENSBTAG00000006919, ENSBTAG00000014401,…
GO:0048870~cell motility	34	1.3163	0.000258272	ENSBTAG00000010490, ENSBTAG00000013078, ENSBTAG00000003418, ENSBTAG00000011851, ENSBTAG00000003650, ENSBTAG00000018007, ENSBTAG00000005257, ENSBTAG00000034883, ENSBTAG00000021190, ENSBTAG00000013745, ENSBTAG00000016791, ENSBTAG00000001321, ENSBTAG00000001173, ENSBTAG00000019819, ENSBTAG00000002699, ENSBTAG00000015801, ENSBTAG00000009417, ENSBTAG00000005947, ENSBTAG00000010860, ENSBTAG00000018035,…
GO:0051674~localization of cell	34	1.3163	0.000258272	ENSBTAG00000010490, ENSBTAG00000013078, ENSBTAG00000003418, ENSBTAG00000011851, ENSBTAG00000003650, ENSBTAG00000018007, ENSBTAG00000005257, ENSBTAG00000034883, ENSBTAG00000021190, ENSBTAG00000013745, ENSBTAG00000016791, ENSBTAG00000001321, ENSBTAG00000001173, ENSBTAG00000019819, ENSBTAG00000002699, ENSBTAG00000015801, ENSBTAG00000009417, ENSBTAG00000005947, ENSBTAG00000010860, ENSBTAG00000018035,…
GO:0016481~negative regulation of transcription	34	1.3163	0.0125732	ENSBTAG00000012148, ENSBTAG00000002107, ENSBTAG00000003386, ENSBTAG00000018007, ENSBTAG00000005431, ENSBTAG00000000039, ENSBTAG00000001069, ENSBTAG00000000266, ENSBTAG00000010745, ENSBTAG00000006588, ENSBTAG00000000771, ENSBTAG00000015114, ENSBTAG00000000871, ENSBTAG00000019909, ENSBTAG00000006640, ENSBTAG00000021158, ENSBTAG00000002095, ENSBTAG00000011865, ENSBTAG00000006919, ENSBTAG00000014401,…
GO:0043009~chordate embryonic development	33	1.27758	0.0374911	ENSBTAG00000020751, ENSBTAG00000003034, ENSBTAG00000008139, ENSBTAG00000009703, ENSBTAG00000017799, ENSBTAG00000016264, ENSBTAG00000013843, ENSBTAG00000021427, ENSBTAG00000001069, ENSBTAG00000018563, ENSBTAG00000016030, ENSBTAG00000004331, ENSBTAG00000002804, ENSBTAG00000009417, ENSBTAG00000011476, ENSBTAG00000019600, ENSBTAG00000018035, ENSBTAG00000021217, ENSBTAG00000006526, ENSBTAG00000002095,…
GO:0009792~embryonic development ending in birth or egg hatching	33	1.27758	0.0404368	ENSBTAG00000020751, ENSBTAG00000003034, ENSBTAG00000008139, ENSBTAG00000009703, ENSBTAG00000017799, ENSBTAG00000016264, ENSBTAG00000013843, ENSBTAG00000021427, ENSBTAG00000001069, ENSBTAG00000018563, ENSBTAG00000016030, ENSBTAG00000004331, ENSBTAG00000002804, ENSBTAG00000009417, ENSBTAG00000011476, ENSBTAG00000019600, ENSBTAG00000018035, ENSBTAG00000021217, ENSBTAG00000006526, ENSBTAG00000002095,…
GO:0043085~positive regulation of catalytic activity	32	1.23887	0.0208096	ENSBTAG00000019627, ENSBTAG00000016846, ENSBTAG00000017240, ENSBTAG00000002125, ENSBTAG00000003650, ENSBTAG00000002006, ENSBTAG00000001069, ENSBTAG00000000056, ENSBTAG00000007923, ENSBTAG00000001321, ENSBTAG00000002699, ENSBTAG00000008409, ENSBTAG00000010860, ENSBTAG00000018035, ENSBTAG00000002095, ENSBTAG00000020616, ENSBTAG00000014269, ENSBTAG00000039916, ENSBTAG00000006550, ENSBTAG00000002185,…
GO:0016477~cell migration	31	1.20015	0.000593363	ENSBTAG00000010490, ENSBTAG00000003418, ENSBTAG00000011851, ENSBTAG00000003650, ENSBTAG00000018007, ENSBTAG00000034883, ENSBTAG00000005257, ENSBTAG00000021190, ENSBTAG00000013745, ENSBTAG00000016791, ENSBTAG00000001321, ENSBTAG00000001173, ENSBTAG00000019819, ENSBTAG00000002699, ENSBTAG00000015801, ENSBTAG00000009417, ENSBTAG00000005947, ENSBTAG00000010860, ENSBTAG00000018035, ENSBTAG00000005288,…
GO:0051336~regulation of hydrolase activity	31	1.20015	0.015374	ENSBTAG00000004294, ENSBTAG00000025898, ENSBTAG00000019627, ENSBTAG00000018020, ENSBTAG00000006424, ENSBTAG00000009703, ENSBTAG00000001069, ENSBTAG00000013330, ENSBTAG00000015611, ENSBTAG00000002473, ENSBTAG00000005493, ENSBTAG00000014253, ENSBTAG00000008409, ENSBTAG00000010860, ENSBTAG00000005316, ENSBTAG00000002095, ENSBTAG00000021323, ENSBTAG00000003185, ENSBTAG00000039916, ENSBTAG00000006550,…
GO:0048598~embryonic morphogenesis	30	1.16144	0.0029948	ENSBTAG00000003034, ENSBTAG00000008139, ENSBTAG00000001805, ENSBTAG00000030817, ENSBTAG00000005716, ENSBTAG00000010244, ENSBTAG00000021427, ENSBTAG00000001069, ENSBTAG00000016030, ENSBTAG00000011476, ENSBTAG00000008409, ENSBTAG00000018035, ENSBTAG00000002391, ENSBTAG00000021217, ENSBTAG00000002095, ENSBTAG00000014064, ENSBTAG00000006919, ENSBTAG00000001250, ENSBTAG00000019220, ENSBTAG00000003021,…
GO:0001944~vasculature development	30	1.16144	0.00340966	ENSBTAG00000003034, ENSBTAG00000002129, ENSBTAG00000019627, ENSBTAG00000008139, ENSBTAG00000016465, ENSBTAG00000006424, ENSBTAG00000012749, ENSBTAG00000018007, ENSBTAG00000002006, ENSBTAG00000006396, ENSBTAG00000013843, ENSBTAG00000021190, ENSBTAG00000002473, ENSBTAG00000005359, ENSBTAG00000010361, ENSBTAG00000009417, ENSBTAG00000018035, ENSBTAG00000001509, ENSBTAG00000014064, ENSBTAG00000019220,…
GO:0051253~negative regulation of RNA metabolic process	30	1.16144	0.00340966	ENSBTAG00000012148, ENSBTAG00000003386, ENSBTAG00000018007, ENSBTAG00000005431, ENSBTAG00000000039, ENSBTAG00000001069, ENSBTAG00000006588, ENSBTAG00000000771, ENSBTAG00000015114, ENSBTAG00000000871, ENSBTAG00000019909, ENSBTAG00000006640, ENSBTAG00000002095, ENSBTAG00000021158, ENSBTAG00000011865, ENSBTAG00000006919, ENSBTAG00000014401, ENSBTAG00000008072, ENSBTAG00000019220, ENSBTAG00000013538,…
GO:0045892~negative regulation of transcription, DNA-dependent	29	1.12273	0.00589382	ENSBTAG00000012148, ENSBTAG00000003386, ENSBTAG00000018007, ENSBTAG00000005431, ENSBTAG00000000039, ENSBTAG00000001069, ENSBTAG00000006588, ENSBTAG00000000771, ENSBTAG00000015114, ENSBTAG00000000871, ENSBTAG00000019909, ENSBTAG00000006640, ENSBTAG00000002095, ENSBTAG00000021158, ENSBTAG00000011865, ENSBTAG00000006919, ENSBTAG00000014401, ENSBTAG00000019220, ENSBTAG00000013538, ENSBTAG00000013279,…
GO:0005996~monosaccharide metabolic process	29	1.12273	0.00937107	ENSBTAG00000019852, ENSBTAG00000008401, ENSBTAG00000030434, ENSBTAG00000019295, ENSBTAG00000006396, ENSBTAG00000000894, ENSBTAG00000005002, ENSBTAG00000004009, ENSBTAG00000013568, ENSBTAG00000008195, ENSBTAG00000001578, ENSBTAG00000017056, ENSBTAG00000013411, ENSBTAG00000013066, ENSBTAG00000019700, ENSBTAG00000015917, ENSBTAG00000007865, ENSBTAG00000006029, ENSBTAG00000015249, ENSBTAG00000011274,…
GO:0016044~membrane organization	29	1.12273	0.0193751	ENSBTAG00000009915, ENSBTAG00000010490, ENSBTAG00000010503, ENSBTAG00000005961, ENSBTAG00000015363, ENSBTAG00000015195, ENSBTAG00000002006, ENSBTAG00000001069, ENSBTAG00000003450, ENSBTAG00000003639, ENSBTAG00000002885, ENSBTAG00000003842, ENSBTAG00000021191, ENSBTAG00000019443, ENSBTAG00000006526, ENSBTAG00000004588, ENSBTAG00000014269, ENSBTAG00000006007, ENSBTAG00000003490, ENSBTAG00000003777,…
GO:0002684~positive regulation of immune system process	29	1.12273	0.0213184	ENSBTAG00000000308, ENSBTAG00000019627, ENSBTAG00000011851, ENSBTAG00000010645, ENSBTAG00000020936, ENSBTAG00000018824, ENSBTAG00000002006, ENSBTAG00000026326, ENSBTAG00000003585, ENSBTAG00000004777, ENSBTAG00000001321, ENSBTAG00000011766, ENSBTAG00000015801, ENSBTAG00000008353, ENSBTAG00000001882, ENSBTAG00000021808, ENSBTAG00000001602, ENSBTAG00000013279, ENSBTAG00000002041, ENSBTAG00000014314,…
GO:0002684~positive regulation of immune system process	29	1.12273	0.0213184	ENSBTAG00000000308, ENSBTAG00000019627, ENSBTAG00000011851, ENSBTAG00000010645, ENSBTAG00000020936, ENSBTAG00000018824, ENSBTAG00000002006, ENSBTAG00000026326, ENSBTAG00000003585, ENSBTAG00000004777, ENSBTAG00000001321, ENSBTAG00000011766, ENSBTAG00000015801, ENSBTAG00000008353, ENSBTAG00000001882, ENSBTAG00000021808, ENSBTAG00000001602, ENSBTAG00000013279, ENSBTAG00000002041, ENSBTAG00000014314,…
GO:0019318~hexose metabolic process	28	1.08401	0.00424494	ENSBTAG00000019852, ENSBTAG00000008401, ENSBTAG00000030434, ENSBTAG00000019295, ENSBTAG00000006396, ENSBTAG00000000894, ENSBTAG00000005002, ENSBTAG00000004009, ENSBTAG00000013568, ENSBTAG00000008195, ENSBTAG00000001578, ENSBTAG00000017056, ENSBTAG00000013411, ENSBTAG00000013066, ENSBTAG00000019700, ENSBTAG00000015917, ENSBTAG00000006029, ENSBTAG00000015249, ENSBTAG00000011274, ENSBTAG00000010336,…
GO:0001568~blood vessel development	28	1.08401	0.00886926	ENSBTAG00000003034, ENSBTAG00000002129, ENSBTAG00000019627, ENSBTAG00000016465, ENSBTAG00000008139, ENSBTAG00000006424, ENSBTAG00000012749, ENSBTAG00000018007, ENSBTAG00000002006, ENSBTAG00000006396, ENSBTAG00000013843, ENSBTAG00000021190, ENSBTAG00000002473, ENSBTAG00000005359, ENSBTAG00000010361, ENSBTAG00000018035, ENSBTAG00000001509, ENSBTAG00000014064, ENSBTAG00000019220, ENSBTAG00000032137,…
GO:0001501~skeletal system development	28	1.08401	0.011116	ENSBTAG00000008139, ENSBTAG00000021772, ENSBTAG00000001805, ENSBTAG00000021427, ENSBTAG00000033292, ENSBTAG00000016791, ENSBTAG00000011990, ENSBTAG00000010745, ENSBTAG00000000266, ENSBTAG00000016030, ENSBTAG00000007343, ENSBTAG00000005359, ENSBTAG00000002804, ENSBTAG00000011476, ENSBTAG00000009417, ENSBTAG00000008409, ENSBTAG00000018035, ENSBTAG00000021217, ENSBTAG00000002095, ENSBTAG00000014064,…
GO:0001501~skeletal system development	28	1.08401	0.011116	ENSBTAG00000008139, ENSBTAG00000021772, ENSBTAG00000001805, ENSBTAG00000021427, ENSBTAG00000033292, ENSBTAG00000016791, ENSBTAG00000011990, ENSBTAG00000010745, ENSBTAG00000000266, ENSBTAG00000016030, ENSBTAG00000007343, ENSBTAG00000005359, ENSBTAG00000002804, ENSBTAG00000011476, ENSBTAG00000009417, ENSBTAG00000008409, ENSBTAG00000018035, ENSBTAG00000021217, ENSBTAG00000002095, ENSBTAG00000014064,…
GO:0002520~immune system development	28	1.08401	0.0329263	ENSBTAG00000008139, ENSBTAG00000021772, ENSBTAG00000001805, ENSBTAG00000021427, ENSBTAG00000017405, ENSBTAG00000026326, ENSBTAG00000001069, ENSBTAG00000005359, ENSBTAG00000002699, ENSBTAG00000011476, ENSBTAG00000006640, ENSBTAG00000018035, ENSBTAG00000010785, ENSBTAG00000002095, ENSBTAG00000021158, ENSBTAG00000001882, ENSBTAG00000021141, ENSBTAG00000009076, ENSBTAG00000003021, ENSBTAG00000013279,…
GO:0030030~cell projection organization	27	1.0453	0.0105377	ENSBTAG00000015981, ENSBTAG00000002129, ENSBTAG00000017753, ENSBTAG00000004554, ENSBTAG00000020979, ENSBTAG00000003650, ENSBTAG00000010244, ENSBTAG00000020407, ENSBTAG00000004777, ENSBTAG00000005359, ENSBTAG00000015801, ENSBTAG00000021879, ENSBTAG00000010860, ENSBTAG00000005288, ENSBTAG00000015205, ENSBTAG00000012063, ENSBTAG00000002186, ENSBTAG00000002081, ENSBTAG00000038974, ENSBTAG00000014541,…
GO:0007243~protein kinase cascade	26	1.00658	0.00349313	ENSBTAG00000017639, ENSBTAG00000020272, ENSBTAG00000011698, ENSBTAG00000002006, ENSBTAG00000021523, ENSBTAG00000007923, ENSBTAG00000001857, ENSBTAG00000001321, ENSBTAG00000005062, ENSBTAG00000019933, ENSBTAG00000015155, ENSBTAG00000024772, ENSBTAG00000002699, ENSBTAG00000010007, ENSBTAG00000018035, ENSBTAG00000002095, ENSBTAG00000011126, ENSBTAG00000020417, ENSBTAG00000020961, ENSBTAG00000020199,…
GO:0048534~hemopoietic or lymphoid organ development	26	1.00658	0.0380051	ENSBTAG00000008139, ENSBTAG00000021772, ENSBTAG00000001805, ENSBTAG00000021427, ENSBTAG00000017405, ENSBTAG00000026326, ENSBTAG00000001069, ENSBTAG00000005359, ENSBTAG00000002699, ENSBTAG00000011476, ENSBTAG00000006640, ENSBTAG00000010785, ENSBTAG00000018035, ENSBTAG00000002095, ENSBTAG00000021158, ENSBTAG00000001882, ENSBTAG00000021141, ENSBTAG00000009076, ENSBTAG00000003021, ENSBTAG00000013279,…
GO:0030182~neuron differentiation	26	1.00658	0.0380051	ENSBTAG00000015981, ENSBTAG00000019627, ENSBTAG00000017753, ENSBTAG00000010490, ENSBTAG00000018020, ENSBTAG00000020979, ENSBTAG00000003650, ENSBTAG00000010244, ENSBTAG00000004777, ENSBTAG00000021523, ENSBTAG00000016030, ENSBTAG00000005359, ENSBTAG00000015801, ENSBTAG00000010860, ENSBTAG00000018035, ENSBTAG00000005288, ENSBTAG00000006919, ENSBTAG00000003183, ENSBTAG00000002186, ENSBTAG00000002081,…
GO:0048514~blood vessel morphogenesis	25	0.967867	0.00629896	ENSBTAG00000002129, ENSBTAG00000019627, ENSBTAG00000008139, ENSBTAG00000006424, ENSBTAG00000012749, ENSBTAG00000018007, ENSBTAG00000002006, ENSBTAG00000006396, ENSBTAG00000013843, ENSBTAG00000021190, ENSBTAG00000002473, ENSBTAG00000005359, ENSBTAG00000010361, ENSBTAG00000018035, ENSBTAG00000001509, ENSBTAG00000014064, ENSBTAG00000019220, ENSBTAG00000032137, ENSBTAG00000009984, ENSBTAG00000015249,…
GO:0007517~muscle organ development	22	0.851723	0.00936831	ENSBTAG00000015981, ENSBTAG00000017753, ENSBTAG00000000602, ENSBTAG00000006424, ENSBTAG00000014675, ENSBTAG00000009703, ENSBTAG00000012139, ENSBTAG00000018007, ENSBTAG00000002335, ENSBTAG00000018253, ENSBTAG00000016030, ENSBTAG00000006588, ENSBTAG00000014813, ENSBTAG00000010875, ENSBTAG00000001058, ENSBTAG00000017869, ENSBTAG00000002804, ENSBTAG00000014560, ENSBTAG00000009417, ENSBTAG00000010191,…
GO:0060341~regulation of cellular localization	22	0.851723	0.0199692	ENSBTAG00000004588, ENSBTAG00000003212, ENSBTAG00000006919, ENSBTAG00000020087, ENSBTAG00000013279, ENSBTAG00000039916, ENSBTAG00000003642, ENSBTAG00000020936, ENSBTAG00000021318, ENSBTAG00000015249, ENSBTAG00000010349, ENSBTAG00000003409, ENSBTAG00000010658, ENSBTAG00000005337, ENSBTAG00000001321, ENSBTAG00000004767, ENSBTAG00000024772, ENSBTAG00000014583, ENSBTAG00000010860, ENSBTAG00000018255,…
GO:0001701~in utero embryonic development	22	0.851723	0.0462887	ENSBTAG00000020751, ENSBTAG00000014064, ENSBTAG00000003034, ENSBTAG00000019220, ENSBTAG00000003021, ENSBTAG00000009703, ENSBTAG00000017799, ENSBTAG00000013843, ENSBTAG00000001069, ENSBTAG00000002335, ENSBTAG00000014366, ENSBTAG00000005425, ENSBTAG00000004331, ENSBTAG00000010875, ENSBTAG00000002804, ENSBTAG00000009417, ENSBTAG00000014766, ENSBTAG00000019600, ENSBTAG00000019984, ENSBTAG00000018035,…
GO:0010324~membrane invagination	21	0.813008	0.00629113	ENSBTAG00000009915, ENSBTAG00000014269, ENSBTAG00000006007, ENSBTAG00000003490, ENSBTAG00000005961, ENSBTAG00000015363, ENSBTAG00000015195, ENSBTAG00000014468, ENSBTAG00000016124, ENSBTAG00000002006, ENSBTAG00000011307, ENSBTAG00000014007, ENSBTAG00000003450, ENSBTAG00000003639, ENSBTAG00000002885, ENSBTAG00000007705, ENSBTAG00000018374, ENSBTAG00000019636, ENSBTAG00000003300, ENSBTAG00000003842,…
GO:0006897~endocytosis	21	0.813008	0.00629113	ENSBTAG00000009915, ENSBTAG00000014269, ENSBTAG00000006007, ENSBTAG00000003490, ENSBTAG00000005961, ENSBTAG00000015363, ENSBTAG00000015195, ENSBTAG00000014468, ENSBTAG00000016124, ENSBTAG00000002006, ENSBTAG00000011307, ENSBTAG00000014007, ENSBTAG00000003450, ENSBTAG00000003639, ENSBTAG00000002885, ENSBTAG00000007705, ENSBTAG00000018374, ENSBTAG00000019636, ENSBTAG00000003300, ENSBTAG00000003842,…
GO:0000122~negative regulation of transcription from RNA polymerase II promoter	21	0.813008	0.0238149	ENSBTAG00000011865, ENSBTAG00000014401, ENSBTAG00000012148, ENSBTAG00000019220, ENSBTAG00000013279, ENSBTAG00000039916, ENSBTAG00000003386, ENSBTAG00000012656, ENSBTAG00000018007, ENSBTAG00000005431, ENSBTAG00000001069, ENSBTAG00000002335, ENSBTAG00000015114, ENSBTAG00000010875, ENSBTAG00000000871, ENSBTAG00000002483, ENSBTAG00000040607, ENSBTAG00000006640, ENSBTAG00000012500, ENSBTAG00000002095,…
GO:0050865~regulation of cell activation	21	0.813008	0.0266938	ENSBTAG00000000308, ENSBTAG00000014046, ENSBTAG00000019627, ENSBTAG00000001602, ENSBTAG00000015769, ENSBTAG00000013279, ENSBTAG00000002041, ENSBTAG00000002006, ENSBTAG00000026326, ENSBTAG00000014314, ENSBTAG00000003585, ENSBTAG00000020173, ENSBTAG00000014541, ENSBTAG00000001321, ENSBTAG00000015710, ENSBTAG00000004767, ENSBTAG00000015801, ENSBTAG00000014560, ENSBTAG00000015965, ENSBTAG00000008353,…
GO:0006006~glucose metabolic process	21	0.813008	0.0369165	ENSBTAG00000013066, ENSBTAG00000019700, ENSBTAG00000019852, ENSBTAG00000015917, ENSBTAG00000006029, ENSBTAG00000011274, ENSBTAG00000010336, ENSBTAG00000019295, ENSBTAG00000010658, ENSBTAG00000008683, ENSBTAG00000006396, ENSBTAG00000032288, ENSBTAG00000000894, ENSBTAG00000012697, ENSBTAG00000009770, ENSBTAG00000008195, ENSBTAG00000013568, ENSBTAG00000001578, ENSBTAG00000039958, ENSBTAG00000017056,…
GO:0044092~negative regulation of molecular function	21	0.813008	0.049767	ENSBTAG00000019627, ENSBTAG00000018020, ENSBTAG00000006424, ENSBTAG00000013279, ENSBTAG00000013538, ENSBTAG00000020936, ENSBTAG00000007554, ENSBTAG00000020961, ENSBTAG00000003409, ENSBTAG00000011374, ENSBTAG00000002473, ENSBTAG00000001321, ENSBTAG00000017869, ENSBTAG00000007498, ENSBTAG00000008353, ENSBTAG00000014583, ENSBTAG00000006640, ENSBTAG00000010860, ENSBTAG00000033699, ENSBTAG00000002095,…
GO:0002694~regulation of leukocyte activation	20	0.774293	0.031824	ENSBTAG00000000308, ENSBTAG00000019627, ENSBTAG00000014046, ENSBTAG00000001602, ENSBTAG00000015769, ENSBTAG00000013279, ENSBTAG00000002041, ENSBTAG00000002006, ENSBTAG00000026326, ENSBTAG00000014314, ENSBTAG00000003585, ENSBTAG00000020173, ENSBTAG00000001321, ENSBTAG00000015710, ENSBTAG00000004767, ENSBTAG00000015801, ENSBTAG00000014560, ENSBTAG00000015965, ENSBTAG00000008353, ENSBTAG00000010785
GO:0006605~protein targeting	20	0.774293	0.031824	ENSBTAG00000006995, ENSBTAG00000010490, ENSBTAG00000010503, ENSBTAG00000016846, ENSBTAG00000013538, ENSBTAG00000021771, ENSBTAG00000007537, ENSBTAG00000005257, ENSBTAG00000004452, ENSBTAG00000001781, ENSBTAG00000020199, ENSBTAG00000004077, ENSBTAG00000001069, ENSBTAG00000000056, ENSBTAG00000021293, ENSBTAG00000016791, ENSBTAG00000039374, ENSBTAG00000015114, ENSBTAG00000019950, ENSBTAG00000015268
GO:0060537~muscle tissue development	19	0.735579	0.00653729	ENSBTAG00000017753, ENSBTAG00000000602, ENSBTAG00000006424, ENSBTAG00000014675, ENSBTAG00000009703, ENSBTAG00000012139, ENSBTAG00000018007, ENSBTAG00000002335, ENSBTAG00000018253, ENSBTAG00000016030, ENSBTAG00000006588, ENSBTAG00000001058, ENSBTAG00000017869, ENSBTAG00000002804, ENSBTAG00000014560, ENSBTAG00000009417, ENSBTAG00000010191, ENSBTAG00000021217, ENSBTAG00000012500
GO:0046365~monosaccharide catabolic process	18	0.696864	0.000230618	ENSBTAG00000019852, ENSBTAG00000015917, ENSBTAG00000007865, ENSBTAG00000006029, ENSBTAG00000011274, ENSBTAG00000010336, ENSBTAG00000019295, ENSBTAG00000010658, ENSBTAG00000008683, ENSBTAG00000006396, ENSBTAG00000032288, ENSBTAG00000000894, ENSBTAG00000012697, ENSBTAG00000005002, ENSBTAG00000013568, ENSBTAG00000001578, ENSBTAG00000017056, ENSBTAG00000013411
GO:0048705~skeletal system morphogenesis	18	0.696864	0.000402582	ENSBTAG00000001250, ENSBTAG00000008139, ENSBTAG00000012139, ENSBTAG00000009984, ENSBTAG00000019267, ENSBTAG00000002081, ENSBTAG00000021427, ENSBTAG00000016791, ENSBTAG00000010745, ENSBTAG00000000266, ENSBTAG00000016030, ENSBTAG00000005359, ENSBTAG00000002804, ENSBTAG00000009417, ENSBTAG00000008409, ENSBTAG00000021217, ENSBTAG00000018035, ENSBTAG00000002095
GO:0044275~cellular carbohydrate catabolic process	18	0.696864	0.00137281	ENSBTAG00000019852, ENSBTAG00000015917, ENSBTAG00000007865, ENSBTAG00000006029, ENSBTAG00000011274, ENSBTAG00000010336, ENSBTAG00000019295, ENSBTAG00000010658, ENSBTAG00000008683, ENSBTAG00000006396, ENSBTAG00000032288, ENSBTAG00000000894, ENSBTAG00000012697, ENSBTAG00000005002, ENSBTAG00000013568, ENSBTAG00000001578, ENSBTAG00000017056, ENSBTAG00000013411
GO:0046164~alcohol catabolic process	18	0.696864	0.00260015	ENSBTAG00000019852, ENSBTAG00000015917, ENSBTAG00000007865, ENSBTAG00000006029, ENSBTAG00000011274, ENSBTAG00000010336, ENSBTAG00000019295, ENSBTAG00000010658, ENSBTAG00000008683, ENSBTAG00000006396, ENSBTAG00000032288, ENSBTAG00000000894, ENSBTAG00000012697, ENSBTAG00000005002, ENSBTAG00000013568, ENSBTAG00000001578, ENSBTAG00000017056, ENSBTAG00000013411
GO:0051259~protein oligomerization	18	0.696864	0.00260015	ENSBTAG00000020616, ENSBTAG00000010490, ENSBTAG00000027937, ENSBTAG00000013538, ENSBTAG00000013201, ENSBTAG00000043553, ENSBTAG00000015614, ENSBTAG00000037465, ENSBTAG00000000871, ENSBTAG00000017869, ENSBTAG00000016557, ENSBTAG00000006276, ENSBTAG00000019636, ENSBTAG00000021859, ENSBTAG00000017094, ENSBTAG00000020543, ENSBTAG00000010785, ENSBTAG00000016085
GO:0048568~embryonic organ development	18	0.696864	0.00554015	ENSBTAG00000020751, ENSBTAG00000014064, ENSBTAG00000008139, ENSBTAG00000001250, ENSBTAG00000003021, ENSBTAG00000012139, ENSBTAG00000010244, ENSBTAG00000021427, ENSBTAG00000002335, ENSBTAG00000016030, ENSBTAG00000005425, ENSBTAG00000019175, ENSBTAG00000014560, ENSBTAG00000039732, ENSBTAG00000008409, ENSBTAG00000021217, ENSBTAG00000018035, ENSBTAG00000002095
GO:0048568~embryonic organ development	18	0.696864	0.00554015	ENSBTAG00000020751, ENSBTAG00000014064, ENSBTAG00000008139, ENSBTAG00000001250, ENSBTAG00000003021, ENSBTAG00000012139, ENSBTAG00000010244, ENSBTAG00000021427, ENSBTAG00000002335, ENSBTAG00000016030, ENSBTAG00000005425, ENSBTAG00000019175, ENSBTAG00000014560, ENSBTAG00000039732, ENSBTAG00000008409, ENSBTAG00000021217, ENSBTAG00000018035, ENSBTAG00000002095
GO:0016052~carbohydrate catabolic process	18	0.696864	0.00918045	ENSBTAG00000019852, ENSBTAG00000015917, ENSBTAG00000007865, ENSBTAG00000006029, ENSBTAG00000011274, ENSBTAG00000010336, ENSBTAG00000019295, ENSBTAG00000010658, ENSBTAG00000008683, ENSBTAG00000006396, ENSBTAG00000032288, ENSBTAG00000000894, ENSBTAG00000012697, ENSBTAG00000005002, ENSBTAG00000013568, ENSBTAG00000001578, ENSBTAG00000017056, ENSBTAG00000013411
GO:0051249~regulation of lymphocyte activation	18	0.696864	0.0405481	ENSBTAG00000000308, ENSBTAG00000019627, ENSBTAG00000001602, ENSBTAG00000015769, ENSBTAG00000013279, ENSBTAG00000002041, ENSBTAG00000026326, ENSBTAG00000014314, ENSBTAG00000003585, ENSBTAG00000020173, ENSBTAG00000001321, ENSBTAG00000004767, ENSBTAG00000015710, ENSBTAG00000015801, ENSBTAG00000014560, ENSBTAG00000015965, ENSBTAG00000008353, ENSBTAG00000010785
GO:0019320~hexose catabolic process	17	0.658149	0.000582709	ENSBTAG00000019852, ENSBTAG00000015917, ENSBTAG00000006029, ENSBTAG00000010336, ENSBTAG00000011274, ENSBTAG00000019295, ENSBTAG00000010658, ENSBTAG00000008683, ENSBTAG00000006396, ENSBTAG00000032288, ENSBTAG00000000894, ENSBTAG00000012697, ENSBTAG00000005002, ENSBTAG00000013568, ENSBTAG00000001578, ENSBTAG00000017056, ENSBTAG00000013411
GO:0014706~striated muscle tissue development	17	0.658149	0.0200999	ENSBTAG00000017753, ENSBTAG00000000602, ENSBTAG00000006424, ENSBTAG00000014675, ENSBTAG00000009703, ENSBTAG00000012139, ENSBTAG00000018007, ENSBTAG00000002335, ENSBTAG00000018253, ENSBTAG00000016030, ENSBTAG00000006588, ENSBTAG00000017869, ENSBTAG00000001058, ENSBTAG00000014560, ENSBTAG00000010191, ENSBTAG00000021217, ENSBTAG00000012500
GO:0006007~glucose catabolic process	16	0.619435	0.00141858	ENSBTAG00000019852, ENSBTAG00000015917, ENSBTAG00000006029, ENSBTAG00000010336, ENSBTAG00000011274, ENSBTAG00000019295, ENSBTAG00000010658, ENSBTAG00000008683, ENSBTAG00000006396, ENSBTAG00000032288, ENSBTAG00000000894, ENSBTAG00000012697, ENSBTAG00000013568, ENSBTAG00000001578, ENSBTAG00000017056, ENSBTAG00000013411
GO:0048562~embryonic organ morphogenesis	16	0.619435	0.00181039	ENSBTAG00000014064, ENSBTAG00000001250, ENSBTAG00000008139, ENSBTAG00000003021, ENSBTAG00000012139, ENSBTAG00000010244, ENSBTAG00000021427, ENSBTAG00000016030, ENSBTAG00000005425, ENSBTAG00000019175, ENSBTAG00000014560, ENSBTAG00000039732, ENSBTAG00000008409, ENSBTAG00000021217, ENSBTAG00000018035, ENSBTAG00000002095
GO:0048562~embryonic organ morphogenesis	16	0.619435	0.00181039	ENSBTAG00000014064, ENSBTAG00000001250, ENSBTAG00000008139, ENSBTAG00000003021, ENSBTAG00000012139, ENSBTAG00000010244, ENSBTAG00000021427, ENSBTAG00000016030, ENSBTAG00000005425, ENSBTAG00000019175, ENSBTAG00000014560, ENSBTAG00000039732, ENSBTAG00000008409, ENSBTAG00000021217, ENSBTAG00000018035, ENSBTAG00000002095
GO:0042110~T cell activation	16	0.619435	0.0209133	ENSBTAG00000021141, ENSBTAG00000021819, ENSBTAG00000011851, ENSBTAG00000013279, ENSBTAG00000039916, ENSBTAG00000003409, ENSBTAG00000026326, ENSBTAG00000017405, ENSBTAG00000001069, ENSBTAG00000015710, ENSBTAG00000004767, ENSBTAG00000006452, ENSBTAG00000005077, ENSBTAG00000040607, ENSBTAG00000010785, ENSBTAG00000021158
GO:0006096~glycolysis	15	0.58072	0.000512404	ENSBTAG00000019852, ENSBTAG00000015917, ENSBTAG00000006029, ENSBTAG00000011274, ENSBTAG00000019295, ENSBTAG00000010658, ENSBTAG00000008683, ENSBTAG00000006396, ENSBTAG00000032288, ENSBTAG00000000894, ENSBTAG00000012697, ENSBTAG00000013568, ENSBTAG00000001578, ENSBTAG00000013411, ENSBTAG00000017056
GO:0009991~response to extracellular stimulus	15	0.58072	0.0251549	ENSBTAG00000020608, ENSBTAG00000003650, ENSBTAG00000014333, ENSBTAG00000012104, ENSBTAG00000004503, ENSBTAG00000016412, ENSBTAG00000017325, ENSBTAG00000003777, ENSBTAG00000008683, ENSBTAG00000001069, ENSBTAG00000018563, ENSBTAG00000008951, ENSBTAG00000008374, ENSBTAG00000007622, ENSBTAG00000008353
GO:0002683~negative regulation of immune system process	14	0.542005	0.000264417	ENSBTAG00000000308, ENSBTAG00000019627, ENSBTAG00000014046, ENSBTAG00000001602, ENSBTAG00000015769, ENSBTAG00000013279, ENSBTAG00000002006, ENSBTAG00000026326, ENSBTAG00000020173, ENSBTAG00000007356, ENSBTAG00000014560, ENSBTAG00000000435, ENSBTAG00000015965, ENSBTAG00000010785
GO:0060348~bone development	14	0.542005	0.0402759	ENSBTAG00000013066, ENSBTAG00000014064, ENSBTAG00000003021, ENSBTAG00000039916, ENSBTAG00000021772, ENSBTAG00000001805, ENSBTAG00000019267, ENSBTAG00000033292, ENSBTAG00000016791, ENSBTAG00000011990, ENSBTAG00000010745, ENSBTAG00000000266, ENSBTAG00000007343, ENSBTAG00000002095
GO:0001503~ossification	14	0.542005	0.0402759	ENSBTAG00000013066, ENSBTAG00000014064, ENSBTAG00000003021, ENSBTAG00000039916, ENSBTAG00000021772, ENSBTAG00000001805, ENSBTAG00000019267, ENSBTAG00000033292, ENSBTAG00000016791, ENSBTAG00000011990, ENSBTAG00000010745, ENSBTAG00000000266, ENSBTAG00000007343, ENSBTAG00000002095
GO:0017038~protein import	14	0.542005	0.0402759	ENSBTAG00000006995, ENSBTAG00000010490, ENSBTAG00000010503, ENSBTAG00000013538, ENSBTAG00000021771, ENSBTAG00000005257, ENSBTAG00000004452, ENSBTAG00000001781, ENSBTAG00000020199, ENSBTAG00000001069, ENSBTAG00000021293, ENSBTAG00000016791, ENSBTAG00000039374, ENSBTAG00000019950
GO:0008361~regulation of cell size	13	0.503291	0.0486589	ENSBTAG00000000957, ENSBTAG00000010502, ENSBTAG00000017753, ENSBTAG00000006919, ENSBTAG00000039916, ENSBTAG00000002912, ENSBTAG00000012063, ENSBTAG00000002186, ENSBTAG00000002174, ENSBTAG00000001069, ENSBTAG00000005359, ENSBTAG00000008353, ENSBTAG00000018035
GO:0050866~negative regulation of cell activation	11	0.425861	0.000466435	ENSBTAG00000000308, ENSBTAG00000026326, ENSBTAG00000014046, ENSBTAG00000020173, ENSBTAG00000001602, ENSBTAG00000014541, ENSBTAG00000015769, ENSBTAG00000013279, ENSBTAG00000014560, ENSBTAG00000015965, ENSBTAG00000010785
GO:0031668~cellular response to extracellular stimulus	11	0.425861	0.00416771	ENSBTAG00000008683, ENSBTAG00000001069, ENSBTAG00000018563, ENSBTAG00000020608, ENSBTAG00000008374, ENSBTAG00000003650, ENSBTAG00000012104, ENSBTAG00000007622, ENSBTAG00000016412, ENSBTAG00000008353, ENSBTAG00000017325
GO:0002695~negative regulation of leukocyte activation	10	0.387147	0.000986077	ENSBTAG00000000308, ENSBTAG00000026326, ENSBTAG00000014046, ENSBTAG00000020173, ENSBTAG00000001602, ENSBTAG00000015769, ENSBTAG00000013279, ENSBTAG00000014560, ENSBTAG00000015965, ENSBTAG00000010785
GO:0048706~embryonic skeletal system development	10	0.387147	0.0107064	ENSBTAG00000021427, ENSBTAG00000008139, ENSBTAG00000001250, ENSBTAG00000016030, ENSBTAG00000003021, ENSBTAG00000012139, ENSBTAG00000011476, ENSBTAG00000018035, ENSBTAG00000021217, ENSBTAG00000002095
GO:0048585~negative regulation of response to stimulus	10	0.387147	0.0396983	ENSBTAG00000026326, ENSBTAG00000020173, ENSBTAG00000001321, ENSBTAG00000013279, ENSBTAG00000018119, ENSBTAG00000017086, ENSBTAG00000000435, ENSBTAG00000010860, ENSBTAG00000015195, ENSBTAG00000002095
GO:0030217~T cell differentiation	10	0.387147	0.0473287	ENSBTAG00000017405, ENSBTAG00000026326, ENSBTAG00000001069, ENSBTAG00000021141, ENSBTAG00000004767, ENSBTAG00000015710, ENSBTAG00000013279, ENSBTAG00000006452, ENSBTAG00000010785, ENSBTAG00000021158
GO:0007031~peroxisome organization	9	0.348432	0.000804085	ENSBTAG00000016791, ENSBTAG00000010490, ENSBTAG00000013538, ENSBTAG00000007537, ENSBTAG00000009309, ENSBTAG00000006140, ENSBTAG00000008372, ENSBTAG00000019723, ENSBTAG00000005257
GO:0051250~negative regulation of lymphocyte activation	9	0.348432	0.00315901	ENSBTAG00000000308, ENSBTAG00000026326, ENSBTAG00000020173, ENSBTAG00000001602, ENSBTAG00000015769, ENSBTAG00000013279, ENSBTAG00000014560, ENSBTAG00000015965, ENSBTAG00000010785
GO:0018108~peptidyl-tyrosine phosphorylation	9	0.348432	0.0120446	ENSBTAG00000020199, ENSBTAG00000011851, ENSBTAG00000004767, ENSBTAG00000002699, ENSBTAG00000003147, ENSBTAG00000007304, ENSBTAG00000009455, ENSBTAG00000002941, ENSBTAG00000011698
GO:0018212~peptidyl-tyrosine modification	9	0.348432	0.0120446	ENSBTAG00000020199, ENSBTAG00000011851, ENSBTAG00000004767, ENSBTAG00000002699, ENSBTAG00000003147, ENSBTAG00000007304, ENSBTAG00000009455, ENSBTAG00000002941, ENSBTAG00000011698
GO:0051302~regulation of cell division	9	0.348432	0.0322349	ENSBTAG00000013066, ENSBTAG00000014541, ENSBTAG00000008705, ENSBTAG00000001321, ENSBTAG00000005359, ENSBTAG00000004237, ENSBTAG00000021697, ENSBTAG00000010349, ENSBTAG00000002095
GO:0048704~embryonic skeletal system morphogenesis	8	0.309717	0.0178718	ENSBTAG00000021427, ENSBTAG00000008139, ENSBTAG00000001250, ENSBTAG00000016030, ENSBTAG00000012139, ENSBTAG00000018035, ENSBTAG00000021217, ENSBTAG00000002095
GO:0030336~negative regulation of cell migration	8	0.309717	0.0235497	ENSBTAG00000019627, ENSBTAG00000010361, ENSBTAG00000018824, ENSBTAG00000021697, ENSBTAG00000010860, ENSBTAG00000009516, ENSBTAG00000002006, ENSBTAG00000003777
GO:0051222~positive regulation of protein transport	8	0.309717	0.0235497	ENSBTAG00000004588, ENSBTAG00000006919, ENSBTAG00000039916, ENSBTAG00000024772, ENSBTAG00000020936, ENSBTAG00000021318, ENSBTAG00000018035, ENSBTAG00000010349
GO:0040013~negative regulation of locomotion	8	0.309717	0.030355	ENSBTAG00000019627, ENSBTAG00000010361, ENSBTAG00000018824, ENSBTAG00000021697, ENSBTAG00000010860, ENSBTAG00000009516, ENSBTAG00000002006, ENSBTAG00000003777
GO:0051781~positive regulation of cell division	8	0.309717	0.030355	ENSBTAG00000013066, ENSBTAG00000014541, ENSBTAG00000001321, ENSBTAG00000005359, ENSBTAG00000004237, ENSBTAG00000021697, ENSBTAG00000010349, ENSBTAG00000002095
GO:0051271~negative regulation of cell motion	8	0.309717	0.0383658	ENSBTAG00000019627, ENSBTAG00000010361, ENSBTAG00000018824, ENSBTAG00000021697, ENSBTAG00000010860, ENSBTAG00000009516, ENSBTAG00000002006, ENSBTAG00000003777
GO:0017015~regulation of transforming growth factor beta receptor signaling pathway	7	0.271003	0.00949848	ENSBTAG00000006919, ENSBTAG00000011338, ENSBTAG00000039916, ENSBTAG00000016412, ENSBTAG00000002391, ENSBTAG00000002095, ENSBTAG00000002006
GO:0042558~pteridine and derivative metabolic process	7	0.271003	0.0139287	ENSBTAG00000007722, ENSBTAG00000004881, ENSBTAG00000005380, ENSBTAG00000007946, ENSBTAG00000017094, ENSBTAG00000014470, ENSBTAG00000010449
GO:0050868~negative regulation of T cell activation	7	0.271003	0.0139287	ENSBTAG00000000308, ENSBTAG00000026326, ENSBTAG00000001602, ENSBTAG00000015769, ENSBTAG00000013279, ENSBTAG00000014560, ENSBTAG00000015965
GO:0042558~pteridine and derivative metabolic process	7	0.271003	0.0139287	ENSBTAG00000007722, ENSBTAG00000004881, ENSBTAG00000005380, ENSBTAG00000007946, ENSBTAG00000017094, ENSBTAG00000014470, ENSBTAG00000010449
GO:0046634~regulation of alpha-beta T cell activation	7	0.271003	0.0196177	ENSBTAG00000000308, ENSBTAG00000001602, ENSBTAG00000004767, ENSBTAG00000015710, ENSBTAG00000013279, ENSBTAG00000014560, ENSBTAG00000002041
GO:0046634~regulation of alpha-beta T cell activation	7	0.271003	0.0196177	ENSBTAG00000000308, ENSBTAG00000001602, ENSBTAG00000004767, ENSBTAG00000015710, ENSBTAG00000013279, ENSBTAG00000014560, ENSBTAG00000002041
GO:0010720~positive regulation of cell development	7	0.271003	0.035293	ENSBTAG00000006919, ENSBTAG00000014366, ENSBTAG00000039916, ENSBTAG00000006103, ENSBTAG00000010860, ENSBTAG00000002391, ENSBTAG00000001941
GO:0009743~response to carbohydrate stimulus	6	0.232288	0.0203901	ENSBTAG00000003212, ENSBTAG00000013631, ENSBTAG00000003409, ENSBTAG00000002816, ENSBTAG00000010658, ENSBTAG00000002006
GO:0034284~response to monosaccharide stimulus	6	0.232288	0.0203901	ENSBTAG00000003212, ENSBTAG00000013631, ENSBTAG00000003409, ENSBTAG00000002816, ENSBTAG00000010658, ENSBTAG00000002006
GO:0009749~response to glucose stimulus	6	0.232288	0.0203901	ENSBTAG00000003212, ENSBTAG00000013631, ENSBTAG00000003409, ENSBTAG00000002816, ENSBTAG00000010658, ENSBTAG00000002006
GO:0009746~response to hexose stimulus	6	0.232288	0.0203901	ENSBTAG00000003212, ENSBTAG00000013631, ENSBTAG00000003409, ENSBTAG00000002816, ENSBTAG00000010658, ENSBTAG00000002006
GO:0006760~folic acid and derivative metabolic process	6	0.232288	0.0292765	ENSBTAG00000007397, ENSBTAG00000004881, ENSBTAG00000007946, ENSBTAG00000020023, ENSBTAG00000017094, ENSBTAG00000014470
GO:0000184~nuclear-transcribed mRNA catabolic process, nonsense-mediated decay	6	0.232288	0.0402642	ENSBTAG00000006250, ENSBTAG00000011815, ENSBTAG00000008873, ENSBTAG00000009969, ENSBTAG00000030435, ENSBTAG00000002879
GO:0006625~protein targeting to peroxisome	5	0.193573	0.0186273	ENSBTAG00000016791, ENSBTAG00000010490, ENSBTAG00000013538, ENSBTAG00000007537, ENSBTAG00000005257
GO:0043574~peroxisomal transport	5	0.193573	0.0186273	ENSBTAG00000016791, ENSBTAG00000010490, ENSBTAG00000013538, ENSBTAG00000007537, ENSBTAG00000005257
GO:0046112~nucleobase biosynthetic process	5	0.193573	0.0297538	ENSBTAG00000031358, ENSBTAG00000013727, ENSBTAG00000019887, ENSBTAG00000017094, ENSBTAG00000019703
GO:0055010~ventricular cardiac muscle morphogenesis	5	0.193573	0.0440397	ENSBTAG00000002335, ENSBTAG00000006424, ENSBTAG00000009703, ENSBTAG00000014675, ENSBTAG00000021217
GO:0050672~negative regulation of lymphocyte proliferation	5	0.193573	0.0440397	ENSBTAG00000000308, ENSBTAG00000026326, ENSBTAG00000020173, ENSBTAG00000015769, ENSBTAG00000013279
GO:0032945~negative regulation of mononuclear cell proliferation	5	0.193573	0.0440397	ENSBTAG00000000308, ENSBTAG00000026326, ENSBTAG00000020173, ENSBTAG00000015769, ENSBTAG00000013279
GO:0070664~negative regulation of leukocyte proliferation	5	0.193573	0.0440397	ENSBTAG00000000308, ENSBTAG00000026326, ENSBTAG00000020173, ENSBTAG00000015769, ENSBTAG00000013279
GO:0016558~protein import into peroxisome matrix	4	0.154859	0.0238984	ENSBTAG00000016791, ENSBTAG00000010490, ENSBTAG00000013538, ENSBTAG00000005257
GO:0001975~response to amphetamine	4	0.154859	0.0427168	ENSBTAG00000002125, ENSBTAG00000003650, ENSBTAG00000010860, ENSBTAG00000004739

## Sheet: R7-targets-cluster1
miR	ID	Symbol	Name
miR-199b	ENSBTAG00000000152	RANBP2	RAN binding protein 2
miR-199b	ENSBTAG00000001069	TP53	tumor protein p53
miR-199b	ENSBTAG00000001810	SCAF11	splicing factor
miR-199b	ENSBTAG00000002090	CPSF4	cleavage and polyadenylation specific factor 4
miR-199b	ENSBTAG00000002977	ECE1	endothelin converting enzyme 1
miR-199b	ENSBTAG00000003162	CRYZ	crystallin
miR-199b	ENSBTAG00000003438	ZNF297B	zinc finger and BTB domain containing 43
miR-199b	ENSBTAG00000003469	CHURC1	churchill domain containing 1
miR-199b	ENSBTAG00000003550	SAMD13	chromosome 11 open reading frame 54 ortholog
miR-199b	ENSBTAG00000004769	NEIL2	nei like 2 (E. coli)
miR-199b	ENSBTAG00000006650	ZNF668	zinc finger protein 668
miR-199b	ENSBTAG00000007020	ZNF502	zinc finger protein 502
miR-199b	ENSBTAG00000007122	ZFP2	zinc finger protein 2 homolog
miR-199b	ENSBTAG00000008280	HNF4G	hepatocyte nuclear factor 4
miR-199b	ENSBTAG00000008755	MARCH7	membrane-associated ring finger (C3HC4) 7
miR-199b	ENSBTAG00000008816	TRIM2	tripartite motif-containing 2
miR-199b	ENSBTAG00000009889	ZNF181	zinc finger protein 181
miR-199b	ENSBTAG00000010662	LIMK2	LIM domain kinase 2
miR-199b	ENSBTAG00000012142	RAD18	RAD18 homolog (S. cerevisiae)
miR-199b	ENSBTAG00000012996	RNF11	RING finger protein 11
miR-199b	ENSBTAG00000013740	SP2	Sp2 transcription factor
miR-199b	ENSBTAG00000014023	SIRT1	sirtuin (silent mating type information regulation 2 homolog) 1 (S. cerevisiae)
miR-199b	ENSBTAG00000015025	YAF2	YY1 associated factor 2
miR-199b	ENSBTAG00000017087	TOP3A	topoisomerase (DNA) III alpha
miR-199b	ENSBTAG00000018286	RNF181	ring finger protein 181
miR-199b	ENSBTAG00000018564	ZFYVE27	zinc finger
miR-199b	ENSBTAG00000019225	SLC39A14	solute carrier family 39 (zinc transporter)
miR-199b	ENSBTAG00000019537	MARCH1	membrane-associated ring finger (C3HC4) 8
miR-199b	ENSBTAG00000019581	PLEKHF2	pleckstrin homology domain containing
miR-199b	ENSBTAG00000021699	RORB	RAR-related orphan receptor B
miR-199b	ENSBTAG00000025099	RNF145	ring finger protein 145
miR-199b	ENSBTAG00000027431	ZNF226	zinc finger protein 227
miR-199b	ENSBTAG00000027453	RNF4	ring finger protein 4
miR-199b	ENSBTAG00000030587	LASP1	similar to LIM and SH3 protein 1; LIM and SH3 protein 1
miR-199b	ENSBTAG00000032200	DNAJC24	DnaJ (Hsp40) homolog
miR-199b	ENSBTAG00000032884	TNP2	similar to TNP2 protein; transition protein 2 (during histone to protamine replacement)
miR-199b	ENSBTAG00000038806	ZNF891	hypothetical protein 100125388
miR-199b	ENSBTAG00000039275	ERAP2	endoplasmic reticulum aminopeptidase 2
miR-199b	ENSBTAG00000040031	ZNF148	zinc finger protein 148
miR-199b	ENSBTAG00000040169	ENSBTAG00000040169	zinc finger protein LOC509810
miR-2904	ENSBTAG00000002391	TGFB1I1	transforming growth factor beta 1 induced transcript 1
miR-2904	ENSBTAG00000002956	ZNF674	zinc finger family member 674
miR-2904	ENSBTAG00000003034	GATAD2A	GATA zinc finger domain containing 2A
miR-2904	ENSBTAG00000003162	CRYZ	crystallin
miR-2904	ENSBTAG00000003540	MYT1L	myelin transcription factor 1-like
miR-2904	ENSBTAG00000003550	SAMD13	chromosome 11 open reading frame 54 ortholog
miR-2904	ENSBTAG00000005431	LMCD1	LIM and cysteine-rich domains 1
miR-2904	ENSBTAG00000005974	APOBEC2	apolipoprotein B mRNA editing enzyme
miR-2904	ENSBTAG00000006939	FGD3	FYVE
miR-2904	ENSBTAG00000007300	FHL3	four and a half LIM domains 3
miR-2904	ENSBTAG00000007592	RARG	retinoic acid receptor
miR-2904	ENSBTAG00000008113	OSR1	odd-skipped related 1
miR-2904	ENSBTAG00000008573	ZFP36	zinc finger protein 36
miR-2904	ENSBTAG00000008645	ESRRA	similar to Steroid hormone receptor ERR1 (Estrogen-related receptor)
miR-2904	ENSBTAG00000008943	ZSCAN12	zinc finger and SCAN domain containing 12
miR-2904	ENSBTAG00000008978	USP22	ubiquitin specific peptidase 22
miR-2904	ENSBTAG00000009516	RNF20	ring finger protein 20
miR-2904	ENSBTAG00000009542	ZC3H10	zinc finger CCCH-type containing 10
miR-2904	ENSBTAG00000009948	TRIM25	tripartite motif-containing 25
miR-2904	ENSBTAG00000010414	DMRTA2	DMRT-like family A2
miR-2904	ENSBTAG00000012144	ZMYND19	zinc finger
miR-2904	ENSBTAG00000012176	QPCTL	glutaminyl-peptide cyclotransferase-like
miR-2904	ENSBTAG00000012353	ZNF34	zinc finger protein 34
miR-2904	ENSBTAG00000012355	RNF220	ring finger protein 220
miR-2904	ENSBTAG00000012656	OVOL1	ovo-like 1(Drosophila)
miR-2904	ENSBTAG00000013414	BLVRA	biliverdin reductase A
miR-2904	ENSBTAG00000013550	PRKCG	protein kinase C
miR-2904	ENSBTAG00000013726	RNPEP	arginyl aminopeptidase (aminopeptidase B)
miR-2904	ENSBTAG00000015818	MMP1	matrix metallopeptidase 1 (interstitial collagenase)
miR-2904	ENSBTAG00000016514	CPE	carboxypeptidase E
miR-2904	ENSBTAG00000017087	TOP3A	topoisomerase (DNA) III alpha
miR-2904	ENSBTAG00000018935	SETMAR	SET domain and mariner transposase fusion gene
miR-2904	ENSBTAG00000019357	ZNF688	zinc finger protein 688
miR-2904	ENSBTAG00000019436	SLC39A13	solute carrier family 39 (zinc transporter)
miR-2904	ENSBTAG00000019723	PEX12	peroxisomal biogenesis factor 12
miR-2904	ENSBTAG00000019967	RASA3	RAS p21 protein activator 3
miR-2904	ENSBTAG00000021115	FLJ20531	zinc finger protein 692
miR-2904	ENSBTAG00000021521	BFAR	bifunctional apoptosis regulator
miR-2904	ENSBTAG00000032200	DNAJC24	DnaJ (Hsp40) homolog
miR-2904	ENSBTAG00000039160	VAV1	vav 1 guanine nucleotide exchange factor; similar to vav 1 oncogene
miR-2904	ENSBTAG00000039275	ERAP2	endoplasmic reticulum aminopeptidase 2
miR-2904	ENSBTAG00000040585	NR6A1	nuclear receptor subfamily 6
miR-2904	ENSBTAG00000043987	KDM4C	similar to jumonji domain containing 2C
miR-423-5p	ENSBTAG00000000507	NR4A1	nuclear receptor subfamily 4
miR-423-5p	ENSBTAG00000000527	ZFAND3	zinc finger
miR-423-5p	ENSBTAG00000000713	AGFG2	ArfGAP with FG repeats 2
miR-423-5p	ENSBTAG00000000869	RNF219	ring finger protein 219
miR-423-5p	ENSBTAG00000001470	DTX2	deltex homolog 2 (Drosophila)
miR-423-5p	ENSBTAG00000001616	ZNF592	zinc finger protein 592
miR-423-5p	ENSBTAG00000002300	DCT	dopachrome tautomerase (dopachrome delta-isomerase)
miR-423-5p	ENSBTAG00000002391	TGFB1I1	transforming growth factor beta 1 induced transcript 1
miR-423-5p	ENSBTAG00000002828	RNF185	ring finger protein 185
miR-423-5p	ENSBTAG00000003061	LAMA5	GATA binding protein 5; similar to TBP-associated factor 4
miR-423-5p	ENSBTAG00000003185	ASAP1	ArfGAP with SH3 domain
miR-423-5p	ENSBTAG00000003836	ADAM19	ADAM metallopeptidase domain 19 (meltrin beta)
miR-423-5p	ENSBTAG00000004193	VEZF1	vascular endothelial zinc finger 1
miR-423-5p	ENSBTAG00000004247	RPH3A	rabphilin 3A homolog (mouse)
miR-423-5p	ENSBTAG00000004310	UBR7	ubiquitin protein ligase E3 component n-recognin 7 (putative)
miR-423-5p	ENSBTAG00000004331	PYGO2	pygopus homolog 2 (Drosophila)
miR-423-5p	ENSBTAG00000004877	TRAIP	TRAF interacting protein
miR-423-5p	ENSBTAG00000004913	RNF167	ring finger protein 167
miR-423-5p	ENSBTAG00000004916	ARFGAP3	ADP-ribosylation factor GTPase activating protein 1
miR-423-5p	ENSBTAG00000005425	GATA4	GATA binding protein 4
miR-423-5p	ENSBTAG00000005658	ECE2	endothelin converting enzyme 2
miR-423-5p	ENSBTAG00000005897	FNTB	farnesyltransferase
miR-423-5p	ENSBTAG00000006083	KLF1	Kruppel-like factor 1 (erythroid)
miR-423-5p	ENSBTAG00000006262	LIMS2	LIM and senescent cell antigen-like domains 2
miR-423-5p	ENSBTAG00000006805	ZNF180	zinc finger protein 180
miR-423-5p	ENSBTAG00000007216	DPF1	D4
miR-423-5p	ENSBTAG00000007343	PDLIM7	PDZ and LIM domain 7 (enigma)
miR-423-5p	ENSBTAG00000007592	RARG	retinoic acid receptor
miR-423-5p	ENSBTAG00000008113	OSR1	odd-skipped related 1
miR-423-5p	ENSBTAG00000008154	LIMD2	LIM domain containing 2
miR-423-5p	ENSBTAG00000008313	KLF15	Kruppel-like factor 15
miR-423-5p	ENSBTAG00000008645	ESRRA	similar to Steroid hormone receptor ERR1 (Estrogen-related receptor
miR-423-5p	ENSBTAG00000008978	USP22	ubiquitin specific peptidase 22
miR-423-5p	ENSBTAG00000009017	NR5A1	nuclear receptor subfamily 5
miR-423-5p	ENSBTAG00000009736	CDC42BPG	CDC42 binding protein kinase gamma
miR-423-5p	ENSBTAG00000011316	ZC3H12A	zinc finger CCCH-type containing 12A
miR-423-5p	ENSBTAG00000011539	PCGF2	polycomb group ring finger 2
miR-423-5p	ENSBTAG00000011908	CPQ	plasma glutamate carboxypeptidase
miR-423-5p	ENSBTAG00000012159	CNBP	CCHC-type zinc finger
miR-423-5p	ENSBTAG00000012363	ENSBTAG00000012363	alkaline phosphatase-like
miR-423-5p	ENSBTAG00000012656	OVOL1	ovo-like 1(Drosophila)
miR-423-5p	ENSBTAG00000012844	LRSAM1	leucine rich repeat and sterile alpha motif containing 1
miR-423-5p	ENSBTAG00000013550	PRKCG	protein kinase C
miR-423-5p	ENSBTAG00000014377	CHD3	chromodomain helicase DNA binding protein 3
miR-423-5p	ENSBTAG00000015354	ZDHHC9	zinc finger
miR-423-5p	ENSBTAG00000015379	UBOX5	U-box domain containing 5
miR-423-5p	ENSBTAG00000015604	ZNF385A	zinc finger protein 385A
miR-423-5p	ENSBTAG00000015860	FGD1	FYVE
miR-423-5p	ENSBTAG00000016502	ZNF740	similar to zinc finger protein 740; zinc finger protein 740
miR-423-5p	ENSBTAG00000016534	BCL11A	B-cell CLL/lymphoma 11A (zinc finger protein)
miR-423-5p	ENSBTAG00000016738	DTX1	deltex homolog 1 (Drosophila); similar to Protein deltex-1 (Deltex1) (hDTX1)
miR-423-5p	ENSBTAG00000016848	GTF2E1	general transcription factor IIE
miR-423-5p	ENSBTAG00000016881	ANPEP	alanyl (membrane) aminopeptidase
miR-423-5p	ENSBTAG00000017087	TOP3A	topoisomerase (DNA) III alpha
miR-423-5p	ENSBTAG00000017840	BAZ2A	bromodomain adjacent to zinc finger domain
miR-423-5p	ENSBTAG00000017890	ZMAT5	zinc finger
miR-423-5p	ENSBTAG00000017970	ZYX	zyxin
miR-423-5p	ENSBTAG00000018002	DTX3	deltex homolog 3 (Drosophila)
miR-423-5p	ENSBTAG00000018186	PDXK	pyridoxal (pyridoxine
miR-423-5p	ENSBTAG00000018564	ZFYVE27	zinc finger
miR-423-5p	ENSBTAG00000018725	FBLIM1	similar to filamin binding LIM protein 1; filamin binding LIM protein 1
miR-423-5p	ENSBTAG00000018999	MGRN1	mahogunin
miR-423-5p	ENSBTAG00000019267	MMP2	matrix metallopeptidase 2 (gelatinase A
miR-423-5p	ENSBTAG00000019694	ADAM23	ADAM metallopeptidase domain 23
miR-423-5p	ENSBTAG00000019803	POLR3K	polymerase (RNA) III (DNA directed) polypeptide K
miR-423-5p	ENSBTAG00000019909	SIRT6	sirtuin (silent mating type information regulation 2 homolog) 6 (S. cerevisiae)
miR-423-5p	ENSBTAG00000021036	MARCH2	membrane-associated ring finger (C3HC4) 2
miR-423-5p	ENSBTAG00000021120	SMYD1	SET and MYND domain containing 1
miR-423-5p	ENSBTAG00000023551	MOB3C	MOB1
miR-423-5p	ENSBTAG00000023610	U2AF1L4	U2 small nuclear RNA auxiliary factor 1-like 4
miR-423-5p	ENSBTAG00000027453	RNF4	ring finger protein 4
miR-423-5p	ENSBTAG00000030403	FIZ1	FLT3-interacting zinc finger 1
miR-423-5p	ENSBTAG00000030587	LASP1	similar to LIM and SH3 protein 1; LIM and SH3 protein 1
miR-423-5p	ENSBTAG00000031352	ZNF554	zinc finger protein 554
miR-423-5p	ENSBTAG00000033292	SP7	Sp7 transcription factor
miR-541	ENSBTAG00000001385	ZSCAN2	zinc finger and SCAN domain containing 2
miR-541	ENSBTAG00000001470	DTX2	deltex homolog 2 (Drosophila)
miR-541	ENSBTAG00000002977	ECE1	endothelin converting enzyme 1
miR-541	ENSBTAG00000003185	ASAP1	ArfGAP with SH3 domain
miR-541	ENSBTAG00000003386	SUPT4H1	suppressor of Ty 4 homolog 1 (S. cerevisiae)
miR-541	ENSBTAG00000003462	ZNF135	zinc finger protein 135
miR-541	ENSBTAG00000003836	ADAM19	ADAM metallopeptidase domain 19 (meltrin beta)
miR-541	ENSBTAG00000004247	RPH3A	rabphilin 3A homolog (mouse)
miR-541	ENSBTAG00000004706	SUV39H1	suppressor of variegation 3-9 homolog 1 (Drosophila)
miR-541	ENSBTAG00000004877	TRAIP	TRAF interacting protein
miR-541	ENSBTAG00000006268	IKBKG	similar to IkB kinase-gamma; inhibitor of kappa light polypeptide gene enhancer in B-cells
miR-541	ENSBTAG00000006735	STAC	SH3 and cysteine rich domain
miR-541	ENSBTAG00000006914	PRR3	proline rich 3
miR-541	ENSBTAG00000006939	FGD3	FYVE
miR-541	ENSBTAG00000007343	PDLIM7	PDZ and LIM domain 7 (enigma)
miR-541	ENSBTAG00000007369	PDLIM2	PDZ and LIM domain 2 (mystique)
miR-541	ENSBTAG00000007498	ZGPAT	zinc finger
miR-541	ENSBTAG00000008625	OR2S2	pleckstrin homology domain containing
miR-541	ENSBTAG00000009055	RNF144B	ring finger protein 144B
miR-541	ENSBTAG00000011316	ZC3H12A	zinc finger CCCH-type containing 12A
miR-541	ENSBTAG00000011484	ZDHHC3	zinc finger
miR-541	ENSBTAG00000011539	PCGF2	polycomb group ring finger 2
miR-541	ENSBTAG00000012148	EHMT1	euchromatic histone-lysine N-methyltransferase 1
miR-541	ENSBTAG00000012176	QPCTL	glutaminyl-peptide cyclotransferase-like
miR-541	ENSBTAG00000012500	RARA	retinoic acid receptor
miR-541	ENSBTAG00000012656	OVOL1	ovo-like 1(Drosophila)
miR-541	ENSBTAG00000013259	POLR3A	polymerase (RNA) III (DNA directed) polypeptide A
miR-541	ENSBTAG00000013306	ZBTB7C	zinc finger and BTB domain containing 7C
miR-541	ENSBTAG00000013414	BLVRA	biliverdin reductase A
miR-541	ENSBTAG00000014526	MOB3A	MOB1
miR-541	ENSBTAG00000015604	ZNF385A	zinc finger protein 385A
miR-541	ENSBTAG00000015818	MMP1	matrix metallopeptidase 1 (interstitial collagenase)
miR-541	ENSBTAG00000015860	FGD1	FYVE
miR-541	ENSBTAG00000016287	UNK	unkempt homolog (Drosophila)
miR-541	ENSBTAG00000016299	ZNF784	zinc finger protein 784
miR-541	ENSBTAG00000016738	DTX1	deltex homolog 1 (Drosophila); similar to Protein deltex-1 (Deltex1) (hDTX1)
miR-541	ENSBTAG00000017405	RORC	RAR-related orphan receptor C
miR-541	ENSBTAG00000017748	RNF44	ring finger protein 44
miR-541	ENSBTAG00000017890	ZMAT5	zinc finger
miR-541	ENSBTAG00000017919	CNOT4	CCR4-NOT transcription complex
miR-541	ENSBTAG00000018464	ZDHHC14	zinc finger
miR-541	ENSBTAG00000018625	ZNF263	similar to Zinc finger protein 263 (Zinc finger protein FPM315) (Zinc finger protein with KRAB and SCAN domains 12)
miR-541	ENSBTAG00000018884	RING1	ring finger protein 1
miR-541	ENSBTAG00000018935	SETMAR	SET domain and mariner transposase fusion gene
miR-541	ENSBTAG00000018999	MGRN1	mahogunin
miR-541	ENSBTAG00000019537	MARCH8	membrane-associated ring finger (C3HC4) 8
miR-541	ENSBTAG00000019667	RNF187	ring finger protein 187
miR-541	ENSBTAG00000020311	USP20	ubiquitin specific peptidase 20
miR-541	ENSBTAG00000020578	PRDM6	PR domain containing 6
miR-541	ENSBTAG00000021222	ZNF771	zinc finger protein 771
miR-541	ENSBTAG00000023551	MOB3C	MOB1
miR-541	ENSBTAG00000025413	RNF5	ring finger protein 5
miR-541	ENSBTAG00000027453	RNF4	ring finger protein 4
miR-541	ENSBTAG00000030956	ZSCAN21	zinc finger and SCAN domain containing 21
miR-541	ENSBTAG00000039246	TRIM11	tripartite motif-containing 11
miR-574	ENSBTAG00000000260	ZNRF2	zinc and ring finger 2
miR-574	ENSBTAG00000000974	IARS	isoleucyl-tRNA synthetase
miR-574	ENSBTAG00000003842	RABGEF1	RAB guanine nucleotide exchange factor (GEF) 1
miR-574	ENSBTAG00000003902	ZNF512	zinc finger protein 512
miR-574	ENSBTAG00000006650	ZNF668	zinc finger protein 668
miR-574	ENSBTAG00000006662	ENSBTAG00000006662	ADAMTS-like 5
miR-574	ENSBTAG00000007730	ZFX	zinc finger protein
miR-574	ENSBTAG00000009055	RNF144B	ring finger protein 144B
miR-574	ENSBTAG00000009736	CDC42BPG	CDC42 binding protein kinase gamma
miR-574	ENSBTAG00000010662	LIMK2	LIM domain kinase 2
miR-574	ENSBTAG00000015354	ZDHHC9	zinc finger
miR-574	ENSBTAG00000015379	UBOX5	U-box domain containing 5
miR-574	ENSBTAG00000017155	TRIM32	tripartite motif-containing 32
miR-574	ENSBTAG00000019225	SLC39A14	solute carrier family 39 (zinc transporter)
miR-574	ENSBTAG00000019651	TRIM52	tripartite motif-containing 52
miR-574	ENSBTAG00000019694	ADAM23	ADAM metallopeptidase domain 23
miR-574	ENSBTAG00000019909	SIRT6	sirtuin (silent mating type information regulation 2 homolog) 6 (S. cerevisiae)
miR-574	ENSBTAG00000020355	KLF4	Kruppel-like factor 4 (gut)
miR-574	ENSBTAG00000021036	MARCH2	membrane-associated ring finger (C3HC4) 2
miR-574	ENSBTAG00000021922	SMAP2	similar to stromal membrane-associated GTPase-activating protein 2; small ArfGAP2
miR-574	ENSBTAG00000023847	IKZF5	IKAROS family zinc finger 5 (Pegasus)
miR-574	ENSBTAG00000025099	RNF145	ring finger protein 145
miR-574	ENSBTAG00000030366	RBM22	RNA binding motif protein 22
miR-574	ENSBTAG00000034936	ANKIB1	ankyrin repeat and IBR domain containing 1; similar to ankyrin repeat and IBR domain containing 1
miR-574	ENSBTAG00000037465	TRIM6	TRIM6-TRIM34 readthrough transcript
miR-574	ENSBTAG00000039075	ZNF527	zinc finger protein 527
miR-574	ENSBTAG00000039493	ZNF177	hypothetical protein LOC100124511
			Zinc ion binding related transcripts
